# Supplementary material for: Prevalence and mechanisms of somatic deletions in single human neurons during normal aging and in DNA repair disorders
Source: Nat Commun. 2022 Oct 7;13:5918. doi: 10.1038/s41467-022-33642-w (PMC9546902; doi:10.1038/s41467-022-33642-w)
Supplement: Supplementary file 4 — Supplementary Data 1 [file 41467_2022_33642_MOESM4_ESM.xlsx]

## Sheet: TableS2
Supplementary Data 1. Estimated somatic deletion rate per neuron
Neuron	Diagnosis	Case ID	Age (years)	Sex	Sample tissue	MAPD	Total germline heterozygous deletions	Total phaseable germline heterozygous deletions	Detected germline heterozygous deletions	Detected fraction of total germline deletions	Detected fraction of phaseable germline deletions	Estimated somatic deletion rate (per neuron)	Linked read count threshold	FDR	FDR-controlled somatic deletion count	cnt_NHEJ	cnt_MH_1	cnt_MH_2	cnt_MH_3	cnt_MMEJ	cnt_TEI	cnt_VNTR	cnt_NAHR	cnt_FoSTeS
1278_PFC_01	Control	1278	0.4	M	PFC	0.58	152546	55924	45454	0.298	0.8128	83.8602	5	0.0410372	8	7	0	0	1	0	0	0	0	0
1278_PFC_02	Control	1278	0.4	M	PFC	0.77	152546	47063	38201	0.2504	0.8117	141.907	5	0.0715604	9	8	0	1	0	0	0	0	0	0
1278_PFC_03	Control	1278	0.4	M	PFC	0.72	152546	51796	41949	0.275	0.8099	35.5964	8	0.0963223	3	2	0	0	0	0	1	0	0	0
1278_PFC_04	Control	1278	0.4	M	PFC	0.71	152546	50432	40384	0.2647	0.8008	62.8782	13	0.0870727	0	0	0	0	0	0	0	0	0	0
1278_PFC_05	Control	1278	0.4	M	PFC	0.73	152546	52877	42971	0.2817	0.8127	113.797	4	0.0862958	16	11	2	2	0	1	0	0	0	0
1278_PFC_06	Control	1278	0.4	M	PFC	0.73	152546	48999	39148	0.2566	0.799	50.58	6	0.0580055	5	5	0	0	0	0	0	0	0	0
1278_PFC_07	Control	1278	0.4	M	PFC	0.73	152546	51051	40758	0.2672	0.7984	75.2486	7	0.098289	4	2	0	1	1	0	0	0	0	0
1278_PFC_08	Control	1278	0.4	M	PFC	0.71	152546	50243	41177	0.2699	0.8196	114.377	4	0.0860145	14	10	0	1	1	2	0	0	0	0
1278_PFC_09	Control	1278	0.4	M	PFC	0.72	152546	49518	40450	0.2652	0.8169	72.1513	7	0.0648158	5	4	0	0	0	1	0	0	0	0
5817_PFC_01	Control	5817	0.6	M	PFC	0.75	150991	48465	39001	0.2583	0.8047	103.511	6	0.0573974	10	9	1	0	0	0	0	0	0	0
5817_PFC_02	Control	5817	0.6	M	PFC	0.75	150991	46857	37460	0.2481	0.7995	85.1756	5	0.0432221	8	7	0	0	0	1	0	0	0	0
5817_PFC_03	Control	5817	0.6	M	PFC	0.77	150991	47521	38036	0.2519	0.8004	85.4179	5	0.0550927	6	4	0	0	0	2	0	0	0	0
5817_PFC_04	Control	5817	0.6	M	PFC	0.83	150991	45571	36420	0.2412	0.7992	133.895	6	0.0747853	8	5	0	0	1	2	0	0	0	0
4638_MDA_02	Control	4638	15.1	F	PFC	0.57	173388	43400	36137	0.2084	0.8326	84.2309	5	0.0855811	13	7	0	1	1	4	0	0	0	0
4638_MDA_03	Control	4638	15.1	F	PFC	0.56	173388	44383	37306	0.2152	0.8405	78.2531	6	0.099768	12	8	1	1	0	2	0	0	0	0
4638_MDA_04	Control	4638	15.1	F	PFC	0.63	173388	40639	33891	0.1955	0.834	136.183	4	0.0403907	16	10	2	4	0	0	0	0	0	0
4638_MDA_07	Control	4638	15.1	F	PFC	0.57	173388	41952	34883	0.2012	0.8315	76.6412	5	0.0819038	13	6	2	1	1	3	0	0	0	0
4638_MDA_11	Control	4638	15.1	F	PFC	0.68	173388	40346	33392	0.1926	0.8276	125.476	4	0.0543789	21	8	4	4	3	2	0	0	0	0
4638_MDA_12	Control	4638	15.1	F	PFC	0.62	173388	41030	34190	0.1972	0.8333	136.5	4	0.0707145	19	11	0	4	3	1	0	0	0	0
4638_MDA_14	Control	4638	15.1	F	PFC	0.71	173388	33572	28002	0.1615	0.8341	153.879	6	0.0687628	14	5	2	4	2	1	0	0	0	0
4638_MDA_15	Control	4638	15.1	F	PFC	0.64	173388	38221	31552	0.182	0.8255	129.359	4	0.0704815	17	11	4	0	1	1	0	0	0	0
4638_MDA_20	Control	4638	15.1	F	PFC	0.59	173388	46413	39341	0.2269	0.8476	108.876	7	0.0795946	9	4	0	2	0	3	0	0	0	0
4638_MDA_24	Control	4638	15.1	F	PFC	0.68	173388	32254	26895	0.1551	0.8339	124.194	5	0.0397803	14	8	1	3	0	2	0	0	0	0
1465_MDA_02	Control	1465	17.5	M	PFC	0.55	157671	41623	33690	0.2137	0.8094	128.634	4	0.0570285	8	5	1	0	0	2	0	0	0	0
1465_MDA_05	Control	1465	17.5	M	PFC	0.58	157671	40814	32242	0.2045	0.79	98.1314	4	0.0917928	6	5	1	0	0	0	0	0	0	0
1465_MDA_06	Control	1465	17.5	M	PFC	0.56	157671	40940	32118	0.2037	0.7845	213.997	4	0.0189669	7	5	0	0	0	2	0	0	0	0
1465_MDA_08	Control	1465	17.5	M	PFC	0.63	157671	39768	31415	0.1992	0.79	130.722	4	0.0386988	10	8	1	0	0	1	0	0	0	0
1465_MDA_12	Control	1465	17.5	M	PFC	0.58	157671	42199	32165	0.204	0.7622	87.7835	4	0.0833684	12	5	2	1	0	4	0	0	0	0
1465_MDA_18	Control	1465	17.5	M	PFC	0.57	157671	41695	32698	0.2074	0.7842	104.749	4	0.0289065	9	6	2	0	0	1	0	0	0	0
1465_MDA_20	Control	1465	17.5	M	PFC	0.55	157671	42784	32947	0.209	0.7701	104.638	5	0.0509245	5	4	0	0	1	0	0	0	0	0
1465_MDA_25	Control	1465	17.5	M	PFC	0.57	157671	41642	33002	0.2093	0.7925	89.6349	4	0.0140411	13	7	2	1	1	2	0	0	0	0
1465_MDA_30	Control	1465	17.5	M	PFC	0.61	157671	39784	30947	0.1963	0.7779	74.4656	4	0.0419796	7	3	1	1	0	2	0	0	0	0
1465_MDA_39	Control	1465	17.5	M	PFC	0.61	157671	40987	31810	0.2017	0.7761	102.619	4	0.0421518	15	10	1	1	0	3	0	0	0	0
1465_MDA_43	Control	1465	17.5	M	PFC	0.54	157671	42777	31978	0.2028	0.7476	120.429	4	0.0813201	9	6	0	1	0	2	0	0	0	0
1465_MDA_46	Control	1465	17.5	M	PFC	0.57	157671	42243	33351	0.2115	0.7895	90.9528	4	0.0434417	4	3	1	0	0	0	0	0	0	0
1465_MDA_51	Control	1465	17.5	M	PFC	0.57	157671	39145	31028	0.1968	0.7926	171.773	3	0.0479178	31	24	5	0	0	2	0	0	0	0
1465_PFC_17	Control	1465	17.5	M	PFC	0.58	157671	42092	33775	0.2142	0.8024	88.1098	4	0.0262803	5	2	2	1	0	0	0	0	0	0
1465_PFC_18	Control	1465	17.5	M	PFC	0.96	157671	32431	25822	0.1638	0.7962	156.176	4	0.0462692	12	9	1	1	1	0	0	0	0	0
1465_PFC_20	Control	1465	17.5	M	PFC	0.55	157671	47692	39542	0.2508	0.8291	176.266	2	3.21502e-05	27	20	3	1	0	3	0	0	0	0
1465_PFC_21	Control	1465	17.5	M	PFC	0.58	157671	45668	38354	0.2433	0.8398	111.989	6	0.098	12	6	2	0	3	1	0	0	0	0
1465_PFC_22	Control	1465	17.5	M	PFC	0.55	157671	47461	39846	0.2527	0.8396	198.823	5	0.0783944	30	19	3	2	3	3	0	0	0	0
5532_PFC_01	Control	5532	18.4	M	PFC	1.28	150423	35172	28380	0.1887	0.8069	154.548	8	0.0945649	7	4	2	1	0	0	0	0	0	0
5532_PFC_02	Control	5532	18.4	M	PFC	1.39	150423	28209	22261	0.148	0.7891	235.374	7	0.0736505	14	4	6	1	2	1	0	0	0	0
5559_PFC_01	Control	5559	19.8	F	PFC	0.7	155235	48494	39497	0.2544	0.8145	120.132	6	0.090367	17	11	1	1	1	3	0	0	0	0
5559_PFC_02	Control	5559	19.8	F	PFC	0.82	155235	44406	35754	0.2303	0.8052	148.907	4	0.0736865	21	13	2	3	1	2	0	0	0	0
5559_PFC_03	Control	5559	19.8	F	PFC	0.86	155235	43647	34672	0.2234	0.7944	125.565	7	0.0981098	4	1	1	0	1	1	0	0	0	0
5559_PFC_04	Control	5559	19.8	F	PFC	0.81	155235	43892	35005	0.2255	0.7975	119.134	5	0.0652099	16	14	1	0	0	1	0	0	0	0
4643_MDA_02	Control	4643	42.2	F	PFC	0.59	172711	41172	34093	0.1974	0.8281	130.038	4	0.0808028	9	6	1	0	1	1	0	0	0	0
4643_MDA_03	Control	4643	42.2	F	PFC	0.59	172711	41115	34081	0.1973	0.8289	128.152	4	0.0968026	16	11	0	1	4	0	0	0	0	0
4643_MDA_04	Control	4643	42.2	F	PFC	0.52	172711	43832	36514	0.2114	0.833	113.437	4	0.0705807	12	6	1	3	1	1	0	0	0	0
4643_MDA_05	Control	4643	42.2	F	PFC	0.56	172711	42692	35445	0.2052	0.8302	100.999	7	0.0745458	7	3	1	1	2	0	0	0	0	0
4643_MDA_23	Control	4643	42.2	F	PFC	0.54	172711	43482	36178	0.2095	0.832	125.687	4	0.0707016	14	10	3	0	0	1	0	0	0	0
4643_MDA_26	Control	4643	42.2	F	PFC	0.56	172711	45839	38689	0.224	0.844	93.1011	5	0.0701863	13	8	3	1	1	0	0	0	0	0
4643_MDA_31	Control	4643	42.2	F	PFC	0.6	172711	44118	37100	0.2148	0.8409	98.879	9	0.098589	6	5	1	0	0	0	0	0	0	0
4643_MDA_32	Control	4643	42.2	F	PFC	0.51	172711	44158	37328	0.2161	0.8453	95.2051	5	0.0546588	11	9	1	0	0	1	0	0	0	0
5087_PFC_01	Control	5087	44.9	M	PFC	1.03	149226	34997	28014	0.1877	0.8005	224.797	3	0.0593465	43	29	6	1	2	5	0	0	0	0
5087_PFC_03	Control	5087	44.9	M	PFC	1.76	149226	13540	10534	0.0706	0.778	329.585	8	0.0884883	6	3	0	1	0	2	0	0	0	0
5087_PFC_04	Control	5087	44.9	M	PFC	0.85	149226	43316	34791	0.2331	0.8032	82.2997	5	0.0480786	9	8	1	0	0	0	0	0	0	0
936_PFC_01	Control	936	49.2	F	PFC	0.95	195922	49755	40181	0.2051	0.8076	268.627	10	0.0766076	19	17	0	0	0	2	0	0	0	0
936_PFC_02	Control	936	49.2	F	PFC	0.85	195922	53022	42786	0.2184	0.8069	128.791	15	0.0993035	9	6	1	2	0	0	0	0	0	0
936_PFC_03	Control	936	49.2	F	PFC	1.04	195922	45019	36220	0.1849	0.8045	139.365	15	0.0841225	7	6	1	0	0	0	0	0	0	0
5451_PFC_01	Control	5451	57	F	PFC	0.804235	188145	53888	44356	0.2358	0.8231	407.765	6	0.0558955	48	39	4	1	2	2	0	0	0	0
5451_PFC_02	Control	5451	57	F	PFC	0.822954	188145	52974	43698	0.2323	0.8249	511.8	5	0.0814346	73	55	7	1	2	8	0	0	0	0
5451_PFC_03	Control	5451	57	F	PFC	0.833966	188145	50181	41305	0.2195	0.8231	611.576	5	0.0688824	72	55	5	1	2	9	0	0	0	0
5451_PFC_04	Control	5451	57	F	PFC	0.867526	188145	47001	38713	0.2058	0.8237	437.729	7	0.0767354	33	23	3	2	4	1	0	0	0	0
5451_PFC_05	Control	5451	57	F	PFC	1.27211	188145	34065	27548	0.1464	0.8087	357.885	8	0.0959736	18	10	2	1	1	4	0	0	0	0
5943_PFC_01	Control	5943	69	M	PFC	0.780513	149210	40856	32967	0.2209	0.8069	195.556	5	0.0482653	13	4	3	2	0	4	0	0	0	0
5943_PFC_02	Control	5943	69	M	PFC	0.671813	149210	46924	38048	0.255	0.8108	160.05	4	0.0978536	22	14	0	2	2	4	0	0	0	0
5943_PFC_03	Control	5943	69	M	PFC	0.759745	149210	41220	33010	0.2212	0.8008	162.663	5	0.0467963	10	7	1	0	0	2	0	0	0	0
5943_PFC_04	Control	5943	69	M	PFC	0.751991	149210	44207	35924	0.2408	0.8126	236.898	4	0.0961476	22	12	4	2	0	4	0	0	0	0
5943_PFC_05	Control	5943	69	M	PFC	0.756311	149210	41979	34122	0.2287	0.8128	178.911	4	0.0975571	24	16	1	4	0	3	0	0	0	0
5840_PFC_01	Control	5840	75.3	M	PFC	1.1	158095	31949	25349	0.1603	0.7934	217.863	6	0.0855054	22	14	2	1	1	4	0	0	0	0
5840_PFC_02	Control	5840	75.3	M	PFC	1.09	158095	31588	25516	0.1614	0.8078	256.232	7	0.0681313	20	13	3	0	1	3	0	0	0	0
5219_PFC_01	Control	5219	77	F	PFC	0.95	155111	40198	31570	0.2035	0.7854	148.624	6	0.0877572	10	9	1	0	0	0	0	0	0	0
5219_PFC_02	Control	5219	77	F	PFC	0.76	155111	46161	36725	0.2368	0.7956	121.715	8	0.079598	6	4	0	2	0	0	0	0	0	0
5219_PFC_03	Control	5219	77	F	PFC	1.07	155111	37830	30170	0.1945	0.7975	109.591	8	0.0761821	7	5	0	1	0	1	0	0	0	0
5219_PFC_04	Control	5219	77	F	PFC	1.03	155111	38037	30683	0.1978	0.8067	88.0039	8	0.084401	6	3	1	1	0	1	0	0	0	0
5171_PFC_01	Control	5171	79.2	M	PFC	0.88	150901	42583	34229	0.2268	0.8038	132.376	6	0.0587755	13	5	5	2	0	1	0	0	0	0
5171_PFC_02	Control	5171	79.2	M	PFC	0.86	150901	42711	34901	0.2313	0.8171	162.638	5	0.0831727	25	15	7	1	0	0	0	0	0	0
5171_PFC_03	Control	5171	79.2	M	PFC	0.89	150901	41273	32832	0.2176	0.7955	93.652	11	0.0738372	8	3	2	1	1	1	0	0	0	0
5171_PFC_04	Control	5171	79.2	M	PFC	0.96	150901	39935	31904	0.2114	0.7989	90.9696	14	0.0980989	2	2	0	0	0	0	0	0	0	0
5171_PFC_05	Control	5171	79.2	M	PFC	1.35854	150901	9595	7417	0.0492	0.773	384.982	12	0.0967956	3	1	0	0	0	2	0	0	0	0
5171_PFC_06	Control	5171	79.2	M	PFC	0.967028	150901	31973	25971	0.1721	0.8123	183.937	9	0.0900807	8	6	1	0	0	1	0	0	0	0
5171_PFC_07	Control	5171	79.2	M	PFC	1.20003	150901	30223	23983	0.1589	0.7935	256.351	8	0.0964762	16	4	3	1	1	6	1	0	0	0
5171_PFC_08	Control	5171	79.2	M	PFC	1.07043	150901	32441	25654	0.17	0.7908	195.872	9	0.0716098	4	2	0	0	0	2	0	0	0	0
5171_PFC_09	Control	5171	79.2	M	PFC	1.16415	150901	33387	26856	0.178	0.8044	270.915	7	0.0794413	19	8	3	3	2	3	0	0	0	0
5171_PFC_10	Control	5171	79.2	M	PFC	1.43063	150901	11033	8126	0.0538	0.7365	521.594	10	0.0985917	4	1	1	0	0	2	0	0	0	0
5171_PFC_11	Control	5171	79.2	M	PFC	0.978014	150901	35564	27768	0.184	0.7808	164.055	12	0.0784774	10	5	1	0	1	3	0	0	0	0
5511_PFC_01	Control	5511	80.2	F	PFC	0.92	154096	42511	36991	0.275873	0.870151	152.092	7	0.0873586	13	10	1	1	0	1	0	0	0	0
5511_PFC_02	Control	5511	80.2	F	PFC	0.98	154096	32309	27184	0.209668	0.841375	172.342	10	0.0810329	16	14	1	0	0	1	0	0	0	0
5511_PFC_03	Control	5511	80.2	F	PFC	0.94	154096	44383	35980	0.288022	0.810671	289.037	6	0.0773681	25	13	4	1	3	4	0	0	0	0
5657_PFC_01	Control	5657	82.2	M	PFC	1.07	151573	32585	25937	0.1711	0.796	274.034	4	0.0435927	25	19	1	0	4	1	0	0	0	0
5657_PFC_02	Control	5657	82.2	M	PFC	0.77	151573	47512	39318	0.2594	0.8275	183.101	3	0.0998749	61	43	5	5	3	5	0	0	0	0
5657_PFC_03	Control	5657	82.2	M	PFC	0.74	151573	48343	40029	0.2641	0.828	204.783	4	0.0726366	30	20	4	2	2	2	0	0	0	0
5657_PFC_04	Control	5657	82.2	M	PFC	0.73	151573	46200	37793	0.2493	0.818	209.54	2	1.56691e-05	49	38	6	4	1	0	0	0	0	0
5657_PFC_05	Control	5657	82.2	M	PFC	0.75	151573	45978	37707	0.2488	0.8201	248.199	3	0.0563787	58	37	8	4	4	5	0	0	0	0
5657_PFC_06	Control	5657	82.2	M	PFC	0.886586	151573	39169	31478	0.2077	0.8036	217.322	4	0.0889531	17	8	1	4	3	1	0	0	0	0
5657_PFC_07	Control	5657	82.2	M	PFC	1.14734	151573	28530	22275	0.147	0.7808	327.456	5	0.0718758	16	9	1	0	1	5	0	0	0	0
5657_PFC_08	Control	5657	82.2	M	PFC	1.0517	151573	30180	24583	0.1622	0.8145	301.289	4	0.0376211	20	12	1	0	3	4	0	0	0	0
5657_PFC_09	Control	5657	82.2	M	PFC	1.02649	151573	31898	25842	0.1705	0.8101	253.11	6	0.0626104	13	8	1	2	1	1	0	0	0	0
5657_PFC_10	Control	5657	82.2	M	PFC	0.938843	151573	37319	29723	0.1961	0.7965	298.426	4	0.0368784	29	20	1	0	3	5	0	0	0	0
5823_PFC_01	Control	5823	82.7	F	PFC	1.08	156672	32438	28120	0.1795	0.8669	162.38	8	0.0812306	11	5	2	2	0	2	0	0	0	0
5823_PFC_02	Control	5823	82.7	F	PFC	1.14	156672	28906	25963	0.1657	0.8982	240.94	5	0.072415	24	12	7	2	1	2	0	0	0	0
5823_PFC_03	Control	5823	82.7	F	PFC	1.06	156672	31621	28689	0.1831	0.9073	213.283	8	0.0879126	15	9	2	3	0	1	0	0	0	0
4976_PFC_01	Control	4976	104	F	PFC	0.769843	155032	46399	37454	0.2416	0.8072	282.092	4	0.0845791	34	20	6	3	1	4	0	0	0	0
4976_PFC_02	Control	4976	104	F	PFC	0.820305	155032	42914	34326	0.2214	0.7999	165.903	6	0.0700971	13	10	1	0	0	2	0	0	0	0
4976_PFC_03	Control	4976	104	F	PFC	0.796573	155032	44153	35863	0.2313	0.8122	309.137	4	0.0619708	38	21	6	2	1	8	0	0	0	0
1459_PFC_01	AT	1459	19.9	F	PFC	0.849472	156469	44443	35430	0.2264	0.7972	117.391	6	0.0733691	9	5	2	1	0	1	0	0	0	0
1459_PFC_02	AT	1459	19.9	F	PFC	0.799737	156469	44755	35361	0.226	0.7901	296.03	2	8.01385e-06	47	35	2	4	1	5	0	0	0	0
1459_PFC_03	AT	1459	19.9	F	PFC	1.02969	156469	41306	32394	0.207	0.7842	138.721	8	0.0944139	7	5	0	0	1	1	0	0	0	0
1459_PFC_04	AT	1459	19.9	F	PFC	0.895577	156469	42058	32327	0.2066	0.7686	171.459	4	0.0449353	20	13	3	0	3	1	0	0	0	0
1485_PFC_01	AT	1485	24.9	F	PFC	0.556157	197650	68953	54422	0.2753	0.7893	269.624	7	0.0629514	46	34	1	3	4	4	0	0	0	0
1485_PFC_02	AT	1485	24.9	F	PFC	0.559095	197650	69088	54472	0.2756	0.7884	146.877	12	0.0846106	10	5	1	0	1	3	0	0	0	0
1485_PFC_03	AT	1485	24.9	F	PFC	0.536529	197650	71242	55318	0.2799	0.7765	126.76	11	0.0950941	6	5	1	0	0	0	0	0	0	0
1485_PFC_04	AT	1485	24.9	F	PFC	0.558168	197650	69864	54275	0.2746	0.7769	203.256	8	0.09535	25	17	3	1	2	2	0	0	0	0
1485_PFC_05	AT	1485	24.9	F	PFC	0.531481	197650	72309	56129	0.284	0.7762	273.507	6	0.0940874	52	40	3	2	2	5	0	0	0	0
1485_PFC_06	AT	1485	24.9	F	PFC	0.563517	197650	69159	52605	0.2662	0.7606	117.446	10	0.0836413	10	3	1	0	2	4	0	0	0	0
1485_PFC_07	AT	1485	24.9	F	PFC	0.545146	197650	71650	58600	0.2965	0.8179	180.464	6	0.0929737	39	29	1	1	4	4	0	0	0	0
1762_PFC_01	Cockayne	1762	4.4	F	PFC	0.94	155152	40682	33340	0.2149	0.8195	192.988	5	0.0734758	20	14	0	0	3	3	0	0	0	0
1762_PFC_02	Cockayne	1762	4.4	F	PFC	1.07	155152	37442	30492	0.1965	0.8144	100.209	8	0.0761153	3	1	1	1	0	0	0	0	0	0
1762_PFC_03	Cockayne	1762	4.4	F	PFC	1.01	155152	33431	27266	0.1757	0.8156	90.3914	4	0.084408	8	4	1	0	2	1	0	0	0	0
1762_PFC_04	Cockayne	1762	4.4	F	PFC	1.05	155152	38533	31217	0.2012	0.8101	181.376	5	0.0572743	20	18	1	0	0	1	0	0	0	0
1762_PFC_05	Cockayne	1762	4.4	F	PFC	0.96	155152	36288	29778	0.1919	0.8206	49.465	6	0.0967643	4	1	1	0	1	1	0	0	0	0
1762_PFC_06	Cockayne	1762	4.4	F	PFC	1.01	155152	39694	32406	0.2089	0.8164	111.618	8	0.094359	7	6	1	0	0	0	0	0	0	0
1124_PFC_01	Cockayne	1124	4.7	F	PFC	1.19	156793	19149	15109	0.0964	0.789	589.945	7	0.0701924	14	4	2	0	0	8	0	0	0	0
1124_PFC_02	Cockayne	1124	4.7	F	PFC	1.16	156793	22879	18043	0.1151	0.7886	586.584	4	0.096538	48	27	1	1	2	17	0	0	0	0
1124_PFC_03	Cockayne	1124	4.7	F	PFC	1.31	156793	21347	14613	0.0932	0.6845	350.348	10	0.0984537	11	6	0	1	0	4	0	0	0	0
1286_PFC_01	Cockayne	1286	5.8	M	PFC	1.39	150372	25884	20394	0.1356	0.7879	192.074	6	0.0673701	12	10	1	1	0	0	0	0	0	0
1286_PFC_02	Cockayne	1286	5.8	M	PFC	1.34	150372	27037	22036	0.1465	0.815	145.782	7	0.096717	7	6	0	0	0	1	0	0	0	0
1286_PFC_04	Cockayne	1286	5.8	M	PFC	1.41	150372	26258	20879	0.1388	0.7951	169.742	8	0.0880391	8	3	3	1	0	1	0	0	0	0
580_PFC_01	Cockayne	580	8.4	F	PFC	1.37	154190	27927	20555	0.1333	0.736	170.033	9	0.0971058	5	5	0	0	0	0	0	0	0	0
580_PFC_02	Cockayne	580	8.4	F	PFC	1.31	154190	27902	22033	0.1429	0.7897	158.817	11	0.0827257	5	2	1	0	0	2	0	0	0	0
580_PFC_03	Cockayne	580	8.4	F	PFC	1.32	154190	27812	22058	0.1431	0.7931	147.553	10	0.0869428	5	4	1	0	0	0	0	0	0	0
580_PFC_04	Cockayne	580	8.4	F	PFC	1.21	154190	31023	24809	0.1609	0.7997	129.862	8	0.0962302	9	5	2	0	0	2	0	0	0	0
5105_PFC_01	Cockayne	5105	8.7	M	PFC	1.36	154077	30885	25072	0.1627	0.8118	204.209	6	0.0849886	16	11	2	2	0	1	0	0	0	0
5105_PFC_02	Cockayne	5105	8.7	M	PFC	1.11	154077	34679	28041	0.182	0.8086	139.46	6	0.0836475	6	3	1	2	0	0	0	0	0	0
5105_PFC_03	Cockayne	5105	8.7	M	PFC	0.96	154077	39384	31873	0.2069	0.8093	83.1376	6	0.0933552	8	7	1	0	0	0	0	0	0	0
5105_PFC_04	Cockayne	5105	8.7	M	PFC	1.11	154077	35264	28708	0.1863	0.8141	179.599	5	0.0455567	16	13	2	0	0	1	0	0	0	0
5105_PFC_05	Cockayne	5105	8.7	M	PFC	1.09	154077	31292	25479	0.1654	0.8142	78.8656	7	0.0716239	5	3	1	0	0	1	0	0	0	0
5105_PFC_06	Cockayne	5105	8.7	M	PFC	1.18	154077	30116	24433	0.1586	0.8113	150.069	5	0.0713028	16	12	3	0	1	0	0	0	0	0
682_PFC_01	Cockayne	682	32.8	M	PFC	0.98	151505	41863	34256	0.2261	0.8183	98.5521	9	0.0985477	7	3	2	0	2	0	0	0	0	0
682_PFC_02	Cockayne	682	32.8	M	PFC	0.92	151505	40472	32523	0.2147	0.8036	148.345	6	0.0629156	13	8	2	1	0	2	0	0	0	0
682_PFC_03	Cockayne	682	32.8	M	PFC	1.04	151505	38084	30800	0.2033	0.8087	188.084	4	0.067689	22	13	5	0	0	4	0	0	0	0
682_PFC_04	Cockayne	682	32.8	M	PFC	0.99	151505	39008	31702	0.2092	0.8127	109.388	10	0.0835576	4	2	0	1	0	1	0	0	0	0
5379_PFC_01	XP	5379	24	F	PFC	1.56	191438	31344	22750	0.1188	0.7258	746.11	7	0.080084	53	38	6	4	2	3	0	0	0	0
5379_PFC_02	XP	5379	24	F	PFC	1.47	191438	27369	22421	0.1171	0.8192	318.775	5	0.0757486	23	11	9	1	1	1	0	0	0	0
5379_PFC_03	XP	5379	24	F	PFC	1.63	191438	28279	22810	0.1192	0.8066	579.978	9	0.0992768	19	12	2	2	1	2	0	0	0	0
5379_PFC_04	XP	5379	24	F	PFC	1.47	191438	35429	25980	0.1357	0.7333	441.156	10	0.0996166	13	8	2	2	0	1	0	0	0	0
5379_PFC_05	XP	5379	24	F	PFC	1.38	191438	36467	27487	0.1436	0.7537	410.11	9	0.0779442	25	20	1	1	2	1	0	0	0	0
5379_PFC_06	XP	5379	24	F	PFC	1.41	191438	31378	25544	0.1334	0.8141	283.547	6	0.0976524	20	10	5	1	0	4	0	0	0	0
5316_PFC_03	XP	5316	44.5	F	PFC	1.79	155878	18493	14871	0.0954	0.8041	892.322	12	0.0927641	32	12	13	4	1	2	0	0	0	0
5416_PFC_01	XP	5416	45.9	F	PFC	1.59	164683	19876	16060	0.0975	0.808	308.358	4	0.0453029	22	13	1	0	2	6	0	0	0	0
5416_PFC_02	XP	5416	45.9	F	PFC	1.3	164683	31076	24876	0.1511	0.8005	161.248	9	0.0670623	5	3	0	1	0	1	0	0	0	0
5416_PFC_03	XP	5416	45.9	F	PFC	1.59	164683	24710	19473	0.1182	0.7881	300.746	6	0.0653927	18	16	2	0	0	0	0	0	0	0
5416_PFC_04	XP	5416	45.9	F	PFC	1.28	164683	25979	20778	0.1262	0.7998	187.776	7	0.0876449	8	4	4	0	0	0	0	0	0	0
5416_PFC_05	XP	5416	45.9	F	PFC	1.6	164683	25471	20149	0.1224	0.7911	163.555	10	0.0963191	5	2	2	0	0	1	0	0	0	0
5416_PFC_06	XP	5416	45.9	F	PFC	1.26	164683	31972	25821	0.1568	0.8076	270.134	8	0.0922241	21	14	1	2	1	3	0	0	0	0
