# Supplementary material for: Prevalence and mechanisms of somatic deletions in single human neurons during normal aging and in DNA repair disorders
Source: Nat Commun. 2022 Oct 7;13:5918. doi: 10.1038/s41467-022-33642-w (PMC9546902; doi:10.1038/s41467-022-33642-w)
Supplement: Supplementary file 5 — Supplementary Data 2 [file 41467_2022_33642_MOESM5_ESM.xlsx]

## Sheet: normal_PFC_GREAT_GOBPresults
Supplementary Data 2. Gene ontology terms enriched for somatic deletions
ID	Name	Genome fraction with the annotation	Expected hits compared to the total length of the deletion set	Observed hits from the deletion set	Fold enrichment	Fraction within the deletion set	Binom_pvalue	Binom_Adjp_BH
GO:0009987	cellular process	0.881965	929.591	991	1.06606	0.940228	1.18e-10	1.56e-06
GO:0008090	retrograde axonal transport	0.000758673	0.799642	11	13.7562	0.0104364	9.85e-10	6.48e-06
GO:0016043	cellular component organization	0.458136	482.875	575	1.19078	0.545541	7.95e-09	1.64e-05
GO:0071840	cellular component organization or biogenesis	0.465998	491.162	584	1.18902	0.55408	6.21e-09	1.64e-05
GO:0065009	regulation of molecular function	0.305717	322.225	409	1.2693	0.388045	8.05e-09	1.64e-05
GO:0044699	single-organism process	0.831676	876.586	942	1.07462	0.893738	8.07e-09	1.64e-05
GO:0050896	response to stimulus	0.582894	614.371	704	1.14589	0.667932	8.75e-09	1.64e-05
GO:0044763	single-organism cellular process	0.72448	763.602	835	1.0935	0.79222	2.52e-07	0.000360748
GO:0051049	regulation of transport	0.185861	195.898	262	1.33743	0.248577	2.74e-07	0.000360748
GO:0097106	postsynaptic density organization	0.00194471	2.04973	13	6.3423	0.012334	2.59e-07	0.000360748
GO:1902531	regulation of intracellular signal transduction	0.183065	192.951	258	1.33713	0.244782	3.59e-07	0.000429516
GO:0006810	transport	0.333119	351.108	427	1.21615	0.405123	6.04e-07	0.000661855
GO:0051716	cellular response to stimulus	0.495772	522.544	601	1.15014	0.570209	7.58e-07	0.000766563
GO:0032880	regulation of protein localization	0.101933	107.438	157	1.46131	0.148956	1.16e-06	0.00108678
GO:0048584	positive regulation of response to stimulus	0.198143	208.843	272	1.30241	0.258064	1.37e-06	0.00120121
GO:1904659	glucose transmembrane transport	0.00194813	2.05333	12	5.84416	0.0113852	1.71e-06	0.00140257
GO:0051234	establishment of localization	0.342031	360.5	433	1.20111	0.410816	1.98e-06	0.00153119
GO:0051179	localization	0.432809	456.181	531	1.16401	0.503795	2.12e-06	0.0015457
GO:0060999	positive regulation of dendritic spine development	0.00548403	5.78017	20	3.46011	0.0189753	2.75e-06	0.00190308
GO:2001233	regulation of apoptotic signaling pathway	0.0335051	35.3144	65	1.84061	0.0616698	3.15e-06	0.00197385
GO:0035305	negative regulation of dephosphorylation	0.00756332	7.97174	24	3.01064	0.0227704	3.12e-06	0.00197385
GO:0001798	positive regulation of type IIa hypersensitivity	2.66e-05	0.0280088	3	107.109	0.0028463	3.58e-06	0.0021367
GO:0050790	regulation of catalytic activity	0.22075	232.671	295	1.26789	0.279886	3.92e-06	0.002242
GO:0019079	viral genome replication	0.00291743	3.07498	14	4.55288	0.0132827	4.25e-06	0.00233042
GO:0033554	cellular response to stress	0.130362	137.402	188	1.36825	0.178368	5.7e-06	0.00299786
GO:0048518	positive regulation of biological process	0.4848	510.979	582	1.13899	0.552182	6.9e-06	0.00320508
GO:0044093	positive regulation of molecular function	0.178289	187.917	244	1.29845	0.231499	7.49e-06	0.00320508
GO:1990416	cellular response to brain-derived neurotrophic factor stimulus	0.00121273	1.27822	9	7.04103	0.0085389	7.8e-06	0.00320508
GO:1900034	regulation of cellular response to heat	0.00637228	6.71638	21	3.12668	0.0199241	7.22e-06	0.00320508
GO:0034219	carbohydrate transmembrane transport	0.00226124	2.38334	12	5.03494	0.0113852	7.58e-06	0.00320508
GO:0048386	positive regulation of retinoic acid receptor signaling pathway	0.000425437	0.44841	6	13.3806	0.0056926	7.61e-06	0.00320508
GO:1990168	protein K33-linked deubiquitination	0.000110419	0.116381	4	34.3698	0.00379507	6.93e-06	0.00320508
GO:0065007	biological regulation	0.781537	823.74	880	1.0683	0.834915	9.07e-06	0.00350714
GO:0051388	positive regulation of neurotrophin TRK receptor signaling pathway	0.000436713	0.460295	6	13.0351	0.0056926	8.81e-06	0.00350714
GO:0051336	regulation of hydrolase activity	0.115783	122.035	169	1.38485	0.160342	9.69e-06	0.00360787
GO:0044710	single-organism metabolic process	0.286285	301.744	366	1.21295	0.347249	9.88e-06	0.00360787
GO:0048583	regulation of response to stimulus	0.357411	376.711	444	1.17862	0.421252	1.08e-05	0.00385379
GO:0051835	positive regulation of synapse structural plasticity	0.000455642	0.480247	6	12.4936	0.0056926	1.12e-05	0.00386569
GO:0007154	cell communication	0.446529	470.642	539	1.14525	0.511385	1.38e-05	0.00443894
GO:0007165	signal transduction	0.407069	429.051	497	1.15837	0.471537	1.32e-05	0.00443894
GO:0006996	organelle organization	0.219813	231.683	290	1.25171	0.275142	1.38e-05	0.00443894
GO:0006950	response to stress	0.251887	265.489	326	1.22792	0.309298	1.53e-05	0.00468406
GO:0071888	macrophage apoptotic process	0.000135046	0.142339	4	28.102	0.00379507	1.52e-05	0.00468406
GO:0030100	regulation of endocytosis	0.0227525	23.9812	47	1.95987	0.044592	1.61e-05	0.00481442
GO:0060998	regulation of dendritic spine development	0.0107564	11.3372	28	2.46974	0.0265655	1.87e-05	0.00546073
GO:0060143	positive regulation of syncytium formation by plasma membrane fusion	0.00172551	1.81869	10	5.49848	0.00948767	2.05e-05	0.00574932
GO:0090043	regulation of tubulin deacetylation	0.000508318	0.535767	6	11.1989	0.0056926	2.06e-05	0.00574932
GO:0042637	catagen	0.000308441	0.325097	5	15.38	0.00474383	2.29e-05	0.00602409
GO:1903701	substantia propria of cornea development	0.000308441	0.325097	5	15.38	0.00474383	2.29e-05	0.00602409
GO:0001796	regulation of type IIa hypersensitivity	4.96e-05	0.0522339	3	57.434	0.0028463	2.28e-05	0.00602409
GO:0060142	regulation of syncytium formation by plasma membrane fusion	0.00176532	1.86065	10	5.37448	0.00948767	2.49e-05	0.00640849
GO:0010923	negative regulation of phosphatase activity	0.00695598	7.3316	21	2.86431	0.0199241	2.58e-05	0.00651578
GO:0003222	ventricular trabecula myocardium morphogenesis	0.00219262	2.31102	11	4.75979	0.0104364	2.98e-05	0.00738681
GO:0046825	regulation of protein export from nucleus	0.00305891	3.2241	13	4.03214	0.012334	3.22e-05	0.00783732
GO:2001242	regulation of intrinsic apoptotic signaling pathway	0.0105973	11.1695	27	2.41729	0.0256167	3.74e-05	0.00894555
GO:1902589	single-organism organelle organization	0.13306	140.245	186	1.32625	0.176471	3.9e-05	0.00915329
GO:0080134	regulation of response to stress	0.127293	134.167	179	1.33416	0.169829	4.09e-05	0.00943698
GO:0043085	positive regulation of catalytic activity	0.146293	154.193	201	1.30356	0.190702	4.86e-05	0.0110034
GO:0033028	myeloid cell apoptotic process	0.000600806	0.633249	6	9.47494	0.0056926	5.16e-05	0.0115013
GO:0032535	regulation of cellular component size	0.0360607	38.008	64	1.68386	0.0607211	5.31e-05	0.0116406
GO:0031063	regulation of histone deacetylation	0.00235787	2.4852	11	4.42621	0.0104364	5.67e-05	0.0122174
GO:0010941	regulation of cell death	0.156378	164.823	212	1.28623	0.201138	6.35e-05	0.0132959
GO:0001969	regulation of activation of membrane attack complex	0.000195748	0.206319	4	19.3875	0.00379507	6.37e-05	0.0132959
GO:2001257	regulation of cation channel activity	0.0173615	18.299	37	2.02197	0.0351044	6.73e-05	0.013634
GO:0086024	adrenergic receptor signaling pathway involved in positive regulation of heart rate	0.000630948	0.665019	6	9.02229	0.0056926	6.74e-05	0.013634
GO:0044700	single organism signaling	0.440119	463.885	526	1.1339	0.499051	6.93e-05	0.0138052
GO:0008643	carbohydrate transport	0.00582146	6.13582	18	2.93359	0.0170778	7.04e-05	0.0138168
GO:0060627	regulation of vesicle-mediated transport	0.0462302	48.7266	77	1.58025	0.073055	7.41e-05	0.0138698
GO:0023052	signaling	0.440338	464.116	526	1.13334	0.499051	7.35e-05	0.0138698
GO:0044851	hair cycle phase	0.000396941	0.418376	5	11.951	0.00474383	7.49e-05	0.0138698
GO:0051823	regulation of synapse structural plasticity	0.00125909	1.32708	8	6.02827	0.00759013	7.27e-05	0.0138698
GO:0050789	regulation of biological process	0.758229	799.173	851	1.06485	0.8074	7.84e-05	0.0143084
GO:0070201	regulation of establishment of protein localization	0.0817782	86.1943	122	1.41541	0.11575	8.1e-05	0.014425
GO:0050778	positive regulation of immune response	0.0463664	48.8701	77	1.5756	0.073055	8.12e-05	0.014425
GO:1901019	regulation of calcium ion transmembrane transporter activity	0.0105278	11.0963	26	2.34312	0.0246679	8.47e-05	0.0148463
GO:0007010	cytoskeleton organization	0.0916638	96.6136	134	1.38697	0.127135	8.61e-05	0.0148988
GO:0010693	negative regulation of alkaline phosphatase activity	0.000410269	0.432424	5	11.5627	0.00474383	8.74e-05	0.0149122
GO:0042704	uterine wall breakdown	0.000420277	0.442972	5	11.2874	0.00474383	9.77e-05	0.0164631
GO:0045104	intermediate filament cytoskeleton organization	0.0034343	3.61976	13	3.5914	0.012334	0.000101476	0.0168848
GO:0009966	regulation of signal transduction	0.295875	311.852	368	1.18005	0.349146	0.000107274	0.0172047
GO:0043067	regulation of programmed cell death	0.144139	151.922	196	1.29014	0.185958	0.000109334	0.0172047
GO:1905006	negative regulation of epithelial to mesenchymal transition involved in endocardial cushion formation	0.000684879	0.721862	6	8.31184	0.0056926	0.000105128	0.0172047
GO:0045103	intermediate filament-based process	0.00346271	3.6497	13	3.56194	0.012334	0.000109942	0.0172047
GO:0046827	positive regulation of protein export from nucleus	0.00133432	1.40637	8	5.6884	0.00759013	0.000107913	0.0172047
GO:0035418	protein localization to synapse	0.0039973	4.21315	14	3.32293	0.0132827	0.000124536	0.019259
GO:0007163	establishment or maintenance of cell polarity	0.0213406	22.493	42	1.86725	0.0398482	0.000126069	0.0192695
GO:0019538	protein metabolic process	0.347684	366.459	424	1.15702	0.402277	0.000129807	0.01939
GO:0006957	complement activation, alternative pathway	0.000710801	0.749184	6	8.00871	0.0056926	0.000128394	0.01939
GO:0009967	positive regulation of signal transduction	0.153364	161.646	206	1.27439	0.195446	0.000139516	0.020606
GO:2000425	regulation of apoptotic cell clearance	0.000724375	0.763491	6	7.85864	0.0056926	0.000142106	0.0207554
GO:0035303	regulation of dephosphorylation	0.0153985	16.23	33	2.03327	0.0313093	0.000147103	0.021249
GO:0051290	protein heterotetramerization	0.00220931	2.32861	10	4.2944	0.00948767	0.000154837	0.0221232
GO:0033013	tetrapyrrole metabolic process	0.00409142	4.31236	14	3.24648	0.0132827	0.00015771	0.0222914
GO:0042981	regulation of apoptotic process	0.142586	150.286	193	1.28422	0.183112	0.000159489	0.0223031
GO:0044267	cellular protein metabolic process	0.311958	328.803	384	1.16787	0.364326	0.000164891	0.0228157
GO:0006260	DNA replication	0.0155585	16.3987	33	2.01235	0.0313093	0.000176792	0.0242075
GO:0023051	regulation of signaling	0.33239	350.339	406	1.15888	0.385199	0.000180138	0.0244114
GO:0035523	protein K29-linked deubiquitination	0.000259396	0.273403	4	14.6304	0.00379507	0.000186348	0.0249954
GO:0010936	negative regulation of macrophage cytokine production	0.000490473	0.516959	5	9.67195	0.00474383	0.000199022	0.0264257
GO:0008645	hexose transport	0.0042152	4.44282	14	3.15115	0.0132827	0.000212762	0.0276907
GO:2000427	positive regulation of apoptotic cell clearance	0.000497475	0.524339	5	9.53582	0.00474383	0.000212352	0.0276907
GO:0002684	positive regulation of immune system process	0.0765384	80.6714	113	1.40074	0.107211	0.000222851	0.0287194
GO:0022604	regulation of cell morphogenesis	0.0597724	63.0002	92	1.46031	0.0872865	0.000232952	0.0289055
GO:0051223	regulation of protein transport	0.0774437	81.6256	114	1.39662	0.108159	0.000233091	0.0289055
GO:0000973	posttranscriptional tethering of RNA polymerase II gene DNA at nuclear periphery	0.000108466	0.114323	3	26.2414	0.0028463	0.000228028	0.0289055
GO:0001817	regulation of cytokine production	0.051901	54.7037	82	1.49898	0.0777989	0.000232645	0.0289055
GO:0003289	atrial septum primum morphogenesis	0.00113257	1.19373	7	5.86399	0.00664137	0.000240072	0.0294929
GO:0098930	axonal transport	0.00280018	2.95139	11	3.72705	0.0104364	0.000248061	0.0301922
GO:0006412	translation	0.0227716	24.0012	43	1.79157	0.040797	0.000250711	0.0302348
GO:0034384	high-density lipoprotein particle clearance	0.000525643	0.554027	5	9.02483	0.00474383	0.000272959	0.0326186
GO:0015749	monosaccharide transport	0.00433015	4.56398	14	3.0675	0.0132827	0.000277965	0.0329176
GO:0003062	regulation of heart rate by chemical signal	0.00116278	1.22557	7	5.71163	0.00664137	0.000280906	0.0329689
GO:0035556	intracellular signal transduction	0.157985	166.517	209	1.25513	0.198292	0.000284642	0.0331117
GO:0006778	porphyrin-containing compound metabolic process	0.00154921	1.63287	8	4.89936	0.00759013	0.000292837	0.0337661
GO:0070306	lens fiber cell differentiation	0.00386695	4.07576	13	3.18959	0.012334	0.000314872	0.0359912
GO:0050808	synapse organization	0.0310446	32.721	54	1.65032	0.0512334	0.000321369	0.0363334
GO:1990266	neutrophil migration	0.00603809	6.36415	17	2.67121	0.016129	0.000323394	0.0363334
GO:0010646	regulation of cell communication	0.328282	346.01	399	1.15315	0.378558	0.000329179	0.0366699
GO:0015758	glucose transport	0.00389045	4.10054	13	3.17032	0.012334	0.000333184	0.0368042
GO:0032879	regulation of localization	0.263832	278.079	328	1.17952	0.311195	0.000337562	0.0369771
GO:0033002	muscle cell proliferation	0.00339565	3.57902	12	3.35288	0.0113852	0.000341056	0.037051
GO:0003284	septum primum development	0.00121027	1.27562	7	5.48752	0.00664137	0.000356201	0.0380672
GO:0032008	positive regulation of TOR signaling	0.00292252	3.08034	11	3.57104	0.0104364	0.000354071	0.0380672
GO:0051128	regulation of cellular component organization	0.245341	258.59	307	1.18721	0.291271	0.000375618	0.0398186
GO:0023056	positive regulation of signaling	0.167592	176.642	219	1.2398	0.20778	0.000386627	0.0404846
GO:2001235	positive regulation of apoptotic signaling pathway	0.0142738	15.0446	30	1.99407	0.028463	0.000394221	0.0404846
GO:0071702	organic substance transport	0.159803	168.432	210	1.24679	0.199241	0.000391463	0.0404846
GO:0010849	regulation of proton-transporting ATPase activity, rotational mechanism	0.000130915	0.137984	3	21.7417	0.0028463	0.000393943	0.0404846
GO:0051056	regulation of small GTPase mediated signal transduction	0.0381213	40.1798	63	1.56795	0.0597723	0.000401987	0.040647
GO:1904766	negative regulation of macroautophagy by TORC1 signaling	0.00013175	0.138864	3	21.6038	0.0028463	0.000401269	0.040647
GO:0010647	positive regulation of cell communication	0.166872	175.883	218	1.23946	0.206831	0.000406076	0.0407471
GO:0050794	regulation of cellular process	0.735832	775.567	823	1.06116	0.780835	0.000421843	0.0420086
GO:0050773	regulation of dendrite development	0.0219488	23.1341	41	1.77228	0.0388994	0.000426419	0.042145
GO:0007158	neuron cell-cell adhesion	0.00507939	5.35368	15	2.80181	0.0142315	0.000437812	0.0429425
GO:0051795	positive regulation of catagen	0.000897464	0.945927	6	6.34299	0.0056926	0.000441023	0.0429425
GO:0097119	postsynaptic density protein 95 clustering	0.00166215	1.7519	8	4.56647	0.00759013	0.000463864	0.0448345
GO:0015949	nucleobase-containing small molecule interconversion	0.00209302	2.20605	9	4.0797	0.0085389	0.000469474	0.0450455
GO:0002885	positive regulation of hypersensitivity	0.000140913	0.148522	3	20.199	0.0028463	0.000487443	0.0464307
GO:0051130	positive regulation of cellular component organization	0.137327	144.743	183	1.26431	0.173624	0.000522328	0.0473518
GO:0031399	regulation of protein modification process	0.17722	186.79	229	1.22598	0.217268	0.000512514	0.0473518
GO:2001234	negative regulation of apoptotic signaling pathway	0.0200438	21.1262	38	1.79871	0.0360531	0.00051945	0.0473518
GO:0030865	cortical cytoskeleton organization	0.00305433	3.21927	11	3.41692	0.0104364	0.000508507	0.0473518
GO:0044238	primary metabolic process	0.626549	660.383	712	1.07816	0.675522	0.000511665	0.0473518
GO:1902445	regulation of mitochondrial membrane permeability involved in programmed necrotic cell death	0.000144201	0.151988	3	19.7384	0.0028463	0.000521025	0.0473518
GO:0030520	intracellular estrogen receptor signaling pathway	0.00168407	1.77501	8	4.50702	0.00759013	0.000504947	0.0473518
GO:0061001	regulation of dendritic spine morphogenesis	0.00517583	5.45533	15	2.74961	0.0142315	0.000529539	0.0476766
GO:1902256	regulation of apoptotic process involved in outflow tract morphogenesis	0.000611499	0.64452	5	7.75771	0.00474383	0.000540133	0.0482996
GO:1903147	negative regulation of mitophagy	0.000615607	0.64885	5	7.70595	0.00474383	0.000556548	0.0494312
GO:0010952	positive regulation of peptidase activity	0.0145973	15.3856	30	1.94988	0.028463	0.000562559	0.0496298
GO:0008283	cell proliferation	0.0818597	86.2801	117	1.35605	0.111006	0.000572377	0.0499189
GO:0001885	endothelial cell development	0.00521701	5.49872	15	2.72791	0.0142315	0.000573431	0.0499189
