# Supplementary material for: Prevalence and mechanisms of somatic deletions in single human neurons during normal aging and in DNA repair disorders
Source: Nat Commun. 2022 Oct 7;13:5918. doi: 10.1038/s41467-022-33642-w (PMC9546902; doi:10.1038/s41467-022-33642-w)
Supplement: Supplementary file 7 — Source Data [file 41467_2022_33642_MOESM7_ESM.zip]

Archive with 8 entries (8 files):
- Source_data_figS4.xlsx
- Source_data_figS5.xlsx
- Source_data_figS6.xlsx
- Source_data_fig1.xlsx
- Source_data_fig3.xlsx
- Source_data_fig4.xlsx
- Source_data_figS1.xlsx
- Source_data_figS3.xlsx
