# Supplementary material for: Prevalence and mechanisms of somatic deletions in single human neurons during normal aging and in DNA repair disorders
Source: Nat Commun. 2022 Oct 7;13:5918. doi: 10.1038/s41467-022-33642-w (PMC9546902; doi:10.1038/s41467-022-33642-w)
Supplement: Supplementary file 7 — Source Data [file 41467_2022_33642_MOESM7_ESM.zip › Source_data_figS4.xlsx]

## Sheet: Fig.s4a
Case_ID	Age	Gender	Diagnosis	DelType	TotCnt	ValCnt	ValRate
1278	0.4	M	Control	Total	3	3	1
1278	0.4	M	Control	NHEJ	2	2	1
1278	0.4	M	Control	MMEJ	1	1	1
5817	0.6	M	Control	Total	6	6	1
5817	0.6	M	Control	NHEJ	5	5	1
5817	0.6	M	Control	MMEJ	1	1	1
4638	15.1	F	Control	Total	3	3	1
4638	15.1	F	Control	NHEJ	3	3	1
1465	17.5	M	Control	Total	4	4	1
1465	17.5	M	Control	NHEJ	3	3	1
1465	17.5	M	Control	MMEJ	1	1	1
5532	18.4	M	Control	Total	8	5	0.625
5532	18.4	M	Control	NHEJ	8	5	0.625
4643	42.2	F	Control	Total	3	3	1
4643	42.2	F	Control	NHEJ	3	3	1
5087	44.9	M	Control	Total	1	1	1
5087	44.9	M	Control	NHEJ	1	1	1
936	49.2	F	Control	Total	2	2	1
936	49.2	F	Control	NHEJ	2	2	1
5451	57	F	Control	Total	19	18	0.947368
5451	57	F	Control	NHEJ	17	16	0.941176
5451	57	F	Control	MMEJ	2	2	1
5840	75.3	M	Control	Total	5	3	0.6
5840	75.3	M	Control	NHEJ	5	3	0.6
5219	77	F	Control	Total	4	4	1
5219	77	F	Control	NHEJ	3	3	1
5219	77	F	Control	MMEJ	1	1	1
5171	79.2	M	Control	Total	3	3	1
5171	79.2	M	Control	NHEJ	2	2	1
5171	79.2	M	Control	MMEJ	1	1	1
5657	82.2	M	Control	Total	5	3	0.6
5657	82.2	M	Control	NHEJ	5	3	0.6
5823	82.7	F	Control	Total	8	6	0.75
5823	82.7	F	Control	NHEJ	8	6	0.75
4976	104	F	Control	Total	14	13	0.928571
4976	104	F	Control	NHEJ	11	10	0.909091
4976	104	F	Control	MMEJ	3	3	1

## Sheet: Fig.s4b
Case_ID	Age	Gender	Diagnosis	DelType	TotCnt	ValCnt	ValFrac
1762	4.4	F	CS	Total	5	5	1
1762	4.4	F	CS	NHEJ	4	4	1
1762	4.4	F	CS	MMEJ	1	1	1
1124	4.7	F	CS	Total	17	17	1
1124	4.7	F	CS	NHEJ	15	15	1
1124	4.7	F	CS	MMEJ	2	2	1
1286	5.8	M	CS	Total	5	4	0.8
1286	5.8	M	CS	NHEJ	4	3	0.75
1286	5.8	M	CS	MMEJ	1	1	1
580	8.4	F	CS	Total	4	4	1
580	8.4	F	CS	NHEJ	3	3	1
580	8.4	F	CS	MMEJ	1	1	1
5105	8.7	M	CS	Total	5	5	1
5105	8.7	M	CS	NHEJ	5	5	1
682	32.8	M	CS	Total	3	3	1
682	32.8	M	CS	NHEJ	2	2	1
682	32.8	M	CS	MMEJ	1	1	1
1459	19.9	F	AT	Total	7	5	0.714286
1459	19.9	F	AT	NHEJ	7	5	0.714286
1485	24.9	F	AT	Total	14	14	1
1485	24.9	F	AT	NHEJ	12	12	1
1485	24.9	F	AT	MMEJ	2	2	1
5379	24	F	XP	Total	6	4	0.666667
5379	24	F	XP	NHEJ	5	3	0.6
5379	24	F	XP	MMEJ	1	1	1
5316	44.5	F	XP	Total	15	7	0.466667
5316	44.5	F	XP	NHEJ	14	6	0.428571
5316	44.5	F	XP	MMEJ	1	1	1
5416	45.9	F	XP	Total	11	10	0.909091
5416	45.9	F	XP	NHEJ	10	9	0.9
5416	45.9	F	XP	MMEJ	1	1	1

## Sheet: Fig.s4c
Mechanism	Count	Sum	Frac	Source
NHEJ	39059248	52912980	0.738179	Initial
MMEJ	4215384	52912980	0.0796663	Initial
MH_1	5831360	52912980	0.110207	Initial
MH_2	2278892	52912980	0.0430687	Initial
MH_3	1212193	52912980	0.0229092	Initial
NAHR	32412	52912980	0.000612553	Initial
TEI	263706	52912980	0.00498377	Initial
VNTR	19785	52912980	0.000373916	Initial
NHEJ	6795883	8637961	0.786746	Phased
MMEJ	310963	8637961	0.0359996	Phased
MH_1	903860	8637961	0.104638	Phased
MH_2	391275	8637961	0.0452971	Phased
MH_3	179037	8637961	0.0207268	Phased
NAHR	693	8637961	8.02273e-05	Phased
TEI	52875	8637961	0.00612124	Phased
VNTR	3375	8637961	0.000390717	Phased
NHEJ	1681	2583	0.650794	Somatic
MMEJ	308	2583	0.119241	Somatic
MH_1	300	2583	0.116144	Somatic
MH_2	160	2583	0.0619435	Somatic
MH_3	132	2583	0.0511034	Somatic
NAHR	0	2583	0	Somatic
TEI	2	2583	0.000774293	Somatic
VNTR	0	2583	0	Somatic

## Sheet: Fig.s4d.e
Mechanism	Count_initial	Count_phased	Count_somatic	Remaining_fraction_phased	Remaining_fraction_somatic
NHEJ	39059248	6795883	1681	0.173989	0.000247356
MMEJ	4215384	310963	308	0.0737686	0.000990472
MH_1	5831360	903860	300	0.155	0.00033191
MH_2	2278892	391275	160	0.171695	0.00040892
MH_3	1212193	179037	132	0.147697	0.000737278
NAHR	32412	693	0	0.021381	0
TEI	263706	52875	2	0.200507	3.78251e-05
VNTR	19785	3375	0	0.170584	0
