# Supplementary material for: Prevalence and mechanisms of somatic deletions in single human neurons during normal aging and in DNA repair disorders
Source: Nat Commun. 2022 Oct 7;13:5918. doi: 10.1038/s41467-022-33642-w (PMC9546902; doi:10.1038/s41467-022-33642-w)
Supplement: Supplementary file 7 — Source Data [file 41467_2022_33642_MOESM7_ESM.zip › Source_data_figS5.xlsx]

## Sheet: Fig.s5
ID	Name	Binom_Adjp_BH
GO:0008090	retrograde axonal transport	6.48e-06
GO:0097106	postsynaptic density organization	0.000360748
GO:0060999	positive regulation of dendritic spine development	0.00190308
GO:2001233	regulation of apoptotic signaling pathway	0.00197385
GO:0019079	viral genome replication	0.00233042
GO:0033554	cellular response to stress	0.00299786
GO:1990416	cellular response to brain-derived neurotrophic factor stimulus	0.00320508
GO:1900034	regulation of cellular response to heat	0.00320508
GO:1990168	protein K33-linked deubiquitination	0.00320508
GO:0051388	positive regulation of neurotrophin TRK receptor signaling pathway	0.00350714
GO:0051835	positive regulation of synapse structural plasticity	0.00386569
GO:0006950	response to stress	0.00468406
GO:0060998	regulation of dendritic spine development	0.00546073
GO:0080134	regulation of response to stress	0.00943698
GO:0010941	regulation of cell death	0.0132959
GO:0051823	regulation of synapse structural plasticity	0.0138698
GO:0009966	regulation of signal transduction	0.0172047
GO:0043067	regulation of programmed cell death	0.0172047
GO:0035418	protein localization to synapse	0.019259
GO:0009967	positive regulation of signal transduction	0.020606
GO:2000425	regulation of apoptotic cell clearance	0.0207554
GO:0042981	regulation of apoptotic process	0.0223031
GO:0023051	regulation of signaling	0.0244114
GO:0098930	axonal transport	0.0301922
GO:0035556	intracellular signal transduction	0.0331117
GO:0050808	synapse organization	0.0363334
GO:0050773	regulation of dendrite development	0.042145
GO:0007158	neuron cell-cell adhesion	0.0429425
GO:0097119	postsynaptic density protein 95 clustering	0.0448345
GO:0061001	regulation of dendritic spine morphogenesis	0.0476766
