# Supplementary material for: Prevalence and mechanisms of somatic deletions in single human neurons during normal aging and in DNA repair disorders
Source: Nat Commun. 2022 Oct 7;13:5918. doi: 10.1038/s41467-022-33642-w (PMC9546902; doi:10.1038/s41467-022-33642-w)
Supplement: Supplementary file 7 — Source Data [file 41467_2022_33642_MOESM7_ESM.zip › Source_data_figS6.xlsx]

## Sheet: Fig.s6a
Cell_ID	Diagnosis	Case_ID	Age	Gender	SNV_rate
1459_PFC_01	AT	1459	19.9	F	300
1459_PFC_02	AT	1459	19.9	F	182
1459_PFC_03	AT	1459	19.9	F	187
1459_PFC_04	AT	1459	19.9	F	128
4638_MDA_02	Control	4638	15.1	F	125
4638_MDA_03	Control	4638	15.1	F	175
4638_MDA_04	Control	4638	15.1	F	152
4638_MDA_07	Control	4638	15.1	F	91
4638_MDA_11	Control	4638	15.1	F	175
4638_MDA_12	Control	4638	15.1	F	145
4638_MDA_14	Control	4638	15.1	F	92
4638_MDA_15	Control	4638	15.1	F	160
4638_MDA_20	Control	4638	15.1	F	130
4638_MDA_24	Control	4638	15.1	F	83
1465_PFC_17	Control	1465	17.5	M	32
1465_PFC_18	Control	1465	17.5	M	204
1465_MDA_12	Control	1465	17.5	M	161
1465_MDA_18	Control	1465	17.5	M	139
1465_MDA_20	Control	1465	17.5	M	138
1465_MDA_25	Control	1465	17.5	M	164
1465_MDA_02	Control	1465	17.5	M	122
1465_MDA_30	Control	1465	17.5	M	171
1485_PFC_01	AT	1485	24.9	F	146
1485_PFC_02	AT	1485	24.9	F	212
1485_PFC_03	AT	1485	24.9	F	142
1485_PFC_04	AT	1485	24.9	F	200
1485_PFC_05	AT	1485	24.9	F	150
1485_PFC_06	AT	1485	24.9	F	213
1485_PFC_07	AT	1485	24.9	F	96
1465_MDA_39	Control	1465	17.5	M	152
1465_MDA_43	Control	1465	17.5	M	120
1465_MDA_46	Control	1465	17.5	M	117
1465_MDA_51	Control	1465	17.5	M	111
1465_MDA_05	Control	1465	17.5	M	186
1465_MDA_06	Control	1465	17.5	M	126
1465_MDA_08	Control	1465	17.5	M	114
1465_PFC_22	Control	1465	17.5	M	111
1465_PFC_20	Control	1465	17.5	M	79
1465_PFC_21	Control	1465	17.5	M	110
5532_PFC_01	Control	5532	18.4	M	427
5532_PFC_02	Control	5532	18.4	M	139
5559_PFC_01	Control	5559	19.8	F	139
5559_PFC_02	Control	5559	19.8	F	232
5559_PFC_03	Control	5559	19.8	F	179
5559_PFC_04	Control	5559	19.8	F	191
1124_PFC_01	Cockayne	1124	4.7	F	495
1124_PFC_02	Cockayne	1124	4.7	F	381
1124_PFC_03	Cockayne	1124	4.7	F	837
1286_PFC_01	Cockayne	1286	5.8	M	307
1286_PFC_02	Cockayne	1286	5.8	M	286
1286_PFC_04	Cockayne	1286	5.8	M	518
1762_PFC_02	Cockayne	1762	4.4	F	252
1762_PFC_01	Cockayne	1762	4.4	F	218
1762_PFC_03	Cockayne	1762	4.4	F	227
1762_PFC_04	Cockayne	1762	4.4	F	205
1762_PFC_06	Cockayne	1762	4.4	F	214
1762_PFC_05	Cockayne	1762	4.4	F	188
5105_PFC_01	Cockayne	5105	8.7	M	773
5105_PFC_02	Cockayne	5105	8.7	M	165
5105_PFC_03	Cockayne	5105	8.7	M	130
5105_PFC_04	Cockayne	5105	8.7	M	221
5105_PFC_05	Cockayne	5105	8.7	M	217
5105_PFC_06	Cockayne	5105	8.7	M	408
580_PFC_01	Cockayne	580	8.4	F	282
580_PFC_02	Cockayne	580	8.4	F	268
580_PFC_03	Cockayne	580	8.4	F	681
580_PFC_04	Cockayne	580	8.4	F	441
682_PFC_02	Cockayne	682	32.8	M	299
682_PFC_01	Cockayne	682	32.8	M	306
682_PFC_03	Cockayne	682	32.8	M	219
682_PFC_04	Cockayne	682	32.8	M	255
4643_MDA_23	Control	4643	42.2	F	176
4643_MDA_26	Control	4643	42.2	F	172
4643_MDA_02	Control	4643	42.2	F	203
4643_MDA_31	Control	4643	42.2	F	238
4643_MDA_32	Control	4643	42.2	F	103
4643_MDA_03	Control	4643	42.2	F	209
4643_MDA_04	Control	4643	42.2	F	134
4643_MDA_05	Control	4643	42.2	F	203
5087_PFC_01	Control	5087	44.9	M	200
5087_PFC_04	Control	5087	44.9	M	258
5316_PFC_03	XP	5316	44.5	F	614
5379_PFC_01	XP	5379	24	F	536
5379_PFC_02	XP	5379	24	F	213
5379_PFC_03	XP	5379	24	F	346
5379_PFC_06	XP	5379	24	F	514
5379_PFC_04	XP	5379	24	F	395
5379_PFC_05	XP	5379	24	F	551
5416_PFC_01	XP	5416	45.9	F	280
5416_PFC_02	XP	5416	45.9	F	244
5416_PFC_03	XP	5416	45.9	F	486
5416_PFC_04	XP	5416	45.9	F	378
5416_PFC_05	XP	5416	45.9	F	385
5416_PFC_06	XP	5416	45.9	F	360
936_PFC_01	Control	936	49.2	F	249
936_PFC_02	Control	936	49.2	F	184
936_PFC_03	Control	936	49.2	F	290

## Sheet: Fig.s6b
HitPerMb	Quantile	DelType
0.125756	q1	NHEJ
0.0388099	q2	NHEJ
0.0363714	q3	NHEJ
0.075969	q4	NHEJ
0.100605	q1	NHEJ
0.0517466	q2	NHEJ
0.0337735	q3	NHEJ
0.0769307	q4	NHEJ
0.100605	q1	NHEJ
0.0776199	q2	NHEJ
0.0207837	q3	NHEJ
0.0778923	q4	NHEJ
0.113181	q1	NHEJ
0.0646832	q2	NHEJ
0.0233816	q3	NHEJ
0.0778923	q4	NHEJ
0.0503025	q1	NHEJ
0.0840882	q2	NHEJ
0.0311755	q3	NHEJ
0.0769307	q4	NHEJ
0.0880293	q1	NHEJ
0.0970249	q2	NHEJ
0.0285775	q3	NHEJ
0.0730841	q4	NHEJ
0.113181	q1	NHEJ
0.0323416	q2	NHEJ
0.0467633	q3	NHEJ
0.0740458	q4	NHEJ
0.100605	q1	NHEJ
0.0776199	q2	NHEJ
0.0441653	q3	NHEJ
0.0692376	q4	NHEJ
0.113181	q1	NHEJ
0.0646832	q2	NHEJ
0.0363714	q3	NHEJ
0.0730841	q4	NHEJ
0.0754537	q1	NHEJ
0.103493	q2	NHEJ
0.0337735	q3	NHEJ
0.0711609	q4	NHEJ
0.0628781	q1	NHEJ
0.0776199	q2	NHEJ
0.0337735	q3	NHEJ
0.075969	q4	NHEJ
0.0754537	q1	NHEJ
0.0646832	q2	NHEJ
0.0259796	q3	NHEJ
0.0798156	q4	NHEJ
0.0251512	q1	NHEJ
0.0646832	q2	NHEJ
0.0441653	q3	NHEJ
0.0769307	q4	NHEJ
0.0754537	q1	NHEJ
0.0711516	q2	NHEJ
0.0467633	q3	NHEJ
0.0711609	q4	NHEJ
0.113181	q1	NHEJ
0.0970249	q2	NHEJ
0.0389694	q3	NHEJ
0.0673143	q4	NHEJ
0.0880293	q1	NHEJ
0.0711516	q2	NHEJ
0.0389694	q3	NHEJ
0.0730841	q4	NHEJ
0.150907	q1	NHEJ
0.0711516	q2	NHEJ
0.0363714	q3	NHEJ
0.0692376	q4	NHEJ
0.100605	q1	NHEJ
0.0582149	q2	NHEJ
0.0311755	q3	NHEJ
0.0769307	q4	NHEJ
0.0377268	q1	NHEJ
0.0970249	q2	NHEJ
0.0441653	q3	NHEJ
0.0711609	q4	NHEJ
0.0880293	q1	NHEJ
0.0646832	q2	NHEJ
0.0389694	q3	NHEJ
0.0740458	q4	NHEJ
0.188634	q1	NHEJ
0.0776199	q2	NHEJ
0.0389694	q3	NHEJ
0.0644294	q4	NHEJ
0.0754537	q1	NHEJ
0.0646832	q2	NHEJ
0.0311755	q3	NHEJ
0.0778923	q4	NHEJ
0.113181	q1	NHEJ
0.0776199	q2	NHEJ
0.059753	q3	NHEJ
0.0625062	q4	NHEJ
0.0628781	q1	NHEJ
0.0905565	q2	NHEJ
0.0363714	q3	NHEJ
0.0730841	q4	NHEJ
0.113181	q1	NHEJ
0.0776199	q2	NHEJ
0.0363714	q3	NHEJ
0.0711609	q4	NHEJ
0.0880293	q1	NHEJ
0.0905565	q2	NHEJ
0.0259796	q3	NHEJ
0.0750074	q4	NHEJ
0.0754537	q1	NHEJ
0.0776199	q2	NHEJ
0.0311755	q3	NHEJ
0.075969	q4	NHEJ
0.113181	q1	NHEJ
0.0711516	q2	NHEJ
0.0285775	q3	NHEJ
0.0750074	q4	NHEJ
0.0880293	q1	NHEJ
0.0840882	q2	NHEJ
0.0311755	q3	NHEJ
0.0740458	q4	NHEJ
0.113181	q1	NHEJ
0.0582149	q2	NHEJ
0.0311755	q3	NHEJ
0.075969	q4	NHEJ
0.100605	q1	NHEJ
0.0711516	q2	NHEJ
0.0441653	q3	NHEJ
0.0701992	q4	NHEJ
0.0503025	q1	NHEJ
0.0711516	q2	NHEJ
0.0467633	q3	NHEJ
0.0730841	q4	NHEJ
0.20121	q1	NHEJ
0.0646832	q2	NHEJ
0.0233816	q3	NHEJ
0.0711609	q4	NHEJ
0.150907	q1	NHEJ
0.0452783	q2	NHEJ
0.0415673	q3	NHEJ
0.0711609	q4	NHEJ
0.125756	q1	NHEJ
0.0646832	q2	NHEJ
0.0207837	q3	NHEJ
0.0778923	q4	NHEJ
0.125756	q1	NHEJ
0.0970249	q2	NHEJ
0.0389694	q3	NHEJ
0.0663527	q4	NHEJ
0.100605	q1	NHEJ
0.0711516	q2	NHEJ
0.0467633	q3	NHEJ
0.0692376	q4	NHEJ
0.125756	q1	NHEJ
0.0646832	q2	NHEJ
0.0337735	q3	NHEJ
0.0730841	q4	NHEJ
0.0754537	q1	NHEJ
0.0840882	q2	NHEJ
0.0337735	q3	NHEJ
0.0740458	q4	NHEJ
0.0880293	q1	NHEJ
0.0776199	q2	NHEJ
0.0285775	q3	NHEJ
0.075969	q4	NHEJ
0.0754537	q1	NHEJ
0.0711516	q2	NHEJ
0.0441653	q3	NHEJ
0.0721225	q4	NHEJ
0.0754537	q1	NHEJ
0.103493	q2	NHEJ
0.0311755	q3	NHEJ
0.0721225	q4	NHEJ
0.0503025	q1	NHEJ
0.0452783	q2	NHEJ
0.0285775	q3	NHEJ
0.0836621	q4	NHEJ
0.0503025	q1	NHEJ
0.0711516	q2	NHEJ
0.0389694	q3	NHEJ
0.075969	q4	NHEJ
0.125756	q1	NHEJ
0.0711516	q2	NHEJ
0.0519592	q3	NHEJ
0.0653911	q4	NHEJ
0.0628781	q1	NHEJ
0.0582149	q2	NHEJ
0.0519592	q3	NHEJ
0.0721225	q4	NHEJ
0.0880293	q1	NHEJ
0.103493	q2	NHEJ
0.0337735	q3	NHEJ
0.0701992	q4	NHEJ
0.100605	q1	NHEJ
0.0582149	q2	NHEJ
0.0337735	q3	NHEJ
0.075969	q4	NHEJ
0.100605	q1	NHEJ
0.0776199	q2	NHEJ
0.0467633	q3	NHEJ
0.068276	q4	NHEJ
0.0754537	q1	NHEJ
0.0646832	q2	NHEJ
0.0285775	q3	NHEJ
0.0788539	q4	NHEJ
0.0880293	q1	NHEJ
0.103493	q2	NHEJ
0.0311755	q3	NHEJ
0.0711609	q4	NHEJ
0.0377268	q1	NHEJ
0.0970249	q2	NHEJ
0.0233816	q3	NHEJ
0.0788539	q4	NHEJ
0.163483	q1	NHEJ
0.0646832	q2	NHEJ
0.0285775	q3	NHEJ
0.0721225	q4	NHEJ
0.125756	q1	NHEJ
0.0517466	q2	NHEJ
0.0337735	q3	NHEJ
0.0750074	q4	NHEJ
0.150907	q1	NHEJ
0.0646832	q2	NHEJ
0.0441653	q3	NHEJ
0.0673143	q4	NHEJ
0.100605	q1	NHEJ
0.0711516	q2	NHEJ
0.0389694	q3	NHEJ
0.0721225	q4	NHEJ
0.0754537	q1	NHEJ
0.0646832	q2	NHEJ
0.0363714	q3	NHEJ
0.075969	q4	NHEJ
0.0251512	q1	NHEJ
0.0388099	q2	NHEJ
0.0233816	q3	NHEJ
0.0884703	q4	NHEJ
0.0880293	q1	NHEJ
0.109962	q2	NHEJ
0.0415673	q3	NHEJ
0.0663527	q4	NHEJ
0.113181	q1	NHEJ
0.0452783	q2	NHEJ
0.0363714	q3	NHEJ
0.075969	q4	NHEJ
0.163483	q1	NHEJ
0.0388099	q2	NHEJ
0.0415673	q3	NHEJ
0.0711609	q4	NHEJ
0.113181	q1	NHEJ
0.0646832	q2	NHEJ
0.0233816	q3	NHEJ
0.0778923	q4	NHEJ
0.100605	q1	NHEJ
0.0711516	q2	NHEJ
0.0519592	q3	NHEJ
0.0673143	q4	NHEJ
0.113181	q1	NHEJ
0.0646832	q2	NHEJ
0.0311755	q3	NHEJ
0.0750074	q4	NHEJ
0.113181	q1	NHEJ
0.0776199	q2	NHEJ
0.0337735	q3	NHEJ
0.0721225	q4	NHEJ
0.0880293	q1	NHEJ
0.0840882	q2	NHEJ
0.0311755	q3	NHEJ
0.0740458	q4	NHEJ
0.113181	q1	NHEJ
0.0452783	q2	NHEJ
0.0519592	q3	NHEJ
0.0701992	q4	NHEJ
0.0251512	q1	NHEJ
0.109962	q2	NHEJ
0.0415673	q3	NHEJ
0.0711609	q4	NHEJ
0.100605	q1	NHEJ
0.0840882	q2	NHEJ
0.0493612	q3	NHEJ
0.0663527	q4	NHEJ
0.0754537	q1	NHEJ
0.0840882	q2	NHEJ
0.0389694	q3	NHEJ
0.0721225	q4	NHEJ
0.100605	q1	NHEJ
0.103493	q2	NHEJ
0.0233816	q3	NHEJ
0.0730841	q4	NHEJ
0.100605	q1	NHEJ
0.0711516	q2	NHEJ
0.0389694	q3	NHEJ
0.0721225	q4	NHEJ
0.100605	q1	NHEJ
0.0970249	q2	NHEJ
0.0415673	q3	NHEJ
0.0673143	q4	NHEJ
0.100605	q1	NHEJ
0.0517466	q2	NHEJ
0.0285775	q3	NHEJ
0.0788539	q4	NHEJ
0.113181	q1	NHEJ
0.0646832	q2	NHEJ
0.0259796	q3	NHEJ
0.0769307	q4	NHEJ
0.100605	q1	NHEJ
0.0517466	q2	NHEJ
0.0311755	q3	NHEJ
0.0778923	q4	NHEJ
0.0503025	q1	NHEJ
0.129366	q2	NHEJ
0.0337735	q3	NHEJ
0.0692376	q4	NHEJ
0.0880293	q1	NHEJ
0.0517466	q2	NHEJ
0.0337735	q3	NHEJ
0.0778923	q4	NHEJ
0.0503025	q1	NHEJ
0.0582149	q2	NHEJ
0.0441653	q3	NHEJ
0.075969	q4	NHEJ
0.150907	q1	NHEJ
0.0711516	q2	NHEJ
0.0181857	q3	NHEJ
0.075969	q4	NHEJ
0.0880293	q1	NHEJ
0.0646832	q2	NHEJ
0.0389694	q3	NHEJ
0.0740458	q4	NHEJ
0.0880293	q1	NHEJ
0.0388099	q2	NHEJ
0.0233816	q3	NHEJ
0.0836621	q4	NHEJ
0.0880293	q1	NHEJ
0.0905565	q2	NHEJ
0.0415673	q3	NHEJ
0.0692376	q4	NHEJ
0.125756	q1	NHEJ
0.0776199	q2	NHEJ
0.0285775	q3	NHEJ
0.0730841	q4	NHEJ
0.0754537	q1	NHEJ
0.0258733	q2	NHEJ
0.0493612	q3	NHEJ
0.0769307	q4	NHEJ
0.138332	q1	NHEJ
0.0517466	q2	NHEJ
0.0441653	q3	NHEJ
0.0701992	q4	NHEJ
0.100605	q1	NHEJ
0.0517466	q2	NHEJ
0.0415673	q3	NHEJ
0.0740458	q4	NHEJ
0.113181	q1	NHEJ
0.0905565	q2	NHEJ
0.0363714	q3	NHEJ
0.0692376	q4	NHEJ
0.125756	q1	NHEJ
0.0711516	q2	NHEJ
0.0389694	q3	NHEJ
0.0701992	q4	NHEJ
0.138332	q1	NHEJ
0.0905565	q2	NHEJ
0.0285775	q3	NHEJ
0.0701992	q4	NHEJ
0.113181	q1	NHEJ
0.0905565	q2	NHEJ
0.0259796	q3	NHEJ
0.0730841	q4	NHEJ
0.0754537	q1	NHEJ
0.0517466	q2	NHEJ
0.0363714	q3	NHEJ
0.0778923	q4	NHEJ
0.138332	q1	NHEJ
0.0646832	q2	NHEJ
0.0285775	q3	NHEJ
0.0740458	q4	NHEJ
0.138332	q1	NHEJ
0.0840882	q2	NHEJ
0.0363714	q3	NHEJ
0.068276	q4	NHEJ
0.113181	q1	NHEJ
0.103493	q2	NHEJ
0.0233816	q3	NHEJ
0.0721225	q4	NHEJ
0.100605	q1	NHEJ
0.0582149	q2	NHEJ
0.0311755	q3	NHEJ
0.0769307	q4	NHEJ
0.188634	q1	NHEJ
0.0323416	q2	NHEJ
0.0467633	q3	NHEJ
0.068276	q4	NHEJ
0.138332	q1	NHEJ
0.0646832	q2	NHEJ
0.0181857	q3	NHEJ
0.0778923	q4	NHEJ
0.138332	q1	NHEJ
0.0711516	q2	NHEJ
0.0441653	q3	NHEJ
0.0673143	q4	NHEJ
0.0880293	q1	NHEJ
0.0582149	q2	NHEJ
0.0259796	q3	NHEJ
0.0798156	q4	NHEJ
0.0377268	q1	NHEJ
0.0711516	q2	NHEJ
0.0337735	q3	NHEJ
0.0788539	q4	NHEJ
0.113181	q1	NHEJ
0.0840882	q2	NHEJ
0.0285775	q3	NHEJ
0.0730841	q4	NHEJ
0.0880293	q1	NHEJ
0.0452783	q2	NHEJ
0.0311755	q3	NHEJ
0.0798156	q4	NHEJ
0.0754537	q1	NHEJ
0.0711516	q2	NHEJ
0.0259796	q3	NHEJ
0.0788539	q4	NHEJ
0.0880293	q1	NHEJ
0.0905565	q2	NHEJ
0.0337735	q3	NHEJ
0.0721225	q4	NHEJ
0.113181	q1	NHEJ
0.0776199	q2	NHEJ
0.0311755	q3	NHEJ
0.0730841	q4	NHEJ
0.0880293	q1	NHEJ
0.0517466	q2	NHEJ
0.0415673	q3	NHEJ
0.0750074	q4	NHEJ
0.100605	q1	NHEJ
0.0388099	q2	NHEJ
0.0545571	q3	NHEJ
0.0711609	q4	NHEJ
0.0754537	q1	NHEJ
0.0517466	q2	NHEJ
0.0415673	q3	NHEJ
0.075969	q4	NHEJ
0.0628781	q1	NHEJ
0.0258733	q2	NHEJ
0.0467633	q3	NHEJ
0.0788539	q4	NHEJ
0.100605	q1	NHEJ
0.0582149	q2	NHEJ
0.0337735	q3	NHEJ
0.075969	q4	NHEJ
0.0880293	q1	NHEJ
0.0840882	q2	NHEJ
0.0363714	q3	NHEJ
0.0721225	q4	NHEJ
0.100605	q1	NHEJ
0.0323416	q2	NHEJ
0.0389694	q3	NHEJ
0.0778923	q4	NHEJ
0.113181	q1	NHEJ
0.109962	q2	NHEJ
0.0363714	q3	NHEJ
0.0663527	q4	NHEJ
0.0754537	q1	NHEJ
0.0905565	q2	NHEJ
0.0207837	q3	NHEJ
0.0778923	q4	NHEJ
0.100605	q1	NHEJ
0.0646832	q2	NHEJ
0.0545571	q3	NHEJ
0.0673143	q4	NHEJ
0.0880293	q1	NHEJ
0.0517466	q2	NHEJ
0.0441653	q3	NHEJ
0.0740458	q4	NHEJ
0.0880293	q1	NHEJ
0.019405	q2	NHEJ
0.0311755	q3	NHEJ
0.0836621	q4	NHEJ
0.113181	q1	NHEJ
0.0840882	q2	NHEJ
0.0233816	q3	NHEJ
0.0750074	q4	NHEJ
0.0503025	q1	NHEJ
0.0582149	q2	NHEJ
0.0181857	q3	NHEJ
0.0855854	q4	NHEJ
0.113181	q1	NHEJ
0.0711516	q2	NHEJ
0.0337735	q3	NHEJ
0.0730841	q4	NHEJ
0.113181	q1	NHEJ
0.15524	q2	NHEJ
0.0285775	q3	NHEJ
0.0625062	q4	NHEJ
0.163483	q1	NHEJ
0.0388099	q2	NHEJ
0.0493612	q3	NHEJ
0.068276	q4	NHEJ
0.113181	q1	NHEJ
0.0840882	q2	NHEJ
0.0389694	q3	NHEJ
0.0692376	q4	NHEJ
0.113181	q1	NHEJ
0.0323416	q2	NHEJ
0.0545571	q3	NHEJ
0.0711609	q4	NHEJ
0.0628781	q1	NHEJ
0.0840882	q2	NHEJ
0.0441653	q3	NHEJ
0.0711609	q4	NHEJ
0.125756	q1	NHEJ
0.0776199	q2	NHEJ
0.0311755	q3	NHEJ
0.0721225	q4	NHEJ
0.0880293	q1	NHEJ
0.0517466	q2	NHEJ
0.0363714	q3	NHEJ
0.0769307	q4	NHEJ
0.163483	q1	NHEJ
0.0711516	q2	NHEJ
0.0363714	q3	NHEJ
0.068276	q4	NHEJ
0.0880293	q1	NHEJ
0.0582149	q2	NHEJ
0.0493612	q3	NHEJ
0.0711609	q4	NHEJ
0.100605	q1	NHEJ
0.0646832	q2	NHEJ
0.0389694	q3	NHEJ
0.0730841	q4	NHEJ
0.0880293	q1	NHEJ
0.0776199	q2	NHEJ
0.0389694	q3	NHEJ
0.0721225	q4	NHEJ
0.125756	q1	NHEJ
0.0646832	q2	NHEJ
0.0467633	q3	NHEJ
0.068276	q4	NHEJ
0.100605	q1	NHEJ
0.019405	q2	NHEJ
0.0467633	q3	NHEJ
0.0769307	q4	NHEJ
0.100605	q1	NHEJ
0.0905565	q2	NHEJ
0.0285775	q3	NHEJ
0.0730841	q4	NHEJ
0.113181	q1	NHEJ
0.0905565	q2	NHEJ
0.0467633	q3	NHEJ
0.0653911	q4	NHEJ
0.150907	q1	NHEJ
0.103493	q2	NHEJ
0.0207837	q3	NHEJ
0.0701992	q4	NHEJ
0.138332	q1	NHEJ
0.0776199	q2	NHEJ
0.0337735	q3	NHEJ
0.0701992	q4	NHEJ
0.113181	q1	NHEJ
0.0776199	q2	NHEJ
0.0311755	q3	NHEJ
0.0730841	q4	NHEJ
0.138332	q1	NHEJ
0.0776199	q2	NHEJ
0.0285775	q3	NHEJ
0.0721225	q4	NHEJ
0.100605	q1	NHEJ
0.0970249	q2	NHEJ
0.0337735	q3	NHEJ
0.0701992	q4	NHEJ
0.0880293	q1	NHEJ
0.0582149	q2	NHEJ
0.062351	q3	NHEJ
0.0663527	q4	NHEJ
0.113181	q1	NHEJ
0.0452783	q2	NHEJ
0.0311755	q3	NHEJ
0.0778923	q4	NHEJ
0.0880293	q1	NHEJ
0.0905565	q2	NHEJ
0.0389694	q3	NHEJ
0.0701992	q4	NHEJ
0.0754537	q1	NHEJ
0.0646832	q2	NHEJ
0.0415673	q3	NHEJ
0.0740458	q4	NHEJ
0.0503025	q1	NHEJ
0.0711516	q2	NHEJ
0.0389694	q3	NHEJ
0.075969	q4	NHEJ
0.113181	q1	NHEJ
0.0711516	q2	NHEJ
0.0415673	q3	NHEJ
0.0701992	q4	NHEJ
0.0628781	q1	NHEJ
0.0970249	q2	NHEJ
0.0311755	q3	NHEJ
0.0740458	q4	NHEJ
0.100605	q1	NHEJ
0.0452783	q2	NHEJ
0.0285775	q3	NHEJ
0.0798156	q4	NHEJ
0.113181	q1	NHEJ
0.0258733	q2	NHEJ
0.0337735	q3	NHEJ
0.0798156	q4	NHEJ
0.113181	q1	NHEJ
0.0776199	q2	NHEJ
0.059753	q3	NHEJ
0.0625062	q4	NHEJ
0.138332	q1	NHEJ
0.0711516	q2	NHEJ
0.0415673	q3	NHEJ
0.068276	q4	NHEJ
0.113181	q1	NHEJ
0.0711516	q2	NHEJ
0.0415673	q3	NHEJ
0.0701992	q4	NHEJ
0.0754537	q1	NHEJ
0.0517466	q2	NHEJ
0.0337735	q3	NHEJ
0.0788539	q4	NHEJ
0.0880293	q1	NHEJ
0.0840882	q2	NHEJ
0.0363714	q3	NHEJ
0.0721225	q4	NHEJ
0.0377268	q1	NHEJ
0.0582149	q2	NHEJ
0.0389694	q3	NHEJ
0.0788539	q4	NHEJ
0.113181	q1	NHEJ
0.109962	q2	NHEJ
0.0207837	q3	NHEJ
0.0721225	q4	NHEJ
0.0754537	q1	NHEJ
0.11643	q2	NHEJ
0.0181857	q3	NHEJ
0.0750074	q4	NHEJ
0.0628781	q1	NHEJ
0.0646832	q2	NHEJ
0.0493612	q3	NHEJ
0.0721225	q4	NHEJ
0.0503025	q1	NHEJ
0.0970249	q2	NHEJ
0.0519592	q3	NHEJ
0.0673143	q4	NHEJ
0.100605	q1	NHEJ
0.0776199	q2	NHEJ
0.0259796	q3	NHEJ
0.075969	q4	NHEJ
0.100605	q1	NHEJ
0.0388099	q2	NHEJ
0.0701449	q3	NHEJ
0.0653911	q4	NHEJ
0.100605	q1	NHEJ
0.0711516	q2	NHEJ
0.0285775	q3	NHEJ
0.075969	q4	NHEJ
0.0880293	q1	NHEJ
0.0517466	q2	NHEJ
0.0311755	q3	NHEJ
0.0788539	q4	NHEJ
0.0503025	q1	NHEJ
0.0840882	q2	NHEJ
0.0337735	q3	NHEJ
0.075969	q4	NHEJ
0.0754537	q1	NHEJ
0.0517466	q2	NHEJ
0.0337735	q3	NHEJ
0.0788539	q4	NHEJ
0.138332	q1	NHEJ
0.0646832	q2	NHEJ
0.0363714	q3	NHEJ
0.0711609	q4	NHEJ
0.113181	q1	NHEJ
0.0840882	q2	NHEJ
0.0259796	q3	NHEJ
0.0740458	q4	NHEJ
0.176059	q1	NHEJ
0.0582149	q2	NHEJ
0.0415673	q3	NHEJ
0.0673143	q4	NHEJ
0.138332	q1	NHEJ
0.0452783	q2	NHEJ
0.0259796	q3	NHEJ
0.0778923	q4	NHEJ
0.125756	q1	NHEJ
0.0905565	q2	NHEJ
0.0441653	q3	NHEJ
0.0653911	q4	NHEJ
0.138332	q1	NHEJ
0.0517466	q2	NHEJ
0.0363714	q3	NHEJ
0.0730841	q4	NHEJ
0.0754537	q1	NHEJ
0.103493	q2	NHEJ
0.0389694	q3	NHEJ
0.0692376	q4	NHEJ
0.113181	q1	NHEJ
0.0840882	q2	NHEJ
0.0285775	q3	NHEJ
0.0730841	q4	NHEJ
0.138332	q1	NHEJ
0.0711516	q2	NHEJ
0.0389694	q3	NHEJ
0.0692376	q4	NHEJ
0.125756	q1	NHEJ
0.0323416	q2	NHEJ
0.0415673	q3	NHEJ
0.0750074	q4	NHEJ
0.0754537	q1	NHEJ
0.0388099	q2	NHEJ
0.0571551	q3	NHEJ
0.0721225	q4	NHEJ
0.0377268	q1	NHEJ
0.0646832	q2	NHEJ
0.0415673	q3	NHEJ
0.0769307	q4	NHEJ
0.0503025	q1	NHEJ
0.0711516	q2	NHEJ
0.0441653	q3	NHEJ
0.0740458	q4	NHEJ
0.100605	q1	NHEJ
0.0711516	q2	NHEJ
0.0363714	q3	NHEJ
0.0730841	q4	NHEJ
0.0503025	q1	NHEJ
0.0776199	q2	NHEJ
0.0467633	q3	NHEJ
0.0721225	q4	NHEJ
0.100605	q1	NHEJ
0.0323416	q2	NHEJ
0.0259796	q3	NHEJ
0.0827005	q4	NHEJ
0.138332	q1	NHEJ
0.103493	q2	NHEJ
0.0285775	q3	NHEJ
0.068276	q4	NHEJ
0.0503025	q1	NHEJ
0.109962	q2	NHEJ
0.0311755	q3	NHEJ
0.0730841	q4	NHEJ
0.113181	q1	NHEJ
0.0646832	q2	NHEJ
0.0285775	q3	NHEJ
0.075969	q4	NHEJ
0.100605	q1	NHEJ
0.0711516	q2	NHEJ
0.0571551	q3	NHEJ
0.0653911	q4	NHEJ
0.0754537	q1	NHEJ
0.0840882	q2	NHEJ
0.0415673	q3	NHEJ
0.0711609	q4	NHEJ
0.113181	q1	NHEJ
0.103493	q2	NHEJ
0.0285775	q3	NHEJ
0.0701992	q4	NHEJ
0.125756	q1	NHEJ
0.0582149	q2	NHEJ
0.0285775	q3	NHEJ
0.075969	q4	NHEJ
0.0377268	q1	NHEJ
0.109962	q2	NHEJ
0.0545571	q3	NHEJ
0.0653911	q4	NHEJ
0.113181	q1	NHEJ
0.0323416	q2	NHEJ
0.0415673	q3	NHEJ
0.075969	q4	NHEJ
0.125756	q1	NHEJ
0.0646832	q2	NHEJ
0.0441653	q3	NHEJ
0.0692376	q4	NHEJ
0.100605	q1	NHEJ
0.0582149	q2	NHEJ
0.0441653	q3	NHEJ
0.0721225	q4	NHEJ
0.100605	q1	NHEJ
0.0776199	q2	NHEJ
0.0259796	q3	NHEJ
0.075969	q4	NHEJ
0.150907	q1	NHEJ
0.0840882	q2	NHEJ
0.0337735	q3	NHEJ
0.068276	q4	NHEJ
0.0754537	q1	NHEJ
0.0582149	q2	NHEJ
0.0519592	q3	NHEJ
0.0711609	q4	NHEJ
0.100605	q1	NHEJ
0.0646832	q2	NHEJ
0.0467633	q3	NHEJ
0.0701992	q4	NHEJ
0.138332	q1	NHEJ
0.0452783	q2	NHEJ
0.0259796	q3	NHEJ
0.0778923	q4	NHEJ
0.0754537	q1	NHEJ
0.0646832	q2	NHEJ
0.0467633	q3	NHEJ
0.0721225	q4	NHEJ
0.0754537	q1	NHEJ
0.0970249	q2	NHEJ
0.0363714	q3	NHEJ
0.0711609	q4	NHEJ
0.0503025	q1	NHEJ
0.0646832	q2	NHEJ
0.0415673	q3	NHEJ
0.075969	q4	NHEJ
0.0880293	q1	NHEJ
0.109962	q2	NHEJ
0.0207837	q3	NHEJ
0.0740458	q4	NHEJ
0.125756	q1	NHEJ
0.0970249	q2	NHEJ
0.0233816	q3	NHEJ
0.0721225	q4	NHEJ
0.113181	q1	NHEJ
0.0517466	q2	NHEJ
0.0441653	q3	NHEJ
0.0721225	q4	NHEJ
0.150907	q1	NHEJ
0.0711516	q2	NHEJ
0.0285775	q3	NHEJ
0.0721225	q4	NHEJ
0.113181	q1	NHEJ
0.0646832	q2	NHEJ
0.0337735	q3	NHEJ
0.0740458	q4	NHEJ
0.0628781	q1	NHEJ
0.0452783	q2	NHEJ
0.0519592	q3	NHEJ
0.0740458	q4	NHEJ
0.125756	q1	NHEJ
0.181113	q2	NHEJ
0.0259796	q3	NHEJ
0.0586596	q4	NHEJ
0.100605	q1	NHEJ
0.0388099	q2	NHEJ
0.0363714	q3	NHEJ
0.0778923	q4	NHEJ
0.100605	q1	NHEJ
0.0452783	q2	NHEJ
0.0519592	q3	NHEJ
0.0711609	q4	NHEJ
0.0880293	q1	NHEJ
0.0646832	q2	NHEJ
0.0285775	q3	NHEJ
0.0778923	q4	NHEJ
0.0754537	q1	NHEJ
0.0646832	q2	NHEJ
0.0415673	q3	NHEJ
0.0740458	q4	NHEJ
0.100605	q1	NHEJ
0.0646832	q2	NHEJ
0.0389694	q3	NHEJ
0.0730841	q4	NHEJ
0.100605	q1	NHEJ
0.0776199	q2	NHEJ
0.0337735	q3	NHEJ
0.0730841	q4	NHEJ
0.113181	q1	NHEJ
0.0711516	q2	NHEJ
0.0337735	q3	NHEJ
0.0730841	q4	NHEJ
0.0628781	q1	NHEJ
0.0905565	q2	NHEJ
0.0415673	q3	NHEJ
0.0711609	q4	NHEJ
0.100605	q1	NHEJ
0.0905565	q2	NHEJ
0.0285775	q3	NHEJ
0.0730841	q4	NHEJ
0.125756	q1	NHEJ
0.0711516	q2	NHEJ
0.0363714	q3	NHEJ
0.0711609	q4	NHEJ
0.0754537	q1	NHEJ
0.0646832	q2	NHEJ
0.0337735	q3	NHEJ
0.0769307	q4	NHEJ
0.188634	q1	NHEJ
0.0905565	q2	NHEJ
0.0389694	q3	NHEJ
0.0625062	q4	NHEJ
0.113181	q1	NHEJ
0.0840882	q2	NHEJ
0.0389694	q3	NHEJ
0.0692376	q4	NHEJ
0.113181	q1	NHEJ
0.0323416	q2	NHEJ
0.0519592	q3	NHEJ
0.0721225	q4	NHEJ
0.138332	q1	NHEJ
0.0517466	q2	NHEJ
0.0363714	q3	NHEJ
0.0730841	q4	NHEJ
0.100605	q1	NHEJ
0.0646832	q2	NHEJ
0.0363714	q3	NHEJ
0.0740458	q4	NHEJ
0.0503025	q1	NHEJ
0.0970249	q2	NHEJ
0.0311755	q3	NHEJ
0.0750074	q4	NHEJ
0.150907	q1	NHEJ
0.0582149	q2	NHEJ
0.0363714	q3	NHEJ
0.0711609	q4	NHEJ
0.0880293	q1	NHEJ
0.0517466	q2	NHEJ
0.0467633	q3	NHEJ
0.0730841	q4	NHEJ
0.138332	q1	NHEJ
0.0452783	q2	NHEJ
0.0519592	q3	NHEJ
0.068276	q4	NHEJ
0.0628781	q1	NHEJ
0.0711516	q2	NHEJ
0.0207837	q3	NHEJ
0.0817388	q4	NHEJ
0.0503025	q1	NHEJ
0.0452783	q2	NHEJ
0.0441653	q3	NHEJ
0.0778923	q4	NHEJ
0.138332	q1	NHEJ
0.0776199	q2	NHEJ
0.0285775	q3	NHEJ
0.0721225	q4	NHEJ
0.125756	q1	NHEJ
0.0840882	q2	NHEJ
0.0363714	q3	NHEJ
0.0692376	q4	NHEJ
0.0628781	q1	NHEJ
0.0646832	q2	NHEJ
0.0467633	q3	NHEJ
0.0730841	q4	NHEJ
0.0754537	q1	NHEJ
0.0452783	q2	NHEJ
0.0441653	q3	NHEJ
0.075969	q4	NHEJ
0.0628781	q1	NHEJ
0.0582149	q2	NHEJ
0.0285775	q3	NHEJ
0.0807772	q4	NHEJ
0.113181	q1	NHEJ
0.0711516	q2	NHEJ
0.0389694	q3	NHEJ
0.0711609	q4	NHEJ
0.0754537	q1	NHEJ
0.0905565	q2	NHEJ
0.0259796	q3	NHEJ
0.075969	q4	NHEJ
0.100605	q1	NHEJ
0.0582149	q2	NHEJ
0.0545571	q3	NHEJ
0.068276	q4	NHEJ
0.0628781	q1	NHEJ
0.0711516	q2	NHEJ
0.0155877	q3	NHEJ
0.0836621	q4	NHEJ
0.100605	q1	NHEJ
0.11643	q2	NHEJ
0.0337735	q3	NHEJ
0.0673143	q4	NHEJ
0.113181	q1	NHEJ
0.0970249	q2	NHEJ
0.0259796	q3	NHEJ
0.0721225	q4	NHEJ
0.0880293	q1	NHEJ
0.0517466	q2	NHEJ
0.0311755	q3	NHEJ
0.0788539	q4	NHEJ
0.113181	q1	NHEJ
0.0711516	q2	NHEJ
0.0415673	q3	NHEJ
0.0701992	q4	NHEJ
0.113181	q1	NHEJ
0.103493	q2	NHEJ
0.0233816	q3	NHEJ
0.0721225	q4	NHEJ
0.0880293	q1	NHEJ
0.0646832	q2	NHEJ
0.0207837	q3	NHEJ
0.0807772	q4	NHEJ
0.163483	q1	NHEJ
0.0517466	q2	NHEJ
0.0363714	q3	NHEJ
0.0711609	q4	NHEJ
0.0628781	q1	NHEJ
0.0517466	q2	NHEJ
0.0233816	q3	NHEJ
0.0836621	q4	NHEJ
0.113181	q1	NHEJ
0.0517466	q2	NHEJ
0.0233816	q3	NHEJ
0.0798156	q4	NHEJ
0.0880293	q1	NHEJ
0.0840882	q2	NHEJ
0.0285775	q3	NHEJ
0.0750074	q4	NHEJ
0.138332	q1	NHEJ
0.0905565	q2	NHEJ
0.0441653	q3	NHEJ
0.0644294	q4	NHEJ
0.0503025	q1	NHEJ
0.0840882	q2	NHEJ
0.0337735	q3	NHEJ
0.075969	q4	NHEJ
0.0880293	q1	NHEJ
0.0711516	q2	NHEJ
0.0285775	q3	NHEJ
0.0769307	q4	NHEJ
0.0754537	q1	NHEJ
0.0323416	q2	NHEJ
0.0389694	q3	NHEJ
0.0798156	q4	NHEJ
0.0880293	q1	NHEJ
0.0582149	q2	NHEJ
0.0441653	q3	NHEJ
0.0730841	q4	NHEJ
0.125756	q1	NHEJ
0.0582149	q2	NHEJ
0.0441653	q3	NHEJ
0.0701992	q4	NHEJ
0.100605	q1	NHEJ
0.0517466	q2	NHEJ
0.0519592	q3	NHEJ
0.0701992	q4	NHEJ
0.0880293	q1	NHEJ
0.0323416	q2	NHEJ
0.0415673	q3	NHEJ
0.0778923	q4	NHEJ
0.113181	q1	NHEJ
0.0840882	q2	NHEJ
0.0389694	q3	NHEJ
0.0692376	q4	NHEJ
0.0754537	q1	NHEJ
0.0840882	q2	NHEJ
0.0467633	q3	NHEJ
0.0692376	q4	NHEJ
0.100605	q1	NHEJ
0.0517466	q2	NHEJ
0.0363714	q3	NHEJ
0.075969	q4	NHEJ
0.100605	q1	NHEJ
0.0582149	q2	NHEJ
0.0415673	q3	NHEJ
0.0730841	q4	NHEJ
0.0880293	q1	NHEJ
0.0517466	q2	NHEJ
0.0311755	q3	NHEJ
0.0788539	q4	NHEJ
0.138332	q1	NHEJ
0.0517466	q2	NHEJ
0.0571551	q3	NHEJ
0.0653911	q4	NHEJ
0.0503025	q1	NHEJ
0.0517466	q2	NHEJ
0.0519592	q3	NHEJ
0.0740458	q4	NHEJ
0.100605	q1	NHEJ
0.0582149	q2	NHEJ
0.0441653	q3	NHEJ
0.0721225	q4	NHEJ
0.125756	q1	NHEJ
0.0517466	q2	NHEJ
0.0363714	q3	NHEJ
0.0740458	q4	NHEJ
0.113181	q1	NHEJ
0.11643	q2	NHEJ
0.0311755	q3	NHEJ
0.0673143	q4	NHEJ
0.125756	q1	NHEJ
0.0646832	q2	NHEJ
0.0363714	q3	NHEJ
0.0721225	q4	NHEJ
0.113181	q1	NHEJ
0.0711516	q2	NHEJ
0.0363714	q3	NHEJ
0.0721225	q4	NHEJ
0.0503025	q1	NHEJ
0.0711516	q2	NHEJ
0.0441653	q3	NHEJ
0.0740458	q4	NHEJ
0.100605	q1	NHEJ
0.0582149	q2	NHEJ
0.0389694	q3	NHEJ
0.0740458	q4	NHEJ
0.125756	q1	NHEJ
0.0970249	q2	NHEJ
0.0467633	q3	NHEJ
0.0634678	q4	NHEJ
0.0754537	q1	NHEJ
0.0840882	q2	NHEJ
0.0519592	q3	NHEJ
0.0673143	q4	NHEJ
0.0628781	q1	NHEJ
0.0646832	q2	NHEJ
0.0389694	q3	NHEJ
0.075969	q4	NHEJ
0.125756	q1	NHEJ
0.0646832	q2	NHEJ
0.0467633	q3	NHEJ
0.068276	q4	NHEJ
0.113181	q1	NHEJ
0.0452783	q2	NHEJ
0.0285775	q3	NHEJ
0.0788539	q4	NHEJ
0.100605	q1	NHEJ
0.0388099	q2	NHEJ
0.0415673	q3	NHEJ
0.075969	q4	NHEJ
0.100605	q1	NHEJ
0.0452783	q2	NHEJ
0.0259796	q3	NHEJ
0.0807772	q4	NHEJ
0.0880293	q1	NHEJ
0.0711516	q2	NHEJ
0.0441653	q3	NHEJ
0.0711609	q4	NHEJ
0.138332	q1	NHEJ
0.0323416	q2	NHEJ
0.0311755	q3	NHEJ
0.0778923	q4	NHEJ
0.0628781	q1	NHEJ
0.0970249	q2	NHEJ
0.0519592	q3	NHEJ
0.0663527	q4	NHEJ
0.0503025	q1	NHEJ
0.0776199	q2	NHEJ
0.0363714	q3	NHEJ
0.075969	q4	NHEJ
0.125756	q1	NHEJ
0.0776199	q2	NHEJ
0.0155877	q3	NHEJ
0.0778923	q4	NHEJ
0.0754537	q1	NHEJ
0.0776199	q2	NHEJ
0.0311755	q3	NHEJ
0.075969	q4	NHEJ
0.138332	q1	NHEJ
0.0582149	q2	NHEJ
0.0285775	q3	NHEJ
0.0750074	q4	NHEJ
0.100605	q1	NHEJ
0.0840882	q2	NHEJ
0.0337735	q3	NHEJ
0.0721225	q4	NHEJ
0.0503025	q1	NHEJ
0.0840882	q2	NHEJ
0.0181857	q3	NHEJ
0.0817388	q4	NHEJ
0.0880293	q1	NHEJ
0.0776199	q2	NHEJ
0.0363714	q3	NHEJ
0.0730841	q4	NHEJ
0.100605	q1	NHEJ
0.0776199	q2	NHEJ
0.0233816	q3	NHEJ
0.0769307	q4	NHEJ
0.188634	q1	NHEJ
0.0776199	q2	NHEJ
0.0285775	q3	NHEJ
0.068276	q4	NHEJ
0.113181	q1	NHEJ
0.0646832	q2	NHEJ
0.0337735	q3	NHEJ
0.0740458	q4	NHEJ
0.0628781	q1	NHEJ
0.103493	q2	NHEJ
0.0415673	q3	NHEJ
0.0692376	q4	NHEJ
0.0880293	q1	NHEJ
0.0905565	q2	NHEJ
0.0259796	q3	NHEJ
0.0750074	q4	NHEJ
0.0880293	q1	NHEJ
0.0840882	q2	NHEJ
0.0441653	q3	NHEJ
0.0692376	q4	NHEJ
0.100605	q1	NHEJ
0.0517466	q2	NHEJ
0.0233816	q3	NHEJ
0.0807772	q4	NHEJ
0.125756	q1	NHEJ
0.0646832	q2	NHEJ
0.0389694	q3	NHEJ
0.0711609	q4	NHEJ
0.100605	q1	NHEJ
0.0711516	q2	NHEJ
0.0259796	q3	NHEJ
0.0769307	q4	NHEJ
0.150907	q1	NHEJ
0.0646832	q2	NHEJ
0.0363714	q3	NHEJ
0.0701992	q4	NHEJ
0.125756	q1	NHEJ
0.0582149	q2	NHEJ
0.0441653	q3	NHEJ
0.0701992	q4	NHEJ
0.0754537	q1	NHEJ
0.0840882	q2	NHEJ
0.0337735	q3	NHEJ
0.0740458	q4	NHEJ
0.150907	q1	NHEJ
0.0646832	q2	NHEJ
0.0259796	q3	NHEJ
0.0740458	q4	NHEJ
0.138332	q1	NHEJ
0.0582149	q2	NHEJ
0.0233816	q3	NHEJ
0.0769307	q4	NHEJ
0.0880293	q1	NHEJ
0.0776199	q2	NHEJ
0.0337735	q3	NHEJ
0.0740458	q4	NHEJ
0.163483	q1	NHEJ
0.0517466	q2	NHEJ
0.0259796	q3	NHEJ
0.0750074	q4	NHEJ
0.113181	q1	NHEJ
0.0582149	q2	NHEJ
0.0233816	q3	NHEJ
0.0788539	q4	NHEJ
0.150907	q1	NHEJ
0.0840882	q2	NHEJ
0.0389694	q3	NHEJ
0.0663527	q4	NHEJ
0.0880293	q1	NHEJ
0.0970249	q2	NHEJ
0.0285775	q3	NHEJ
0.0730841	q4	NHEJ
0.125756	q1	NHEJ
0.0646832	q2	NHEJ
0.0467633	q3	NHEJ
0.068276	q4	NHEJ
0.100605	q1	NHEJ
0.0776199	q2	NHEJ
0.0207837	q3	NHEJ
0.0778923	q4	NHEJ
0.0754537	q1	NHEJ
0.0970249	q2	NHEJ
0.0207837	q3	NHEJ
0.0769307	q4	NHEJ
0.150907	q1	NHEJ
0.0582149	q2	NHEJ
0.0337735	q3	NHEJ
0.0721225	q4	NHEJ
0.0880293	q1	NHEJ
0.0452783	q2	NHEJ
0.0415673	q3	NHEJ
0.075969	q4	NHEJ
0.163483	q1	NHEJ
0.0646832	q2	NHEJ
0.0181857	q3	NHEJ
0.075969	q4	NHEJ
0.0754537	q1	NHEJ
0.0582149	q2	NHEJ
0.0311755	q3	NHEJ
0.0788539	q4	NHEJ
0.20121	q1	NHEJ
0.0646832	q2	NHEJ
0.0233816	q3	NHEJ
0.0711609	q4	NHEJ
0.0880293	q1	NHEJ
0.0323416	q2	NHEJ
0.0363714	q3	NHEJ
0.0798156	q4	NHEJ
0.176059	q1	NHEJ
0.0582149	q2	NHEJ
0.0493612	q3	NHEJ
0.0644294	q4	NHEJ
0.0503025	q1	NHEJ
0.0776199	q2	NHEJ
0.0545571	q3	NHEJ
0.0692376	q4	NHEJ
0.0628781	q1	NHEJ
0.0776199	q2	NHEJ
0.0389694	q3	NHEJ
0.0740458	q4	NHEJ
0.125756	q1	NHEJ
0.0646832	q2	NHEJ
0.0389694	q3	NHEJ
0.0711609	q4	NHEJ
0.0503025	q1	NHEJ
0.0582149	q2	NHEJ
0.0311755	q3	NHEJ
0.0807772	q4	NHEJ
0.138332	q1	NHEJ
0.0776199	q2	NHEJ
0.0363714	q3	NHEJ
0.0692376	q4	NHEJ
0.0754537	q1	NHEJ
0.0776199	q2	NHEJ
0.0285775	q3	NHEJ
0.0769307	q4	NHEJ
0.0880293	q1	NHEJ
0.0711516	q2	NHEJ
0.0337735	q3	NHEJ
0.0750074	q4	NHEJ
0.150907	q1	NHEJ
0.0840882	q2	NHEJ
0.0311755	q3	NHEJ
0.0692376	q4	NHEJ
0.163483	q1	NHEJ
0.0582149	q2	NHEJ
0.0467633	q3	NHEJ
0.0663527	q4	NHEJ
0.100605	q1	NHEJ
0.0582149	q2	NHEJ
0.0493612	q3	NHEJ
0.0701992	q4	NHEJ
0.0754537	q1	NHEJ
0.0970249	q2	NHEJ
0.0389694	q3	NHEJ
0.0701992	q4	NHEJ
0.163483	q1	NHEJ
0.0776199	q2	NHEJ
0.0363714	q3	NHEJ
0.0673143	q4	NHEJ
0.0880293	q1	NHEJ
0.0517466	q2	NHEJ
0.0311755	q3	NHEJ
0.0788539	q4	NHEJ
0.113181	q1	NHEJ
0.0582149	q2	NHEJ
0.0571551	q3	NHEJ
0.0663527	q4	NHEJ
0.0880293	q1	NHEJ
0.0840882	q2	NHEJ
0.0285775	q3	NHEJ
0.0750074	q4	NHEJ
0.0628781	q1	NHEJ
0.0582149	q2	NHEJ
0.0311755	q3	NHEJ
0.0798156	q4	NHEJ
0.125756	q1	NHEJ
0.0840882	q2	NHEJ
0.0155877	q3	NHEJ
0.0769307	q4	NHEJ
0.113181	q1	NHEJ
0.0452783	q2	NHEJ
0.0259796	q3	NHEJ
0.0798156	q4	NHEJ
0.0880293	q1	NHEJ
0.0711516	q2	NHEJ
0.0545571	q3	NHEJ
0.0673143	q4	NHEJ
0.113181	q1	NHEJ
0.0776199	q2	NHEJ
0.0259796	q3	NHEJ
0.0750074	q4	NHEJ
0.0503025	q1	NHEJ
0.0776199	q2	NHEJ
0.0363714	q3	NHEJ
0.075969	q4	NHEJ
0.125756	q1	NHEJ
0.0646832	q2	NHEJ
0.0311755	q3	NHEJ
0.0740458	q4	NHEJ
0.100605	q1	NHEJ
0.0517466	q2	NHEJ
0.0259796	q3	NHEJ
0.0798156	q4	NHEJ
0.113181	q1	NHEJ
0.0388099	q2	NHEJ
0.0285775	q3	NHEJ
0.0798156	q4	NHEJ
0.0754537	q1	NHEJ
0.0970249	q2	NHEJ
0.0311755	q3	NHEJ
0.0730841	q4	NHEJ
0.150907	q1	NHEJ
0.0970249	q2	NHEJ
0.0311755	q3	NHEJ
0.0673143	q4	NHEJ
0.20121	q1	NHEJ
0.0905565	q2	NHEJ
0.0311755	q3	NHEJ
0.0644294	q4	NHEJ
0.125756	q1	NHEJ
0.11643	q2	NHEJ
0.0441653	q3	NHEJ
0.0615445	q4	NHEJ
0.113181	q1	NHEJ
0.0840882	q2	NHEJ
0.0363714	q3	NHEJ
0.0701992	q4	NHEJ
0.113181	q1	NHEJ
0.0582149	q2	NHEJ
0.0389694	q3	NHEJ
0.0730841	q4	NHEJ
0.113181	q1	NHEJ
0.0905565	q2	NHEJ
0.0545571	q3	NHEJ
0.0625062	q4	NHEJ
0.0880293	q1	NHEJ
0.0323416	q2	NHEJ
0.0493612	q3	NHEJ
0.0750074	q4	NHEJ
0.0628781	q1	NHEJ
0.0646832	q2	NHEJ
0.0259796	q3	NHEJ
0.0807772	q4	NHEJ
0.150907	q1	NHEJ
0.0776199	q2	NHEJ
0.0285775	q3	NHEJ
0.0711609	q4	NHEJ
0.0628781	q1	NHEJ
0.0840882	q2	NHEJ
0.0415673	q3	NHEJ
0.0721225	q4	NHEJ
0.100605	q1	NHEJ
0.103493	q2	NHEJ
0.0441653	q3	NHEJ
0.0653911	q4	NHEJ
0.138332	q1	NHEJ
0.0452783	q2	NHEJ
0.0311755	q3	NHEJ
0.075969	q4	NHEJ
0.0880293	q1	NHEJ
0.0517466	q2	NHEJ
0.0441653	q3	NHEJ
0.0740458	q4	NHEJ
0.100605	q1	NHEJ
0.0776199	q2	NHEJ
0.0519592	q3	NHEJ
0.0663527	q4	NHEJ
0.0754537	q1	NHEJ
0.0905565	q2	NHEJ
0.0415673	q3	NHEJ
0.0701992	q4	NHEJ
0.138332	q1	NHEJ
0.0388099	q2	NHEJ
0.0129898	q3	NHEJ
0.0836621	q4	NHEJ
0.0377268	q1	NHEJ
0.0517466	q2	NHEJ
0.0415673	q3	NHEJ
0.0788539	q4	NHEJ
0.0754537	q1	NHEJ
0.0646832	q2	NHEJ
0.0415673	q3	NHEJ
0.0740458	q4	NHEJ
0.113181	q1	NHEJ
0.0711516	q2	NHEJ
0.0259796	q3	NHEJ
0.075969	q4	NHEJ
0.113181	q1	NHEJ
0.0582149	q2	NHEJ
0.0207837	q3	NHEJ
0.0798156	q4	NHEJ
0.125756	q1	NHEJ
0.0840882	q2	NHEJ
0.0259796	q3	NHEJ
0.0730841	q4	NHEJ
0.0754537	q1	NHEJ
0.0452783	q2	NHEJ
0.0415673	q3	NHEJ
0.0769307	q4	NHEJ
0.0628781	q1	NHEJ
0.0517466	q2	NHEJ
0.0259796	q3	NHEJ
0.0827005	q4	NHEJ
0.0628781	q1	NHEJ
0.0840882	q2	NHEJ
0.0363714	q3	NHEJ
0.0740458	q4	NHEJ
0.113181	q1	NHEJ
0.0711516	q2	NHEJ
0.0389694	q3	NHEJ
0.0711609	q4	NHEJ
0.125756	q1	NHEJ
0.0388099	q2	NHEJ
0.0415673	q3	NHEJ
0.0740458	q4	NHEJ
0.100605	q1	NHEJ
0.0840882	q2	NHEJ
0.0493612	q3	NHEJ
0.0663527	q4	NHEJ
0.0628781	q1	NHEJ
0.0582149	q2	NHEJ
0.0311755	q3	NHEJ
0.0798156	q4	NHEJ
0.138332	q1	NHEJ
0.0517466	q2	NHEJ
0.0207837	q3	NHEJ
0.0788539	q4	NHEJ
0.0503025	q1	NHEJ
0.0970249	q2	NHEJ
0.0363714	q3	NHEJ
0.0730841	q4	NHEJ
0.0754537	q1	NHEJ
0.0582149	q2	NHEJ
0.0493612	q3	NHEJ
0.0721225	q4	NHEJ
0.113181	q1	NHEJ
0.0323416	q2	NHEJ
0.0389694	q3	NHEJ
0.0769307	q4	NHEJ
0.0754537	q1	NHEJ
0.0388099	q2	NHEJ
0.0571551	q3	NHEJ
0.0721225	q4	NHEJ
0.0628781	q1	NHEJ
0.0840882	q2	NHEJ
0.0311755	q3	NHEJ
0.075969	q4	NHEJ
0.20121	q1	NHEJ
0.0970249	q2	NHEJ
0.0311755	q3	NHEJ
0.0634678	q4	NHEJ
0.0628781	q1	NHEJ
0.109962	q2	NHEJ
0.0467633	q3	NHEJ
0.0663527	q4	NHEJ
0.163483	q1	NHEJ
0.0776199	q2	NHEJ
0.0337735	q3	NHEJ
0.068276	q4	NHEJ
0.0880293	q1	NHEJ
0.103493	q2	NHEJ
0.0415673	q3	NHEJ
0.0673143	q4	NHEJ
0.100605	q1	NHEJ
0.0776199	q2	NHEJ
0.0337735	q3	NHEJ
0.0730841	q4	NHEJ
0.0754537	q1	NHEJ
0.0388099	q2	NHEJ
0.0441653	q3	NHEJ
0.0769307	q4	NHEJ
0.150907	q1	NHEJ
0.0711516	q2	NHEJ
0.0285775	q3	NHEJ
0.0721225	q4	NHEJ
0.100605	q1	NHEJ
0.0388099	q2	NHEJ
0.0285775	q3	NHEJ
0.0807772	q4	NHEJ
0.0880293	q1	NHEJ
0.0452783	q2	NHEJ
0.0389694	q3	NHEJ
0.0769307	q4	NHEJ
0.100605	q1	NHEJ
0.0517466	q2	NHEJ
0.0467633	q3	NHEJ
0.0721225	q4	NHEJ
0.100605	q1	NHEJ
0.0711516	q2	NHEJ
0.0311755	q3	NHEJ
0.0750074	q4	NHEJ
0.100605	q1	NHEJ
0.0905565	q2	NHEJ
0.0389694	q3	NHEJ
0.0692376	q4	NHEJ
0.100605	q1	NHEJ
0.0646832	q2	NHEJ
0.0389694	q3	NHEJ
0.0730841	q4	NHEJ
0.100605	q1	NHEJ
0.0840882	q2	NHEJ
0.0337735	q3	NHEJ
0.0721225	q4	NHEJ
0.0628781	q1	NHEJ
0.0711516	q2	NHEJ
0.0441653	q3	NHEJ
0.0730841	q4	NHEJ
0.113181	q1	NHEJ
0.0905565	q2	NHEJ
0.0181857	q3	NHEJ
0.075969	q4	NHEJ
0.138332	q1	NHEJ
0.0970249	q2	NHEJ
0.0259796	q3	NHEJ
0.0701992	q4	NHEJ
0.113181	q1	NHEJ
0.0711516	q2	NHEJ
0.0337735	q3	NHEJ
0.0730841	q4	NHEJ
0.163483	q1	NHEJ
0.109962	q2	NHEJ
0.0415673	q3	NHEJ
0.0605829	q4	NHEJ
0.0754537	q1	NHEJ
0.0452783	q2	NHEJ
0.0519592	q3	NHEJ
0.0730841	q4	NHEJ
0.0754537	q1	NHEJ
0.0582149	q2	NHEJ
0.0311755	q3	NHEJ
0.0788539	q4	NHEJ
0.188634	q1	NHEJ
0.0646832	q2	NHEJ
0.0155877	q3	NHEJ
0.0750074	q4	NHEJ
0.0754537	q1	NHEJ
0.0711516	q2	NHEJ
0.0311755	q3	NHEJ
0.0769307	q4	NHEJ
0.0754537	q1	NHEJ
0.0582149	q2	NHEJ
0.0415673	q3	NHEJ
0.0750074	q4	NHEJ
0.125756	q1	NHEJ
0.0452783	q2	NHEJ
0.0363714	q3	NHEJ
0.0750074	q4	NHEJ
0.0628781	q1	NHEJ
0.0517466	q2	NHEJ
0.0493612	q3	NHEJ
0.0740458	q4	NHEJ
0.0880293	q1	NHEJ
0.019405	q2	NHEJ
0.0311755	q3	NHEJ
0.0836621	q4	NHEJ
0.0880293	q1	NHEJ
0.0711516	q2	NHEJ
0.0311755	q3	NHEJ
0.075969	q4	NHEJ
0.176059	q1	NHEJ
0.0711516	q2	NHEJ
0.0285775	q3	NHEJ
0.0701992	q4	NHEJ
0.125756	q1	NHEJ
0.0970249	q2	NHEJ
0.0415673	q3	NHEJ
0.0653911	q4	NHEJ
0.100605	q1	NHEJ
0.0582149	q2	NHEJ
0.0337735	q3	NHEJ
0.075969	q4	NHEJ
0.100605	q1	NHEJ
0.0517466	q2	NHEJ
0.0285775	q3	NHEJ
0.0788539	q4	NHEJ
0.0880293	q1	NHEJ
0.0646832	q2	NHEJ
0.0285775	q3	NHEJ
0.0778923	q4	NHEJ
0.113181	q1	NHEJ
0.0840882	q2	NHEJ
0.0311755	q3	NHEJ
0.0721225	q4	NHEJ
0.138332	q1	NHEJ
0.0646832	q2	NHEJ
0.0467633	q3	NHEJ
0.0673143	q4	NHEJ
0.0754537	q1	NHEJ
0.0840882	q2	NHEJ
0.0389694	q3	NHEJ
0.0721225	q4	NHEJ
0.0754537	q1	NHEJ
0.0840882	q2	NHEJ
0.0389694	q3	NHEJ
0.0721225	q4	NHEJ
0.0880293	q1	NHEJ
0.0582149	q2	NHEJ
0.0467633	q3	NHEJ
0.0721225	q4	NHEJ
0.0880293	q1	NHEJ
0.0711516	q2	NHEJ
0.0311755	q3	NHEJ
0.075969	q4	NHEJ
0.0628781	q1	NHEJ
0.0646832	q2	NHEJ
0.0441653	q3	NHEJ
0.0740458	q4	NHEJ
0.0628781	q1	NHEJ
0.0840882	q2	NHEJ
0.0493612	q3	NHEJ
0.0692376	q4	NHEJ
0.150907	q1	NHEJ
0.0711516	q2	NHEJ
0.0337735	q3	NHEJ
0.0701992	q4	NHEJ
0.0754537	q1	NHEJ
0.109962	q2	NHEJ
0.0311755	q3	NHEJ
0.0711609	q4	NHEJ
0.163483	q1	NHEJ
0.0970249	q2	NHEJ
0.0259796	q3	NHEJ
0.068276	q4	NHEJ
0.0880293	q1	NHEJ
0.0711516	q2	NHEJ
0.0545571	q3	NHEJ
0.0673143	q4	NHEJ
0.163483	q1	NHEJ
0.0258733	q2	NHEJ
0.0545571	q3	NHEJ
0.068276	q4	NHEJ
0.125756	q1	NHEJ
0.0646832	q2	NHEJ
0.0285775	q3	NHEJ
0.0750074	q4	NHEJ
0.138332	q1	NHEJ
0.122898	q2	NHEJ
0.0155877	q3	NHEJ
0.0701992	q4	NHEJ
0.100605	q1	NHEJ
0.0711516	q2	NHEJ
0.0493612	q3	NHEJ
0.068276	q4	NHEJ
0.0628781	q1	NHEJ
0.0905565	q2	NHEJ
0.0389694	q3	NHEJ
0.0721225	q4	NHEJ
0.0503025	q1	NHEJ
0.0711516	q2	NHEJ
0.0337735	q3	NHEJ
0.0778923	q4	NHEJ
0.113181	q1	NHEJ
0.109962	q2	NHEJ
0.0571551	q3	NHEJ
0.0586596	q4	NHEJ
0.113181	q1	NHEJ
0.0517466	q2	NHEJ
0.0285775	q3	NHEJ
0.0778923	q4	NHEJ
0.100605	q1	NHEJ
0.0582149	q2	NHEJ
0.0207837	q3	NHEJ
0.0807772	q4	NHEJ
0.0503025	q1	NHEJ
0.0646832	q2	NHEJ
0.0311755	q3	NHEJ
0.0798156	q4	NHEJ
0.138332	q1	NHEJ
0.0840882	q2	NHEJ
0.0233816	q3	NHEJ
0.0730841	q4	NHEJ
0.100605	q1	NHEJ
0.0646832	q2	NHEJ
0.0389694	q3	NHEJ
0.0730841	q4	NHEJ
0.0754537	q1	NHEJ
0.0776199	q2	NHEJ
0.0363714	q3	NHEJ
0.0740458	q4	NHEJ
0.100605	q1	NHEJ
0.0840882	q2	NHEJ
0.0337735	q3	NHEJ
0.0721225	q4	NHEJ
0.0754537	q1	NHEJ
0.0582149	q2	NHEJ
0.0467633	q3	NHEJ
0.0730841	q4	NHEJ
0.0880293	q1	NHEJ
0.0840882	q2	NHEJ
0.0233816	q3	NHEJ
0.0769307	q4	NHEJ
0.0628781	q1	NHEJ
0.103493	q2	NHEJ
0.0337735	q3	NHEJ
0.0721225	q4	NHEJ
0.100605	q1	NHEJ
0.0970249	q2	NHEJ
0.0155877	q3	NHEJ
0.0769307	q4	NHEJ
0.0880293	q1	NHEJ
0.0711516	q2	NHEJ
0.0259796	q3	NHEJ
0.0778923	q4	NHEJ
0.0628781	q1	NHEJ
0.0711516	q2	NHEJ
0.0415673	q3	NHEJ
0.0740458	q4	NHEJ
0.150907	q1	NHEJ
0.0840882	q2	NHEJ
0.0259796	q3	NHEJ
0.0711609	q4	NHEJ
0.0880293	q1	NHEJ
0.0646832	q2	NHEJ
0.0259796	q3	NHEJ
0.0788539	q4	NHEJ
0.113181	q1	NHEJ
0.0776199	q2	NHEJ
0.0285775	q3	NHEJ
0.0740458	q4	NHEJ
0.100605	q1	NHEJ
0.0711516	q2	NHEJ
0.0155877	q3	NHEJ
0.0807772	q4	NHEJ
0.113181	q1	NHEJ
0.0711516	q2	NHEJ
0.0389694	q3	NHEJ
0.0711609	q4	NHEJ
0.150907	q1	NHEJ
0.0840882	q2	NHEJ
0.0337735	q3	NHEJ
0.068276	q4	NHEJ
0.100605	q1	NHEJ
0.103493	q2	NHEJ
0.0285775	q3	NHEJ
0.0711609	q4	NHEJ
0.0628781	q1	NHEJ
0.0517466	q2	NHEJ
0.0415673	q3	NHEJ
0.0769307	q4	NHEJ
0.0628781	q1	NHEJ
0.0970249	q2	NHEJ
0.0363714	q3	NHEJ
0.0721225	q4	NHEJ
0.125756	q1	NHEJ
0.0517466	q2	NHEJ
0.0311755	q3	NHEJ
0.075969	q4	NHEJ
0.100605	q1	NHEJ
0.0776199	q2	NHEJ
0.0467633	q3	NHEJ
0.068276	q4	NHEJ
0.0754537	q1	NHEJ
0.0258733	q2	NHEJ
0.0207837	q3	NHEJ
0.0875086	q4	NHEJ
0.100605	q1	NHEJ
0.122898	q2	NHEJ
0.0181857	q3	NHEJ
0.0721225	q4	NHEJ
0.100605	q1	NHEJ
0.0646832	q2	NHEJ
0.0337735	q3	NHEJ
0.0750074	q4	NHEJ
0.113181	q1	NHEJ
0.0582149	q2	NHEJ
0.0441653	q3	NHEJ
0.0711609	q4	NHEJ
0.163483	q1	NHEJ
0.0517466	q2	NHEJ
0.0441653	q3	NHEJ
0.068276	q4	NHEJ
0.113181	q1	NHEJ
0.103493	q2	NHEJ
0.0389694	q3	NHEJ
0.0663527	q4	NHEJ
0.100605	q1	NHEJ
0.0452783	q2	NHEJ
0.0441653	q3	NHEJ
0.0740458	q4	NHEJ
0.0503025	q1	NHEJ
0.0646832	q2	NHEJ
0.0389694	q3	NHEJ
0.0769307	q4	NHEJ
0.113181	q1	NHEJ
0.122898	q2	NHEJ
0.0311755	q3	NHEJ
0.0663527	q4	NHEJ
0.0754537	q1	NHEJ
0.0452783	q2	NHEJ
0.0441653	q3	NHEJ
0.075969	q4	NHEJ
0.150907	q1	NHEJ
0.0905565	q2	NHEJ
0.0337735	q3	NHEJ
0.0673143	q4	NHEJ
0.150907	q1	NHEJ
0.0452783	q2	NHEJ
0.0363714	q3	NHEJ
0.0730841	q4	NHEJ
0.0754537	q1	NHEJ
0.0840882	q2	NHEJ
0.0467633	q3	NHEJ
0.0692376	q4	NHEJ
0.0377268	q1	NHEJ
0.0388099	q2	NHEJ
0.0363714	q3	NHEJ
0.0827005	q4	NHEJ
0.0880293	q1	NHEJ
0.0517466	q2	NHEJ
0.0233816	q3	NHEJ
0.0817388	q4	NHEJ
0.100605	q1	NHEJ
0.0711516	q2	NHEJ
0.0415673	q3	NHEJ
0.0711609	q4	NHEJ
0.150907	q1	NHEJ
0.0776199	q2	NHEJ
0.0259796	q3	NHEJ
0.0721225	q4	NHEJ
0.0628781	q1	NHEJ
0.0776199	q2	NHEJ
0.0337735	q3	NHEJ
0.075969	q4	NHEJ
0.113181	q1	NHEJ
0.0970249	q2	NHEJ
0.0311755	q3	NHEJ
0.0701992	q4	NHEJ
0.0628781	q1	NHEJ
0.0776199	q2	NHEJ
0.0519592	q3	NHEJ
0.0692376	q4	NHEJ
0.0628781	q1	NHEJ
0.0840882	q2	NHEJ
0.0363714	q3	NHEJ
0.0740458	q4	NHEJ
0.0628781	q1	NHEJ
0.0776199	q2	NHEJ
0.0337735	q3	NHEJ
0.075969	q4	NHEJ
0.0503025	q1	NHEJ
0.0388099	q2	NHEJ
0.0389694	q3	NHEJ
0.0807772	q4	NHEJ
0.0880293	q1	NHEJ
0.0582149	q2	NHEJ
0.0389694	q3	NHEJ
0.0750074	q4	NHEJ
0.176059	q1	NHEJ
0.0582149	q2	NHEJ
0.0233816	q3	NHEJ
0.0740458	q4	NHEJ
0.100605	q1	NHEJ
0.0776199	q2	NHEJ
0.0415673	q3	NHEJ
0.0701992	q4	NHEJ
0.113181	q1	NHEJ
0.0452783	q2	NHEJ
0.0467633	q3	NHEJ
0.0721225	q4	NHEJ
0.113181	q1	NHEJ
0.0452783	q2	NHEJ
0.0441653	q3	NHEJ
0.0730841	q4	NHEJ
0.100605	q1	NHEJ
0.0970249	q2	NHEJ
0.0363714	q3	NHEJ
0.0692376	q4	NHEJ
0.138332	q1	NHEJ
0.0452783	q2	NHEJ
0.0389694	q3	NHEJ
0.0730841	q4	NHEJ
0.150907	q1	NHEJ
0.0711516	q2	NHEJ
0.0415673	q3	NHEJ
0.0673143	q4	NHEJ
0.0628781	q1	NHEJ
0.0711516	q2	NHEJ
0.0337735	q3	NHEJ
0.0769307	q4	NHEJ
0.0880293	q1	NHEJ
0.0258733	q2	NHEJ
0.0389694	q3	NHEJ
0.0798156	q4	NHEJ
0.100605	q1	NHEJ
0.0970249	q2	NHEJ
0.0259796	q3	NHEJ
0.0730841	q4	NHEJ
0.113181	q1	NHEJ
0.0582149	q2	NHEJ
0.0389694	q3	NHEJ
0.0730841	q4	NHEJ
0.0628781	q1	NHEJ
0.103493	q2	NHEJ
0.0311755	q3	NHEJ
0.0730841	q4	NHEJ
0.0754537	q1	NHEJ
0.122898	q2	NHEJ
0.0285775	q3	NHEJ
0.0701992	q4	NHEJ
0.138332	q1	NHEJ
0.0711516	q2	NHEJ
0.0337735	q3	NHEJ
0.0711609	q4	NHEJ
0.0880293	q1	NHEJ
0.0517466	q2	NHEJ
0.0467633	q3	NHEJ
0.0730841	q4	NHEJ
0.113181	q1	NHEJ
0.0840882	q2	NHEJ
0.0389694	q3	NHEJ
0.0692376	q4	NHEJ
0.113181	q1	NHEJ
0.0646832	q2	NHEJ
0.0389694	q3	NHEJ
0.0721225	q4	NHEJ
0.138332	q1	NHEJ
0.0323416	q2	NHEJ
0.0311755	q3	NHEJ
0.0778923	q4	NHEJ
0.100605	q1	NHEJ
0.0776199	q2	NHEJ
0.0389694	q3	NHEJ
0.0711609	q4	NHEJ
0.0880293	q1	NHEJ
0.0711516	q2	NHEJ
0.0363714	q3	NHEJ
0.0740458	q4	NHEJ
0.125756	q1	NHEJ
0.0646832	q2	NHEJ
0.0363714	q3	NHEJ
0.0721225	q4	NHEJ
0.113181	q1	NHEJ
0.0711516	q2	NHEJ
0.0389694	q3	NHEJ
0.0711609	q4	NHEJ
0.0754537	q1	NHEJ
0.0582149	q2	NHEJ
0.0519592	q3	NHEJ
0.0711609	q4	NHEJ
0.0754537	q1	NHEJ
0.0776199	q2	NHEJ
0.0545571	q3	NHEJ
[truncated: 6,001 more rows]

## Sheet: Fig.s6c_1
Cell_ID	Diagnosis	Case_ID	Age	Gender	EstRate_age_corrected	DelType
1459_PFC_01	AT	1459	19.9	F	84.0775	Total
1459_PFC_02	AT	1459	19.9	F	262.716	Total
1459_PFC_03	AT	1459	19.9	F	105.407	Total
1459_PFC_04	AT	1459	19.9	F	138.145	Total
1465_PFC_17	Control	1465	17.5	M	58.8137	Total
1465_PFC_18	Control	1465	17.5	M	126.88	Total
1465_MDA_12	Control	1465	17.5	M	58.4874	Total
1465_MDA_18	Control	1465	17.5	M	75.4529	Total
1465_MDA_20	Control	1465	17.5	M	75.3421	Total
1465_MDA_25	Control	1465	17.5	M	60.3387	Total
1465_MDA_02	Control	1465	17.5	M	99.3379	Total
1465_MDA_30	Control	1465	17.5	M	45.1694	Total
1465_MDA_39	Control	1465	17.5	M	73.3227	Total
1465_MDA_43	Control	1465	17.5	M	91.1331	Total
1465_MDA_46	Control	1465	17.5	M	61.6567	Total
1465_MDA_51	Control	1465	17.5	M	142.477	Total
1465_MDA_05	Control	1465	17.5	M	68.8353	Total
1465_MDA_06	Control	1465	17.5	M	184.701	Total
1465_MDA_08	Control	1465	17.5	M	101.426	Total
1465_PFC_22	Control	1465	17.5	M	169.527	Total
1465_PFC_20	Control	1465	17.5	M	146.97	Total
1465_PFC_21	Control	1465	17.5	M	82.6927	Total
1485_PFC_01	AT	1485	24.9	F	227.94	Total
1485_PFC_02	AT	1485	24.9	F	105.192	Total
1485_PFC_03	AT	1485	24.9	F	85.0761	Total
1485_PFC_04	AT	1485	24.9	F	161.572	Total
1485_PFC_05	AT	1485	24.9	F	231.823	Total
1485_PFC_06	AT	1485	24.9	F	75.7614	Total
1485_PFC_07	AT	1485	24.9	F	138.78	Total
4638_MDA_02	Control	4638	15.1	F	58.9525	Total
4638_MDA_03	Control	4638	15.1	F	52.9747	Total
4638_MDA_04	Control	4638	15.1	F	110.905	Total
4638_MDA_07	Control	4638	15.1	F	51.3628	Total
4638_MDA_11	Control	4638	15.1	F	100.198	Total
4638_MDA_12	Control	4638	15.1	F	111.221	Total
4638_MDA_14	Control	4638	15.1	F	128.601	Total
4638_MDA_15	Control	4638	15.1	F	104.081	Total
4638_MDA_20	Control	4638	15.1	F	83.5979	Total
4638_MDA_24	Control	4638	15.1	F	98.9152	Total
5532_PFC_01	Control	5532	18.4	M	123.745	Total
5532_PFC_02	Control	5532	18.4	M	204.571	Total
5559_PFC_01	Control	5559	19.8	F	86.9859	Total
5559_PFC_02	Control	5559	19.8	F	115.76	Total
5559_PFC_03	Control	5559	19.8	F	92.4186	Total
5559_PFC_04	Control	5559	19.8	F	85.9874	Total
1459_PFC_01	AT	1459	19.9	F	48.0363	NHEJ
1459_PFC_02	AT	1459	19.9	F	203.267	NHEJ
1459_PFC_03	AT	1459	19.9	F	81.9049	NHEJ
1459_PFC_04	AT	1459	19.9	F	94.2669	NHEJ
1465_PFC_17	Control	1465	17.5	M	20.1349	NHEJ
1465_PFC_18	Control	1465	17.5	M	102.023	NHEJ
1465_MDA_12	Control	1465	17.5	M	21.4674	NHEJ
1465_MDA_18	Control	1465	17.5	M	54.7237	NHEJ
1465_MDA_20	Control	1465	17.5	M	68.6015	NHEJ
1465_MDA_25	Control	1465	17.5	M	33.1559	NHEJ
1465_MDA_02	Control	1465	17.5	M	65.2872	NHEJ
1465_MDA_30	Control	1465	17.5	M	16.8048	NHEJ
1465_MDA_39	Control	1465	17.5	M	53.3035	NHEJ
1465_MDA_43	Control	1465	17.5	M	65.1771	NHEJ
1465_MDA_46	Control	1465	17.5	M	53.1056	NHEJ
1465_MDA_51	Control	1465	17.5	M	117.877	NHEJ
1465_MDA_05	Control	1465	17.5	M	66.6671	NHEJ
1465_MDA_06	Control	1465	17.5	M	137.746	NHEJ
1465_MDA_08	Control	1465	17.5	M	89.4687	NHEJ
1465_PFC_22	Control	1465	17.5	M	110.812	NHEJ
1465_PFC_20	Control	1465	17.5	M	115.458	NHEJ
1465_PFC_21	Control	1465	17.5	M	40.8854	NHEJ
1485_PFC_01	AT	1485	24.9	F	177.789	NHEJ
1485_PFC_02	AT	1485	24.9	F	51.9402	NHEJ
1485_PFC_03	AT	1485	24.9	F	84.1356	NHEJ
1485_PFC_04	AT	1485	24.9	F	116.716	NHEJ
1485_PFC_05	AT	1485	24.9	F	188.892	NHEJ
1485_PFC_06	AT	1485	24.9	F	13.7357	NHEJ
1485_PFC_07	AT	1485	24.9	F	112.693	NHEJ
4638_MDA_02	Control	4638	15.1	F	32.3181	NHEJ
4638_MDA_03	Control	4638	15.1	F	39.1318	NHEJ
4638_MDA_04	Control	4638	15.1	F	72.0777	NHEJ
4638_MDA_07	Control	4638	15.1	F	22.3359	NHEJ
4638_MDA_11	Control	4638	15.1	F	34.7634	NHEJ
4638_MDA_12	Control	4638	15.1	F	65.9892	NHEJ
4638_MDA_14	Control	4638	15.1	F	41.9198	NHEJ
4638_MDA_15	Control	4638	15.1	F	70.666	NHEJ
4638_MDA_20	Control	4638	15.1	F	35.3525	NHEJ
4638_MDA_24	Control	4638	15.1	F	57.9308	NHEJ
5532_PFC_01	Control	5532	18.4	M	72.4268	NHEJ
5532_PFC_02	Control	5532	18.4	M	51.3636	NHEJ
5559_PFC_01	Control	5559	19.8	F	60.6379	NHEJ
5559_PFC_02	Control	5559	19.8	F	75.0854	NHEJ
5559_PFC_03	Control	5559	19.8	F	14.2964	NHEJ
5559_PFC_04	Control	5559	19.8	F	87.1473	NHEJ
1459_PFC_01	AT	1459	19.9	F	4.35473	MMEJ
1459_PFC_02	AT	1459	19.9	F	22.8038	MMEJ
1459_PFC_03	AT	1459	19.9	F	11.1285	MMEJ
1459_PFC_04	AT	1459	19.9	F	-0.115833	MMEJ
1465_PFC_17	Control	1465	17.5	M	-7.64087	MMEJ
1465_PFC_18	Control	1465	17.5	M	-7.64087	MMEJ
1465_MDA_12	Control	1465	17.5	M	21.6203	MMEJ
1465_MDA_18	Control	1465	17.5	M	3.99792	MMEJ
1465_MDA_20	Control	1465	17.5	M	-7.64087	MMEJ
1465_MDA_25	Control	1465	17.5	M	6.14911	MMEJ
1465_MDA_02	Control	1465	17.5	M	24.5177	MMEJ
1465_MDA_30	Control	1465	17.5	M	13.635	MMEJ
1465_MDA_39	Control	1465	17.5	M	12.8829	MMEJ
1465_MDA_43	Control	1465	17.5	M	19.1212	MMEJ
1465_MDA_46	Control	1465	17.5	M	-7.64087	MMEJ
1465_MDA_51	Control	1465	17.5	M	3.44127	MMEJ
1465_MDA_05	Control	1465	17.5	M	-7.64087	MMEJ
1465_MDA_06	Control	1465	17.5	M	53.5011	MMEJ
1465_MDA_08	Control	1465	17.5	M	5.43135	MMEJ
1465_PFC_22	Control	1465	17.5	M	12.2414	MMEJ
1465_PFC_20	Control	1465	17.5	M	11.9442	MMEJ
1465_PFC_21	Control	1465	17.5	M	1.69153	MMEJ
1485_PFC_01	AT	1485	24.9	F	12.5737	MMEJ
1485_PFC_02	AT	1485	24.9	F	33.1911	MMEJ
1485_PFC_03	AT	1485	24.9	F	-10.8719	MMEJ
1485_PFC_04	AT	1485	24.9	F	5.38863	MMEJ
1485_PFC_05	AT	1485	24.9	F	15.4269	MMEJ
1485_PFC_06	AT	1485	24.9	F	36.1064	MMEJ
1485_PFC_07	AT	1485	24.9	F	7.63726	MMEJ
4638_MDA_02	Control	4638	15.1	F	19.3242	MMEJ
4638_MDA_03	Control	4638	15.1	F	6.44921	MMEJ
4638_MDA_04	Control	4638	15.1	F	-6.59298	MMEJ
4638_MDA_07	Control	4638	15.1	F	11.0935	MMEJ
4638_MDA_11	Control	4638	15.1	F	5.35711	MMEJ
4638_MDA_12	Control	4638	15.1	F	0.591221	MMEJ
4638_MDA_14	Control	4638	15.1	F	4.39838	MMEJ
4638_MDA_15	Control	4638	15.1	F	1.01638	MMEJ
4638_MDA_20	Control	4638	15.1	F	29.6991	MMEJ
4638_MDA_24	Control	4638	15.1	F	11.149	MMEJ
5532_PFC_01	Control	5532	18.4	M	-8.03383	MMEJ
5532_PFC_02	Control	5532	18.4	M	8.77859	MMEJ
5559_PFC_01	Control	5559	19.8	F	12.5547	MMEJ
5559_PFC_02	Control	5559	19.8	F	5.53648	MMEJ
5559_PFC_03	Control	5559	19.8	F	22.7462	MMEJ
5559_PFC_04	Control	5559	19.8	F	-1.19923	MMEJ

## Sheet: Fig.s6c_2
Cell_ID	Diagnosis	Case_ID	Age	Gender	EstRate_age_corrected	DelType
1124_PFC_01	Cockayne	1124	4.7	F	582.077	Total
1124_PFC_02	Cockayne	1124	4.7	F	578.716	Total
1124_PFC_03	Cockayne	1124	4.7	F	342.48	Total
1286_PFC_01	Cockayne	1286	5.8	M	182.365	Total
1286_PFC_02	Cockayne	1286	5.8	M	136.073	Total
1286_PFC_04	Cockayne	1286	5.8	M	160.033	Total
1465_PFC_17	Control	1465	17.5	M	58.8137	Total
1465_PFC_18	Control	1465	17.5	M	126.88	Total
1465_MDA_12	Control	1465	17.5	M	58.4874	Total
1465_MDA_18	Control	1465	17.5	M	75.4529	Total
1465_MDA_20	Control	1465	17.5	M	75.3421	Total
1465_MDA_25	Control	1465	17.5	M	60.3387	Total
1465_MDA_02	Control	1465	17.5	M	99.3379	Total
1465_MDA_30	Control	1465	17.5	M	45.1694	Total
1465_MDA_39	Control	1465	17.5	M	73.3227	Total
1465_MDA_43	Control	1465	17.5	M	91.1331	Total
1465_MDA_46	Control	1465	17.5	M	61.6567	Total
1465_MDA_51	Control	1465	17.5	M	142.477	Total
1465_MDA_05	Control	1465	17.5	M	68.8353	Total
1465_MDA_06	Control	1465	17.5	M	184.701	Total
1465_MDA_08	Control	1465	17.5	M	101.426	Total
1465_PFC_22	Control	1465	17.5	M	169.527	Total
1465_PFC_20	Control	1465	17.5	M	146.97	Total
1465_PFC_21	Control	1465	17.5	M	82.6927	Total
1762_PFC_02	Cockayne	1762	4.4	F	92.8432	Total
1762_PFC_01	Cockayne	1762	4.4	F	185.622	Total
1762_PFC_03	Cockayne	1762	4.4	F	83.0255	Total
1762_PFC_04	Cockayne	1762	4.4	F	174.01	Total
1762_PFC_06	Cockayne	1762	4.4	F	104.252	Total
1762_PFC_05	Cockayne	1762	4.4	F	42.0991	Total
4638_MDA_02	Control	4638	15.1	F	58.9525	Total
4638_MDA_03	Control	4638	15.1	F	52.9747	Total
4638_MDA_04	Control	4638	15.1	F	110.905	Total
4638_MDA_07	Control	4638	15.1	F	51.3628	Total
4638_MDA_11	Control	4638	15.1	F	100.198	Total
4638_MDA_12	Control	4638	15.1	F	111.221	Total
4638_MDA_14	Control	4638	15.1	F	128.601	Total
4638_MDA_15	Control	4638	15.1	F	104.081	Total
4638_MDA_20	Control	4638	15.1	F	83.5979	Total
4638_MDA_24	Control	4638	15.1	F	98.9152	Total
5105_PFC_01	Cockayne	5105	8.7	M	189.645	Total
5105_PFC_02	Cockayne	5105	8.7	M	124.895	Total
5105_PFC_03	Cockayne	5105	8.7	M	68.5732	Total
5105_PFC_04	Cockayne	5105	8.7	M	165.034	Total
5105_PFC_05	Cockayne	5105	8.7	M	64.3012	Total
5105_PFC_06	Cockayne	5105	8.7	M	135.505	Total
5532_PFC_01	Control	5532	18.4	M	123.745	Total
5532_PFC_02	Control	5532	18.4	M	204.571	Total
5559_PFC_01	Control	5559	19.8	F	86.9859	Total
5559_PFC_02	Control	5559	19.8	F	115.76	Total
5559_PFC_03	Control	5559	19.8	F	92.4186	Total
5559_PFC_04	Control	5559	19.8	F	85.9874	Total
580_PFC_01	Cockayne	580	8.4	F	155.971	Total
580_PFC_02	Cockayne	580	8.4	F	144.755	Total
580_PFC_03	Cockayne	580	8.4	F	133.491	Total
580_PFC_04	Cockayne	580	8.4	F	115.8	Total
682_PFC_02	Cockayne	682	32.8	M	93.4356	Total
682_PFC_01	Cockayne	682	32.8	M	43.6427	Total
682_PFC_03	Cockayne	682	32.8	M	133.175	Total
682_PFC_04	Cockayne	682	32.8	M	54.4786	Total
1124_PFC_01	Cockayne	1124	4.7	F	164.498	NHEJ
1124_PFC_02	Cockayne	1124	4.7	F	325.896	NHEJ
1124_PFC_03	Cockayne	1124	4.7	F	187.041	NHEJ
1286_PFC_01	Cockayne	1286	5.8	M	155.054	NHEJ
1286_PFC_02	Cockayne	1286	5.8	M	119.949	NHEJ
1286_PFC_04	Cockayne	1286	5.8	M	58.6457	NHEJ
1465_PFC_17	Control	1465	17.5	M	20.1349	NHEJ
1465_PFC_18	Control	1465	17.5	M	102.023	NHEJ
1465_MDA_12	Control	1465	17.5	M	21.4674	NHEJ
1465_MDA_18	Control	1465	17.5	M	54.7237	NHEJ
1465_MDA_20	Control	1465	17.5	M	68.6015	NHEJ
1465_MDA_25	Control	1465	17.5	M	33.1559	NHEJ
1465_MDA_02	Control	1465	17.5	M	65.2872	NHEJ
1465_MDA_30	Control	1465	17.5	M	16.8048	NHEJ
1465_MDA_39	Control	1465	17.5	M	53.3035	NHEJ
1465_MDA_43	Control	1465	17.5	M	65.1771	NHEJ
1465_MDA_46	Control	1465	17.5	M	53.1056	NHEJ
1465_MDA_51	Control	1465	17.5	M	117.877	NHEJ
1465_MDA_05	Control	1465	17.5	M	66.6671	NHEJ
1465_MDA_06	Control	1465	17.5	M	137.746	NHEJ
1465_MDA_08	Control	1465	17.5	M	89.4687	NHEJ
1465_PFC_22	Control	1465	17.5	M	110.812	NHEJ
1465_PFC_20	Control	1465	17.5	M	115.458	NHEJ
1465_PFC_21	Control	1465	17.5	M	40.8854	NHEJ
1762_PFC_02	Cockayne	1762	4.4	F	29.6042	NHEJ
1762_PFC_01	Cockayne	1762	4.4	F	131.293	NHEJ
1762_PFC_03	Cockayne	1762	4.4	F	41.3969	NHEJ
1762_PFC_04	Cockayne	1762	4.4	F	159.44	NHEJ
1762_PFC_06	Cockayne	1762	4.4	F	91.8734	NHEJ
1762_PFC_05	Cockayne	1762	4.4	F	8.5674	NHEJ
4638_MDA_02	Control	4638	15.1	F	32.3181	NHEJ
4638_MDA_03	Control	4638	15.1	F	39.1318	NHEJ
4638_MDA_04	Control	4638	15.1	F	72.0777	NHEJ
4638_MDA_07	Control	4638	15.1	F	22.3359	NHEJ
4638_MDA_11	Control	4638	15.1	F	34.7634	NHEJ
4638_MDA_12	Control	4638	15.1	F	65.9892	NHEJ
4638_MDA_14	Control	4638	15.1	F	41.9198	NHEJ
4638_MDA_15	Control	4638	15.1	F	70.666	NHEJ
4638_MDA_20	Control	4638	15.1	F	35.3525	NHEJ
4638_MDA_24	Control	4638	15.1	F	57.9308	NHEJ
5105_PFC_01	Cockayne	5105	8.7	M	132.883	NHEJ
5105_PFC_02	Cockayne	5105	8.7	M	62.2185	NHEJ
5105_PFC_03	Cockayne	5105	8.7	M	65.234	NHEJ
5105_PFC_04	Cockayne	5105	8.7	M	138.413	NHEJ
5105_PFC_05	Cockayne	5105	8.7	M	39.808	NHEJ
5105_PFC_06	Cockayne	5105	8.7	M	105.041	NHEJ
5532_PFC_01	Control	5532	18.4	M	72.4268	NHEJ
5532_PFC_02	Control	5532	18.4	M	51.3636	NHEJ
5559_PFC_01	Control	5559	19.8	F	60.6379	NHEJ
5559_PFC_02	Control	5559	19.8	F	75.0854	NHEJ
5559_PFC_03	Control	5559	19.8	F	14.2964	NHEJ
5559_PFC_04	Control	5559	19.8	F	87.1473	NHEJ
580_PFC_01	Cockayne	580	8.4	F	162.781	NHEJ
580_PFC_02	Cockayne	580	8.4	F	56.2745	NHEJ
580_PFC_03	Cockayne	580	8.4	F	110.79	NHEJ
580_PFC_04	Cockayne	580	8.4	F	64.8933	NHEJ
682_PFC_02	Cockayne	682	32.8	M	62.9705	NHEJ
682_PFC_01	Cockayne	682	32.8	M	13.9179	NHEJ
682_PFC_03	Cockayne	682	32.8	M	82.8219	NHEJ
682_PFC_04	Cockayne	682	32.8	M	26.3753	NHEJ
1124_PFC_01	Cockayne	1124	4.7	F	335.059	MMEJ
1124_PFC_02	Cockayne	1124	4.7	F	205.696	MMEJ
1124_PFC_03	Cockayne	1124	4.7	F	125.347	MMEJ
1286_PFC_01	Cockayne	1286	5.8	M	-2.5324	MMEJ
1286_PFC_02	Cockayne	1286	5.8	M	18.2937	MMEJ
1286_PFC_04	Cockayne	1286	5.8	M	18.6854	MMEJ
1465_PFC_17	Control	1465	17.5	M	-7.64087	MMEJ
1465_PFC_18	Control	1465	17.5	M	-7.64087	MMEJ
1465_MDA_12	Control	1465	17.5	M	21.6203	MMEJ
1465_MDA_18	Control	1465	17.5	M	3.99792	MMEJ
1465_MDA_20	Control	1465	17.5	M	-7.64087	MMEJ
1465_MDA_25	Control	1465	17.5	M	6.14911	MMEJ
1465_MDA_02	Control	1465	17.5	M	24.5177	MMEJ
1465_MDA_30	Control	1465	17.5	M	13.635	MMEJ
1465_MDA_39	Control	1465	17.5	M	12.8829	MMEJ
1465_MDA_43	Control	1465	17.5	M	19.1212	MMEJ
1465_MDA_46	Control	1465	17.5	M	-7.64087	MMEJ
1465_MDA_51	Control	1465	17.5	M	3.44127	MMEJ
1465_MDA_05	Control	1465	17.5	M	-7.64087	MMEJ
1465_MDA_06	Control	1465	17.5	M	53.5011	MMEJ
1465_MDA_08	Control	1465	17.5	M	5.43135	MMEJ
1465_PFC_22	Control	1465	17.5	M	12.2414	MMEJ
1465_PFC_20	Control	1465	17.5	M	11.9442	MMEJ
1465_PFC_21	Control	1465	17.5	M	1.69153	MMEJ
1762_PFC_02	Cockayne	1762	4.4	F	-1.92113	MMEJ
1762_PFC_01	Cockayne	1762	4.4	F	27.027	MMEJ
1762_PFC_03	Cockayne	1762	4.4	F	9.3778	MMEJ
1762_PFC_04	Cockayne	1762	4.4	F	7.14767	MMEJ
1762_PFC_06	Cockayne	1762	4.4	F	-1.92113	MMEJ
1762_PFC_05	Cockayne	1762	4.4	F	10.4451	MMEJ
4638_MDA_02	Control	4638	15.1	F	19.3242	MMEJ
4638_MDA_03	Control	4638	15.1	F	6.44921	MMEJ
4638_MDA_04	Control	4638	15.1	F	-6.59298	MMEJ
4638_MDA_07	Control	4638	15.1	F	11.0935	MMEJ
4638_MDA_11	Control	4638	15.1	F	5.35711	MMEJ
4638_MDA_12	Control	4638	15.1	F	0.591221	MMEJ
4638_MDA_14	Control	4638	15.1	F	4.39838	MMEJ
4638_MDA_15	Control	4638	15.1	F	1.01638	MMEJ
4638_MDA_20	Control	4638	15.1	F	29.6991	MMEJ
4638_MDA_24	Control	4638	15.1	F	11.149	MMEJ
5105_PFC_01	Cockayne	5105	8.7	M	8.96449	MMEJ
5105_PFC_02	Cockayne	5105	8.7	M	-3.7986	MMEJ
5105_PFC_03	Cockayne	5105	8.7	M	-3.7986	MMEJ
5105_PFC_04	Cockayne	5105	8.7	M	7.42631	MMEJ
5105_PFC_05	Cockayne	5105	8.7	M	11.9745	MMEJ
5105_PFC_06	Cockayne	5105	8.7	M	-3.7986	MMEJ
5532_PFC_01	Control	5532	18.4	M	-8.03383	MMEJ
5532_PFC_02	Control	5532	18.4	M	8.77859	MMEJ
5559_PFC_01	Control	5559	19.8	F	12.5547	MMEJ
5559_PFC_02	Control	5559	19.8	F	5.53648	MMEJ
5559_PFC_03	Control	5559	19.8	F	22.7462	MMEJ
5559_PFC_04	Control	5559	19.8	F	-1.19923	MMEJ
580_PFC_01	Cockayne	580	8.4	F	-3.66762	MMEJ
580_PFC_02	Cockayne	580	8.4	F	59.8593	MMEJ
580_PFC_03	Cockayne	580	8.4	F	-3.66762	MMEJ
580_PFC_04	Cockayne	580	8.4	F	25.1906	MMEJ
682_PFC_02	Cockayne	682	32.8	M	8.50113	MMEJ
682_PFC_01	Cockayne	682	32.8	M	-14.3212	MMEJ
682_PFC_03	Cockayne	682	32.8	M	19.8759	MMEJ
682_PFC_04	Cockayne	682	32.8	M	13.0258	MMEJ

## Sheet: Fig.s6c_3
Cell_ID	Diagnosis	Case_ID	Age	Gender	EstRate_age_corrected	DelType
4643_MDA_23	Control	4643	42.2	F	55.0411	Total
4643_MDA_26	Control	4643	42.2	F	22.4554	Total
4643_MDA_02	Control	4643	42.2	F	59.3923	Total
4643_MDA_31	Control	4643	42.2	F	28.2334	Total
4643_MDA_32	Control	4643	42.2	F	24.5595	Total
4643_MDA_03	Control	4643	42.2	F	57.5061	Total
4643_MDA_04	Control	4643	42.2	F	42.7916	Total
4643_MDA_05	Control	4643	42.2	F	30.3538	Total
5087_PFC_01	Control	5087	44.9	M	149.631	Total
5087_PFC_03	Control	5087	44.9	M	254.419	Total
5087_PFC_04	Control	5087	44.9	M	7.13409	Total
5316_PFC_03	XP	5316	44.5	F	817.826	Total
5379_PFC_01	XP	5379	24	F	705.933	Total
5379_PFC_02	XP	5379	24	F	278.597	Total
5379_PFC_03	XP	5379	24	F	539.801	Total
5379_PFC_06	XP	5379	24	F	243.369	Total
5379_PFC_04	XP	5379	24	F	400.978	Total
5379_PFC_05	XP	5379	24	F	369.933	Total
5416_PFC_01	XP	5416	45.9	F	231.519	Total
5416_PFC_02	XP	5416	45.9	F	84.4079	Total
5416_PFC_03	XP	5416	45.9	F	223.906	Total
5416_PFC_04	XP	5416	45.9	F	110.937	Total
5416_PFC_05	XP	5416	45.9	F	86.715	Total
5416_PFC_06	XP	5416	45.9	F	193.295	Total
936_PFC_01	Control	936	49.2	F	186.263	Total
936_PFC_02	Control	936	49.2	F	46.4267	Total
936_PFC_03	Control	936	49.2	F	57.0008	Total
4643_MDA_23	Control	4643	42.2	F	53.3418	NHEJ
4643_MDA_26	Control	4643	42.2	F	20.8585	NHEJ
4643_MDA_02	Control	4643	42.2	F	50.2575	NHEJ
4643_MDA_31	Control	4643	42.2	F	45.9647	NHEJ
4643_MDA_32	Control	4643	42.2	F	41.4606	NHEJ
4643_MDA_03	Control	4643	42.2	F	51.6699	NHEJ
4643_MDA_04	Control	4643	42.2	F	20.2841	NHEJ
4643_MDA_05	Control	4643	42.2	F	6.85102	NHEJ
5087_PFC_01	Control	5087	44.9	M	112.842	NHEJ
5087_PFC_03	Control	5087	44.9	M	126.027	NHEJ
5087_PFC_04	Control	5087	44.9	M	34.3897	NHEJ
5316_PFC_03	XP	5316	44.5	F	296.2	NHEJ
5379_PFC_01	XP	5379	24	F	514.226	NHEJ
5379_PFC_02	XP	5379	24	F	131.736	NHEJ
5379_PFC_03	XP	5379	24	F	345.581	NHEJ
5379_PFC_06	XP	5379	24	F	121.052	NHEJ
5379_PFC_04	XP	5379	24	F	250.759	NHEJ
5379_PFC_05	XP	5379	24	F	307.367	NHEJ
5416_PFC_01	XP	5416	45.9	F	142.583	NHEJ
5416_PFC_02	XP	5416	45.9	F	57.1196	NHEJ
5416_PFC_03	XP	5416	45.9	F	227.701	NHEJ
5416_PFC_04	XP	5416	45.9	F	54.2593	NHEJ
5416_PFC_05	XP	5416	45.9	F	25.793	NHEJ
5416_PFC_06	XP	5416	45.9	F	140.461	NHEJ
936_PFC_01	Control	936	49.2	F	197.873	NHEJ
936_PFC_02	Control	936	49.2	F	43.3825	NHEJ
936_PFC_03	Control	936	49.2	F	76.9776	NHEJ
4643_MDA_23	Control	4643	42.2	F	-9.44779	MMEJ
4643_MDA_26	Control	4643	42.2	F	-18.4254	MMEJ
4643_MDA_02	Control	4643	42.2	F	-3.97676	MMEJ
4643_MDA_31	Control	4643	42.2	F	-18.4254	MMEJ
4643_MDA_32	Control	4643	42.2	F	-9.7704	MMEJ
4643_MDA_03	Control	4643	42.2	F	-18.4254	MMEJ
4643_MDA_04	Control	4643	42.2	F	-8.97232	MMEJ
4643_MDA_05	Control	4643	42.2	F	-18.4254	MMEJ
5087_PFC_01	Control	5087	44.9	M	6.53486	MMEJ
5087_PFC_03	Control	5087	44.9	M	90.2574	MMEJ
5087_PFC_04	Control	5087	44.9	M	-19.6043	MMEJ
5316_PFC_03	XP	5316	44.5	F	36.3405	MMEJ
5379_PFC_01	XP	5379	24	F	31.7537	MMEJ
5379_PFC_02	XP	5379	24	F	3.38086	MMEJ
5379_PFC_03	XP	5379	24	F	50.5714	MMEJ
5379_PFC_06	XP	5379	24	F	46.2304	MMEJ
5379_PFC_04	XP	5379	24	F	23.4561	MMEJ
5379_PFC_05	XP	5379	24	F	5.92551	MMEJ
5416_PFC_01	XP	5416	45.9	F	64.0568	MMEJ
5416_PFC_02	XP	5416	45.9	F	12.2086	MMEJ
5416_PFC_03	XP	5416	45.9	F	-20.0409	MMEJ
5416_PFC_04	XP	5416	45.9	F	-20.0409	MMEJ
5416_PFC_05	XP	5416	45.9	F	12.67	MMEJ
5416_PFC_06	XP	5416	45.9	F	18.5497	MMEJ
936_PFC_01	Control	936	49.2	F	6.79478	MMEJ
936_PFC_02	Control	936	49.2	F	-21.4818	MMEJ
936_PFC_03	Control	936	49.2	F	-21.4818	MMEJ

## Sheet: Fig.s6d
Cell_ID	Case_ID	Diagnosis	VarType	Normalized_rate_log10
1278_PFC_01	1278	Control	SNV	-0.231546
1278_PFC_02	1278	Control	SNV	0.103167
1278_PFC_03	1278	Control	SNV	0.083272
1278_PFC_04	1278	Control	SNV	-0.0371663
1278_PFC_05	1278	Control	SNV	0.0329668
1278_PFC_06	1278	Control	SNV	0.0798657
1278_PFC_07	1278	Control	SNV	-0.0554551
1278_PFC_08	1278	Control	SNV	-0.0416668
1278_PFC_09	1278	Control	SNV	-0.023938
1459_PFC_01	1459	AT	SNV	0.177723
1459_PFC_02	1459	AT	SNV	-0.0393269
1459_PFC_03	1459	AT	SNV	-0.0275567
1459_PFC_04	1459	AT	SNV	-0.192188
1465_PFC_17	1465	Control	SNV	-0.611937
1465_PFC_18	1465	Control	SNV	0.192543
1465_MDA_12	1465	Control	SNV	0.0897388
1465_MDA_18	1465	Control	SNV	0.0259277
1465_MDA_20	1465	Control	SNV	0.022792
1465_MDA_25	1465	Control	SNV	0.0977568
1465_MDA_02	1465	Control	SNV	-0.0307272
1465_MDA_30	1465	Control	SNV	0.115909
1465_MDA_39	1465	Control	SNV	0.0647565
1465_MDA_43	1465	Control	SNV	-0.0379058
1465_MDA_46	1465	Control	SNV	-0.0489012
1465_MDA_51	1465	Control	SNV	-0.0717641
1465_MDA_05	1465	Control	SNV	0.152426
1465_MDA_06	1465	Control	SNV	-0.0167165
1465_MDA_08	1465	Control	SNV	-0.0601822
1465_PFC_22	1465	Control	SNV	-0.0717641
1465_PFC_20	1465	Control	SNV	-0.21946
1465_PFC_21	1465	Control	SNV	-0.0756944
1485_PFC_01	1485	AT	SNV	-0.0546325
1485_PFC_02	1485	AT	SNV	0.10735
1485_PFC_03	1485	AT	SNV	-0.0666971
1485_PFC_04	1485	AT	SNV	0.0820446
1485_PFC_05	1485	AT	SNV	-0.0428941
1485_PFC_06	1485	AT	SNV	0.109394
1485_PFC_07	1485	AT	SNV	-0.236714
1762_PFC_02	1762	Cockayne	SNV	0.0642742
1762_PFC_01	1762	Cockayne	SNV	0.00133015
1762_PFC_03	1762	Cockayne	SNV	0.0188995
1762_PFC_04	1762	Cockayne	SNV	-0.0253725
1762_PFC_06	1762	Cockayne	SNV	-0.00671257
1762_PFC_05	1762	Cockayne	SNV	-0.0629685
4638_MDA_02	4638	Control	SNV	-0.0262881
4638_MDA_03	4638	Control	SNV	0.11984
4638_MDA_04	4638	Control	SNV	0.0586455
4638_MDA_07	4638	Control	SNV	-0.164157
4638_MDA_11	4638	Control	SNV	0.11984
4638_MDA_12	4638	Control	SNV	0.0381699
4638_MDA_14	4638	Control	SNV	-0.15941
4638_MDA_15	4638	Control	SNV	0.0809219
4638_MDA_20	4638	Control	SNV	-0.00925472
4638_MDA_24	4638	Control	SNV	-0.20412
4643_MDA_23	4643	Control	SNV	-0.00915623
4643_MDA_26	4643	Control	SNV	-0.0191405
4643_MDA_02	4643	Control	SNV	0.0528271
4643_MDA_31	4643	Control	SNV	0.121908
4643_MDA_32	4643	Control	SNV	-0.241832
4643_MDA_03	4643	Control	SNV	0.0654774
4643_MDA_04	4643	Control	SNV	-0.127564
4643_MDA_05	4643	Control	SNV	0.0528271
5105_PFC_01	5105	Cockayne	SNV	0.384389
5105_PFC_02	5105	Cockayne	SNV	-0.286307
5105_PFC_03	5105	Cockayne	SNV	-0.389847
5105_PFC_04	5105	Cockayne	SNV	-0.159398
5105_PFC_05	5105	Cockayne	SNV	-0.167331
5105_PFC_06	5105	Cockayne	SNV	0.106869
5171_PFC_05	5171	Control	SNV	0.104124
5171_PFC_06	5171	Control	SNV	-0.0298868
5171_PFC_07	5171	Control	SNV	-0.0130298
5171_PFC_08	5171	Control	SNV	0.0607908
5171_PFC_09	5171	Control	SNV	0.0279619
5171_PFC_01	5171	Control	SNV	-0.0462332
5171_PFC_02	5171	Control	SNV	-0.161368
5171_PFC_03	5171	Control	SNV	-0.0174614
5171_PFC_04	5171	Control	SNV	-0.106099
5219_PFC_01	5219	Control	SNV	-0.195638
5219_PFC_02	5219	Control	SNV	-0.182182
5219_PFC_03	5219	Control	SNV	0.220734
5219_PFC_04	5219	Control	SNV	0.0182414
5379_PFC_01	5379	XP	SNV	0.0999251
5379_PFC_02	5379	XP	SNV	-0.30086
5379_PFC_03	5379	XP	SNV	-0.0901636
5379_PFC_06	5379	XP	SNV	0.0817235
5379_PFC_04	5379	XP	SNV	-0.0326426
5379_PFC_05	5379	XP	SNV	0.111912
5416_PFC_01	5416	XP	SNV	-0.103682
5416_PFC_02	5416	XP	SNV	-0.16345
5416_PFC_03	5416	XP	SNV	0.135797
5416_PFC_04	5416	XP	SNV	0.0266522
5416_PFC_05	5416	XP	SNV	0.0346211
5416_PFC_06	5416	XP	SNV	0.0054629
5451_PFC_01	5451	Control	SNV	-0.0277796
5451_PFC_02	5451	Control	SNV	0.0683328
5451_PFC_03	5451	Control	SNV	-0.0378565
5451_PFC_04	5451	Control	SNV	0.00851222
5451_PFC_05	5451	Control	SNV	-0.0198831
5559_PFC_01	5559	Control	SNV	-0.124743
5559_PFC_02	5559	Control	SNV	0.0977298
5559_PFC_03	5559	Control	SNV	-0.0149052
5559_PFC_04	5559	Control	SNV	0.0132752
5657_PFC_02	5657	Control	SNV	0.0551749
5657_PFC_03	5657	Control	SNV	0.0105673
5657_PFC_04	5657	Control	SNV	0.0807828
5657_PFC_05	5657	Control	SNV	0.0542318
5657_PFC_06	5657	Control	SNV	-0.0391521
5657_PFC_07	5657	Control	SNV	0.0542318
5657_PFC_08	5657	Control	SNV	-0.0619834
5657_PFC_09	5657	Control	SNV	-0.144633
5657_PFC_10	5657	Control	SNV	-0.0595228
580_PFC_01	580	Cockayne	SNV	-0.170927
580_PFC_02	580	Cockayne	SNV	-0.193041
580_PFC_03	580	Cockayne	SNV	0.211971
580_PFC_04	580	Cockayne	SNV	0.0232623
5817_PFC_04	5817	Control	SNV	-0.0331294
5817_PFC_01	5817	Control	SNV	0.0700901
5817_PFC_02	5817	Control	SNV	0.0261846
5817_PFC_03	5817	Control	SNV	-0.0777116
5943_PFC_01	5943	Control	SNV	-0.0129742
5943_PFC_02	5943	Control	SNV	0.0469732
5943_PFC_03	5943	Control	SNV	-0.0273192
5943_PFC_04	5943	Control	SNV	0.0173025
5943_PFC_05	5943	Control	SNV	-0.0289427
682_PFC_02	682	Cockayne	SNV	0.0447097
682_PFC_01	682	Cockayne	SNV	0.05476
682_PFC_03	682	Cockayne	SNV	-0.0905173
682_PFC_04	682	Cockayne	SNV	-0.0244213
5171_PFC_10	5171	Control	SNV	0.0598599
5171_PFC_11	5171	Control	SNV	0.0523394
1278_PFC_01	1278	Control	DEL	0.00250797
1278_PFC_02	1278	Control	DEL	0.230955
1278_PFC_03	1278	Control	DEL	-0.369642
1278_PFC_04	1278	Control	DEL	-0.122548
1278_PFC_05	1278	Control	DEL	0.135083
1278_PFC_06	1278	Control	DEL	-0.217069
1278_PFC_07	1278	Control	DEL	-0.0445496
1278_PFC_08	1278	Control	DEL	0.137292
1278_PFC_09	1278	Control	DEL	-0.0628037
1459_PFC_01	1459	AT	DEL	-0.187802
1459_PFC_02	1459	AT	DEL	0.213897
1459_PFC_03	1459	AT	DEL	-0.115298
1459_PFC_04	1459	AT	DEL	-0.0232796
1465_PFC_17	1465	Control	DEL	-0.151865
1465_PFC_18	1465	Control	DEL	0.0967245
1465_MDA_12	1465	Control	DEL	-0.153476
1465_MDA_18	1465	Control	DEL	-0.0767392
1465_MDA_20	1465	Control	DEL	-0.0771989
1465_MDA_25	1465	Control	DEL	-0.144412
1465_MDA_02	1465	Control	DEL	0.0124666
1465_MDA_30	1465	Control	DEL	-0.224934
1465_MDA_39	1465	Control	DEL	-0.0856623
1465_MDA_43	1465	Control	DEL	-0.0161574
1465_MDA_46	1465	Control	DEL	-0.138073
1465_MDA_51	1465	Control	DEL	0.138066
1465_MDA_05	1465	Control	DEL	-0.105081
1465_MDA_06	1465	Control	DEL	0.233518
1465_MDA_08	1465	Control	DEL	0.0194598
1465_PFC_22	1465	Control	DEL	0.201577
1465_PFC_20	1465	Control	DEL	0.149279
1465_PFC_21	1465	Control	DEL	-0.0477147
1485_PFC_01	1485	AT	DEL	0.155963
1485_PFC_02	1485	AT	DEL	-0.107843
1485_PFC_03	1485	AT	DEL	-0.171812
1485_PFC_04	1485	AT	DEL	0.0332483
1485_PFC_05	1485	AT	DEL	0.162173
1485_PFC_06	1485	AT	DEL	-0.204958
1485_PFC_07	1485	AT	DEL	-0.0184049
1762_PFC_02	1762	Cockayne	DEL	-0.0819066
1762_PFC_01	1762	Cockayne	DEL	0.202716
1762_PFC_03	1762	Cockayne	DEL	-0.126686
1762_PFC_04	1762	Cockayne	DEL	0.175766
1762_PFC_06	1762	Cockayne	DEL	-0.0350805
1762_PFC_05	1762	Cockayne	DEL	-0.388516
4638_MDA_02	4638	Control	DEL	-0.136581
4638_MDA_03	4638	Control	DEL	-0.168551
4638_MDA_04	4638	Control	DEL	0.0720718
4638_MDA_07	4638	Control	DEL	-0.17759
4638_MDA_11	4638	Control	DEL	0.036508
4638_MDA_12	4638	Control	DEL	0.0730796
4638_MDA_14	4638	Control	DEL	0.125127
4638_MDA_15	4638	Control	DEL	0.0497446
4638_MDA_20	4638	Control	DEL	-0.0251192
4638_MDA_24	4638	Control	DEL	0.0320469
4643_MDA_23	4643	Control	DEL	0.0551917
4643_MDA_26	4643	Control	DEL	-0.075143
4643_MDA_02	4643	Control	DEL	0.0699724
4643_MDA_31	4643	Control	DEL	-0.0489936
4643_MDA_32	4643	Control	DEL	-0.0654374
4643_MDA_03	4643	Control	DEL	0.0636268
4643_MDA_04	4643	Control	DEL	0.0106578
4643_MDA_05	4643	Control	DEL	-0.0397788
5105_PFC_01	5105	Cockayne	DEL	0.166364
5105_PFC_02	5105	Cockayne	DEL	0.000736419
5105_PFC_03	5105	Cockayne	DEL	-0.223915
5105_PFC_04	5105	Cockayne	DEL	0.110591
5105_PFC_05	5105	Cockayne	DEL	-0.246825
5105_PFC_06	5105	Cockayne	DEL	0.0325794
5171_PFC_05	5171	Control	DEL	0.236367
5171_PFC_06	5171	Control	DEL	-0.0844041
5171_PFC_07	5171	Control	DEL	0.0597628
5171_PFC_08	5171	Control	DEL	-0.0571008
5171_PFC_09	5171	Control	DEL	0.083761
5171_PFC_01	5171	Control	DEL	-0.227265
5171_PFC_02	5171	Control	DEL	-0.137851
5171_PFC_03	5171	Control	DEL	-0.377556
5171_PFC_04	5171	Control	DEL	-0.390176
5219_PFC_01	5219	Control	DEL	0.103965
5219_PFC_02	5219	Control	DEL	0.0172198
5219_PFC_03	5219	Control	DEL	-0.0283496
5219_PFC_04	5219	Control	DEL	-0.123624
5379_PFC_01	5379	XP	DEL	0.20696
5379_PFC_02	5379	XP	DEL	-0.162359
5379_PFC_03	5379	XP	DEL	0.0975688
5379_PFC_06	5379	XP	DEL	-0.213218
5379_PFC_04	5379	XP	DEL	-0.0212512
5379_PFC_05	5379	XP	DEL	-0.052942
5416_PFC_01	5416	XP	DEL	0.123625
5416_PFC_02	5416	XP	DEL	-0.157938
5416_PFC_03	5416	XP	DEL	0.112769
5416_PFC_04	5416	XP	DEL	-0.0917899
5416_PFC_05	5416	XP	DEL	-0.151768
5416_PFC_06	5416	XP	DEL	0.0661487
5451_PFC_01	5451	Control	DEL	-0.0573703
5451_PFC_02	5451	Control	DEL	0.0413198
5451_PFC_03	5451	Control	DEL	0.11867
5451_PFC_04	5451	Control	DEL	-0.0265757
5451_PFC_05	5451	Control	DEL	-0.114037
5559_PFC_01	5559	Control	DEL	-0.0290214
5559_PFC_02	5559	Control	DEL	0.0642321
5559_PFC_03	5559	Control	DEL	-0.00981267
5559_PFC_04	5559	Control	DEL	-0.0326463
5657_PFC_02	5657	Control	DEL	-0.133939
5657_PFC_03	5657	Control	DEL	-0.0853374
5657_PFC_04	5657	Control	DEL	-0.0753633
5657_PFC_05	5657	Control	DEL	-0.00183113
5657_PFC_06	5657	Control	DEL	-0.0595276
5657_PFC_07	5657	Control	DEL	0.118523
5657_PFC_08	5657	Control	DEL	0.0823533
5657_PFC_09	5657	Control	DEL	0.00667872
5657_PFC_10	5657	Control	DEL	0.0782067
580_PFC_01	580	Cockayne	DEL	0.0499302
580_PFC_02	580	Cockayne	DEL	0.0202948
580_PFC_03	580	Cockayne	DEL	-0.0116545
580_PFC_04	580	Cockayne	DEL	-0.0671201
5817_PFC_04	5817	Control	DEL	0.118165
5817_PFC_01	5817	Control	DEL	0.00638585
5817_PFC_02	5817	Control	DEL	-0.0782837
5817_PFC_03	5817	Control	DEL	-0.0770502
5943_PFC_01	5943	Control	DEL	0.019857
5943_PFC_02	5943	Control	DEL	-0.0671564
5943_PFC_03	5943	Control	DEL	-0.0601235
5943_PFC_04	5943	Control	DEL	0.103148
5943_PFC_05	5943	Control	DEL	-0.0187759
682_PFC_02	682	Cockayne	DEL	0.0374393
682_PFC_01	682	Cockayne	DEL	-0.140168
682_PFC_03	682	Cockayne	DEL	0.140518
682_PFC_04	682	Cockayne	DEL	-0.0948637
5171_PFC_10	5171	Control	DEL	0.36826
5171_PFC_11	5171	Control	DEL	-0.134083
