# Supplementary material for: Prevalence and mechanisms of somatic deletions in single human neurons during normal aging and in DNA repair disorders
Source: Nat Commun. 2022 Oct 7;13:5918. doi: 10.1038/s41467-022-33642-w (PMC9546902; doi:10.1038/s41467-022-33642-w)
Supplement: Supplementary file 7 — Source Data [file 41467_2022_33642_MOESM7_ESM.zip › Source_data_fig1.xlsx]

## Sheet: Fig.1b
Case_ID	Diagnosis	Size	Size_log10	Source
1278	Control	4	0.60206	GATK
1278	Control	5	0.69897	GATK
1278	Control	3	0.477121	GATK
1278	Control	5	0.69897	GATK
1278	Control	5	0.69897	GATK
1278	Control	9	0.954243	GATK
1278	Control	7	0.845098	GATK
1278	Control	17	1.23045	GATK
1278	Control	3	0.477121	GATK
1278	Control	3	0.477121	GATK
1278	Control	3	0.477121	GATK
1278	Control	3	0.477121	GATK
1278	Control	3	0.477121	GATK
1278	Control	9	0.954243	GATK
1278	Control	10	1	GATK
1278	Control	5	0.69897	GATK
1278	Control	5	0.69897	GATK
1278	Control	3	0.477121	GATK
1278	Control	7	0.845098	GATK
1278	Control	3	0.477121	GATK
1278	Control	9	0.954243	GATK
1278	Control	5	0.69897	GATK
1278	Control	3	0.477121	GATK
1278	Control	4	0.60206	GATK
1278	Control	3	0.477121	GATK
1278	Control	3	0.477121	GATK
1278	Control	5	0.69897	GATK
1278	Control	11	1.04139	GATK
1278	Control	7	0.845098	GATK
1278	Control	4	0.60206	GATK
1278	Control	5	0.69897	GATK
1278	Control	3	0.477121	GATK
1278	Control	3	0.477121	GATK
1278	Control	6	0.778151	GATK
1278	Control	3	0.477121	GATK
1278	Control	5	0.69897	GATK
1278	Control	3	0.477121	GATK
1278	Control	4	0.60206	GATK
1278	Control	8	0.90309	GATK
1278	Control	3	0.477121	GATK
1278	Control	3	0.477121	GATK
1278	Control	3	0.477121	GATK
1278	Control	5	0.69897	GATK
1278	Control	5	0.69897	GATK
1278	Control	3	0.477121	GATK
1278	Control	6	0.778151	GATK
1278	Control	4	0.60206	GATK
1278	Control	3	0.477121	GATK
1278	Control	10	1	GATK
1278	Control	4	0.60206	GATK
1278	Control	3	0.477121	GATK
1278	Control	5	0.69897	GATK
1278	Control	5	0.69897	GATK
1278	Control	8	0.90309	GATK
1278	Control	3	0.477121	GATK
1278	Control	7	0.845098	GATK
1278	Control	3	0.477121	GATK
1278	Control	3	0.477121	GATK
1278	Control	3	0.477121	GATK
1278	Control	6	0.778151	GATK
1278	Control	3	0.477121	GATK
1278	Control	6	0.778151	GATK
1278	Control	6	0.778151	GATK
1278	Control	3	0.477121	GATK
1278	Control	15	1.17609	GATK
1278	Control	6	0.778151	GATK
1278	Control	3	0.477121	GATK
1278	Control	5	0.69897	GATK
1278	Control	6	0.778151	GATK
1278	Control	3	0.477121	GATK
1278	Control	3	0.477121	GATK
1278	Control	3	0.477121	GATK
1278	Control	3	0.477121	GATK
1278	Control	5	0.69897	GATK
1278	Control	3	0.477121	GATK
1278	Control	8	0.90309	GATK
1278	Control	8	0.90309	GATK
1278	Control	3	0.477121	GATK
1278	Control	3	0.477121	GATK
1278	Control	5	0.69897	GATK
1278	Control	5	0.69897	GATK
1278	Control	8	0.90309	GATK
1278	Control	16	1.20412	GATK
1278	Control	5	0.69897	GATK
1278	Control	10	1	GATK
1278	Control	13	1.11394	GATK
1278	Control	24	1.38021	GATK
1278	Control	5	0.69897	GATK
1278	Control	3	0.477121	GATK
1278	Control	3	0.477121	GATK
1278	Control	11	1.04139	GATK
1465	Control	10	1	GATK
1465	Control	14	1.14613	GATK
1465	Control	3	0.477121	GATK
1465	Control	3	0.477121	GATK
1465	Control	6	0.778151	GATK
1465	Control	3	0.477121	GATK
1465	Control	6	0.778151	GATK
1465	Control	3	0.477121	GATK
1465	Control	3	0.477121	GATK
1465	Control	14	1.14613	GATK
1465	Control	3	0.477121	GATK
1465	Control	3	0.477121	GATK
1465	Control	3	0.477121	GATK
1465	Control	3	0.477121	GATK
1465	Control	5	0.69897	GATK
1465	Control	3	0.477121	GATK
1465	Control	6	0.778151	GATK
1465	Control	6	0.778151	GATK
1465	Control	16	1.20412	GATK
1465	Control	3	0.477121	GATK
1465	Control	7	0.845098	GATK
1465	Control	6	0.778151	GATK
1465	Control	4	0.60206	GATK
1465	Control	4	0.60206	GATK
1465	Control	3	0.477121	GATK
1465	Control	4	0.60206	GATK
1465	Control	5	0.69897	GATK
1465	Control	11	1.04139	GATK
1465	Control	3	0.477121	GATK
1465	Control	3	0.477121	GATK
1465	Control	4	0.60206	GATK
1465	Control	4	0.60206	GATK
1465	Control	6	0.778151	GATK
1465	Control	3	0.477121	GATK
1465	Control	3	0.477121	GATK
1465	Control	4	0.60206	GATK
1465	Control	3	0.477121	GATK
1465	Control	14	1.14613	GATK
1465	Control	10	1	GATK
1465	Control	10	1	GATK
1465	Control	7	0.845098	GATK
1465	Control	7	0.845098	GATK
1465	Control	4	0.60206	GATK
1465	Control	9	0.954243	GATK
1465	Control	3	0.477121	GATK
1465	Control	6	0.778151	GATK
1465	Control	3	0.477121	GATK
1465	Control	3	0.477121	GATK
1465	Control	4	0.60206	GATK
1465	Control	3	0.477121	GATK
1465	Control	10	1	GATK
1465	Control	6	0.778151	GATK
1465	Control	4	0.60206	GATK
1465	Control	3	0.477121	GATK
1465	Control	3	0.477121	GATK
1465	Control	7	0.845098	GATK
1465	Control	4	0.60206	GATK
1465	Control	3	0.477121	GATK
1465	Control	3	0.477121	GATK
1465	Control	3	0.477121	GATK
1465	Control	3	0.477121	GATK
1465	Control	5	0.69897	GATK
1465	Control	6	0.778151	GATK
1465	Control	8	0.90309	GATK
1465	Control	4	0.60206	GATK
1465	Control	9	0.954243	GATK
1465	Control	12	1.07918	GATK
1465	Control	3	0.477121	GATK
1465	Control	5	0.69897	GATK
1465	Control	4	0.60206	GATK
1465	Control	7	0.845098	GATK
1465	Control	4	0.60206	GATK
1465	Control	3	0.477121	GATK
1465	Control	6	0.778151	GATK
1465	Control	9	0.954243	GATK
1465	Control	7	0.845098	GATK
1465	Control	4	0.60206	GATK
1465	Control	3	0.477121	GATK
1465	Control	12	1.07918	GATK
1465	Control	10	1	GATK
1465	Control	12	1.07918	GATK
1465	Control	5	0.69897	GATK
1465	Control	7	0.845098	GATK
1465	Control	6	0.778151	GATK
1465	Control	12	1.07918	GATK
1465	Control	23	1.36173	GATK
1465	Control	5	0.69897	GATK
1465	Control	3	0.477121	GATK
1465	Control	3	0.477121	GATK
1465	Control	3	0.477121	GATK
1465	Control	9	0.954243	GATK
1465	Control	3	0.477121	GATK
1465	Control	3	0.477121	GATK
1465	Control	5	0.69897	GATK
1465	Control	3	0.477121	GATK
1465	Control	4	0.60206	GATK
1465	Control	10	1	GATK
1465	Control	3	0.477121	GATK
1465	Control	7	0.845098	GATK
1465	Control	6	0.778151	GATK
1465	Control	6	0.778151	GATK
1465	Control	3	0.477121	GATK
1465	Control	12	1.07918	GATK
1465	Control	6	0.778151	GATK
1465	Control	4	0.60206	GATK
1465	Control	3	0.477121	GATK
1465	Control	3	0.477121	GATK
1465	Control	7	0.845098	GATK
1465	Control	3	0.477121	GATK
1465	Control	16	1.20412	GATK
1465	Control	3	0.477121	GATK
1465	Control	4	0.60206	GATK
1465	Control	4	0.60206	GATK
1465	Control	3	0.477121	GATK
1465	Control	4	0.60206	GATK
1465	Control	4	0.60206	GATK
1465	Control	6	0.778151	GATK
1465	Control	6	0.778151	GATK
1465	Control	3	0.477121	GATK
1465	Control	9	0.954243	GATK
1465	Control	3	0.477121	GATK
1465	Control	3	0.477121	GATK
1465	Control	6	0.778151	GATK
1465	Control	7	0.845098	GATK
1465	Control	6	0.778151	GATK
1465	Control	6	0.778151	GATK
1465	Control	8	0.90309	GATK
1465	Control	12	1.07918	GATK
1465	Control	4	0.60206	GATK
1465	Control	15	1.17609	GATK
1465	Control	3	0.477121	GATK
1465	Control	5	0.69897	GATK
1465	Control	3	0.477121	GATK
1465	Control	12	1.07918	GATK
1465	Control	3	0.477121	GATK
1465	Control	3	0.477121	GATK
1465	Control	6	0.778151	GATK
1465	Control	8	0.90309	GATK
1465	Control	3	0.477121	GATK
1465	Control	4	0.60206	GATK
1465	Control	3	0.477121	GATK
1465	Control	7	0.845098	GATK
1465	Control	3	0.477121	GATK
1465	Control	12	1.07918	GATK
1465	Control	6	0.778151	GATK
1465	Control	3	0.477121	GATK
1465	Control	3	0.477121	GATK
1465	Control	4	0.60206	GATK
1465	Control	4	0.60206	GATK
1465	Control	7	0.845098	GATK
1465	Control	10	1	GATK
1465	Control	11	1.04139	GATK
1465	Control	3	0.477121	GATK
1465	Control	3	0.477121	GATK
1465	Control	4	0.60206	GATK
1465	Control	3	0.477121	GATK
1465	Control	21	1.32222	GATK
1465	Control	3	0.477121	GATK
1465	Control	7	0.845098	GATK
1465	Control	8	0.90309	GATK
1465	Control	12	1.07918	GATK
1465	Control	8	0.90309	GATK
1465	Control	19	1.27875	GATK
1465	Control	3	0.477121	GATK
1465	Control	3	0.477121	GATK
1465	Control	4	0.60206	GATK
1465	Control	3	0.477121	GATK
1465	Control	8	0.90309	GATK
1465	Control	3	0.477121	GATK
1465	Control	14	1.14613	GATK
1465	Control	8	0.90309	GATK
1465	Control	3	0.477121	GATK
1465	Control	3	0.477121	GATK
1465	Control	14	1.14613	GATK
1465	Control	10	1	GATK
1465	Control	3	0.477121	GATK
1465	Control	3	0.477121	GATK
1465	Control	3	0.477121	GATK
1465	Control	21	1.32222	GATK
1465	Control	4	0.60206	GATK
1465	Control	7	0.845098	GATK
1465	Control	3	0.477121	GATK
1465	Control	4	0.60206	GATK
1465	Control	14	1.14613	GATK
1465	Control	7	0.845098	GATK
1465	Control	4	0.60206	GATK
1465	Control	3	0.477121	GATK
1465	Control	3	0.477121	GATK
1465	Control	7	0.845098	GATK
1465	Control	7	0.845098	GATK
1465	Control	3	0.477121	GATK
1465	Control	3	0.477121	GATK
1465	Control	3	0.477121	GATK
1465	Control	4	0.60206	GATK
1465	Control	3	0.477121	GATK
1465	Control	14	1.14613	GATK
1465	Control	3	0.477121	GATK
1465	Control	9	0.954243	GATK
1465	Control	3	0.477121	GATK
1465	Control	9	0.954243	GATK
1465	Control	3	0.477121	GATK
1465	Control	3	0.477121	GATK
1465	Control	6	0.778151	GATK
1465	Control	6	0.778151	GATK
1465	Control	3	0.477121	GATK
1465	Control	12	1.07918	GATK
1465	Control	4	0.60206	GATK
1465	Control	12	1.07918	GATK
1465	Control	3	0.477121	GATK
1465	Control	6	0.778151	GATK
1465	Control	9	0.954243	GATK
1465	Control	4	0.60206	GATK
1465	Control	3	0.477121	GATK
1465	Control	3	0.477121	GATK
1465	Control	6	0.778151	GATK
1465	Control	4	0.60206	GATK
1465	Control	16	1.20412	GATK
1465	Control	3	0.477121	GATK
1465	Control	7	0.845098	GATK
1465	Control	3	0.477121	GATK
1465	Control	3	0.477121	GATK
1465	Control	4	0.60206	GATK
1465	Control	6	0.778151	GATK
1465	Control	4	0.60206	GATK
1465	Control	7	0.845098	GATK
1465	Control	3	0.477121	GATK
1465	Control	3	0.477121	GATK
1465	Control	14	1.14613	GATK
1465	Control	6	0.778151	GATK
1465	Control	3	0.477121	GATK
1465	Control	3	0.477121	GATK
1465	Control	3	0.477121	GATK
4638	Control	3	0.477121	GATK
4638	Control	5	0.69897	GATK
4638	Control	7	0.845098	GATK
4638	Control	3	0.477121	GATK
4638	Control	6	0.778151	GATK
4638	Control	3	0.477121	GATK
4638	Control	4	0.60206	GATK
4638	Control	3	0.477121	GATK
4638	Control	3	0.477121	GATK
4638	Control	3	0.477121	GATK
4638	Control	6	0.778151	GATK
4638	Control	10	1	GATK
4638	Control	4	0.60206	GATK
4638	Control	3	0.477121	GATK
4638	Control	6	0.778151	GATK
4638	Control	4	0.60206	GATK
4638	Control	7	0.845098	GATK
4638	Control	3	0.477121	GATK
4638	Control	3	0.477121	GATK
4638	Control	4	0.60206	GATK
4638	Control	4	0.60206	GATK
4638	Control	15	1.17609	GATK
4638	Control	34	1.53148	GATK
4638	Control	3	0.477121	GATK
4638	Control	6	0.778151	GATK
4638	Control	3	0.477121	GATK
4638	Control	10	1	GATK
4638	Control	5	0.69897	GATK
4638	Control	14	1.14613	GATK
4638	Control	6	0.778151	GATK
4638	Control	6	0.778151	GATK
4638	Control	3	0.477121	GATK
4638	Control	3	0.477121	GATK
4638	Control	3	0.477121	GATK
4638	Control	3	0.477121	GATK
4638	Control	7	0.845098	GATK
4638	Control	20	1.30103	GATK
4638	Control	8	0.90309	GATK
4638	Control	4	0.60206	GATK
4638	Control	3	0.477121	GATK
4638	Control	3	0.477121	GATK
4638	Control	4	0.60206	GATK
4638	Control	6	0.778151	GATK
4638	Control	10	1	GATK
4638	Control	4	0.60206	GATK
4638	Control	7	0.845098	GATK
4638	Control	12	1.07918	GATK
4638	Control	3	0.477121	GATK
4638	Control	3	0.477121	GATK
4638	Control	3	0.477121	GATK
4638	Control	6	0.778151	GATK
4638	Control	6	0.778151	GATK
4638	Control	4	0.60206	GATK
4638	Control	3	0.477121	GATK
4638	Control	3	0.477121	GATK
4638	Control	10	1	GATK
4638	Control	5	0.69897	GATK
4638	Control	4	0.60206	GATK
4638	Control	9	0.954243	GATK
4638	Control	3	0.477121	GATK
4638	Control	4	0.60206	GATK
4638	Control	5	0.69897	GATK
4638	Control	6	0.778151	GATK
4638	Control	3	0.477121	GATK
4638	Control	3	0.477121	GATK
4638	Control	3	0.477121	GATK
4638	Control	3	0.477121	GATK
4638	Control	7	0.845098	GATK
4638	Control	4	0.60206	GATK
4638	Control	16	1.20412	GATK
4638	Control	5	0.69897	GATK
4638	Control	7	0.845098	GATK
4638	Control	6	0.778151	GATK
4638	Control	4	0.60206	GATK
4638	Control	5	0.69897	GATK
4638	Control	15	1.17609	GATK
4638	Control	14	1.14613	GATK
4638	Control	3	0.477121	GATK
4638	Control	4	0.60206	GATK
4638	Control	9	0.954243	GATK
4638	Control	11	1.04139	GATK
4638	Control	3	0.477121	GATK
4638	Control	4	0.60206	GATK
4638	Control	3	0.477121	GATK
4638	Control	6	0.778151	GATK
4638	Control	3	0.477121	GATK
4638	Control	3	0.477121	GATK
4638	Control	3	0.477121	GATK
4638	Control	10	1	GATK
4638	Control	7	0.845098	GATK
4638	Control	6	0.778151	GATK
4638	Control	3	0.477121	GATK
4638	Control	3	0.477121	GATK
4638	Control	4	0.60206	GATK
4638	Control	9	0.954243	GATK
4638	Control	3	0.477121	GATK
4638	Control	3	0.477121	GATK
4638	Control	3	0.477121	GATK
4638	Control	3	0.477121	GATK
4638	Control	6	0.778151	GATK
4638	Control	3	0.477121	GATK
4638	Control	14	1.14613	GATK
4638	Control	10	1	GATK
4638	Control	17	1.23045	GATK
4638	Control	5	0.69897	GATK
4638	Control	3	0.477121	GATK
4638	Control	3	0.477121	GATK
4638	Control	4	0.60206	GATK
4638	Control	6	0.778151	GATK
4638	Control	4	0.60206	GATK
4638	Control	6	0.778151	GATK
4638	Control	3	0.477121	GATK
4638	Control	3	0.477121	GATK
4638	Control	3	0.477121	GATK
4638	Control	3	0.477121	GATK
4638	Control	6	0.778151	GATK
4638	Control	17	1.23045	GATK
4638	Control	5	0.69897	GATK
4638	Control	3	0.477121	GATK
4638	Control	3	0.477121	GATK
4638	Control	3	0.477121	GATK
4638	Control	3	0.477121	GATK
4638	Control	3	0.477121	GATK
4638	Control	3	0.477121	GATK
4638	Control	4	0.60206	GATK
4638	Control	9	0.954243	GATK
4638	Control	3	0.477121	GATK
4638	Control	3	0.477121	GATK
4638	Control	3	0.477121	GATK
4638	Control	3	0.477121	GATK
4638	Control	6	0.778151	GATK
4638	Control	3	0.477121	GATK
4638	Control	14	1.14613	GATK
4638	Control	10	1	GATK
4638	Control	17	1.23045	GATK
4638	Control	5	0.69897	GATK
4638	Control	3	0.477121	GATK
4638	Control	3	0.477121	GATK
4638	Control	4	0.60206	GATK
4638	Control	6	0.778151	GATK
4638	Control	4	0.60206	GATK
4638	Control	6	0.778151	GATK
4638	Control	3	0.477121	GATK
4638	Control	3	0.477121	GATK
4638	Control	3	0.477121	GATK
4638	Control	3	0.477121	GATK
4638	Control	6	0.778151	GATK
4638	Control	17	1.23045	GATK
4638	Control	5	0.69897	GATK
4638	Control	3	0.477121	GATK
4638	Control	3	0.477121	GATK
4638	Control	3	0.477121	GATK
4638	Control	3	0.477121	GATK
4638	Control	3	0.477121	GATK
4638	Control	7	0.845098	GATK
4638	Control	8	0.90309	GATK
4638	Control	3	0.477121	GATK
4638	Control	6	0.778151	GATK
4638	Control	3	0.477121	GATK
4638	Control	3	0.477121	GATK
4638	Control	6	0.778151	GATK
4638	Control	10	1	GATK
4638	Control	5	0.69897	GATK
4638	Control	5	0.69897	GATK
4638	Control	14	1.14613	GATK
4638	Control	6	0.778151	GATK
4638	Control	3	0.477121	GATK
4638	Control	11	1.04139	GATK
4638	Control	3	0.477121	GATK
4638	Control	3	0.477121	GATK
4638	Control	6	0.778151	GATK
4638	Control	3	0.477121	GATK
4638	Control	5	0.69897	GATK
4638	Control	3	0.477121	GATK
4638	Control	3	0.477121	GATK
4638	Control	3	0.477121	GATK
4638	Control	6	0.778151	GATK
4638	Control	3	0.477121	GATK
4638	Control	14	1.14613	GATK
4638	Control	12	1.07918	GATK
4638	Control	4	0.60206	GATK
4638	Control	3	0.477121	GATK
4638	Control	3	0.477121	GATK
4638	Control	5	0.69897	GATK
4638	Control	3	0.477121	GATK
4638	Control	5	0.69897	GATK
4638	Control	3	0.477121	GATK
4638	Control	5	0.69897	GATK
4638	Control	14	1.14613	GATK
4638	Control	5	0.69897	GATK
4638	Control	3	0.477121	GATK
4638	Control	5	0.69897	GATK
4638	Control	14	1.14613	GATK
4638	Control	12	1.07918	GATK
4638	Control	5	0.69897	GATK
4638	Control	5	0.69897	GATK
4638	Control	3	0.477121	GATK
4638	Control	4	0.60206	GATK
4638	Control	4	0.60206	GATK
4638	Control	6	0.778151	GATK
4638	Control	4	0.60206	GATK
4638	Control	14	1.14613	GATK
4638	Control	3	0.477121	GATK
4638	Control	3	0.477121	GATK
4638	Control	14	1.14613	GATK
4638	Control	3	0.477121	GATK
4638	Control	3	0.477121	GATK
4638	Control	10	1	GATK
4643	Control	3	0.477121	GATK
4643	Control	12	1.07918	GATK
4643	Control	6	0.778151	GATK
4643	Control	3	0.477121	GATK
4643	Control	4	0.60206	GATK
4643	Control	3	0.477121	GATK
4643	Control	8	0.90309	GATK
4643	Control	3	0.477121	GATK
4643	Control	9	0.954243	GATK
4643	Control	16	1.20412	GATK
4643	Control	4	0.60206	GATK
4643	Control	3	0.477121	GATK
4643	Control	3	0.477121	GATK
4643	Control	4	0.60206	GATK
4643	Control	4	0.60206	GATK
4643	Control	3	0.477121	GATK
4643	Control	3	0.477121	GATK
4643	Control	7	0.845098	GATK
4643	Control	4	0.60206	GATK
4643	Control	11	1.04139	GATK
4643	Control	3	0.477121	GATK
4643	Control	11	1.04139	GATK
4643	Control	6	0.778151	GATK
4643	Control	5	0.69897	GATK
4643	Control	4	0.60206	GATK
4643	Control	6	0.778151	GATK
4643	Control	3	0.477121	GATK
4643	Control	3	0.477121	GATK
4643	Control	3	0.477121	GATK
4643	Control	9	0.954243	GATK
4643	Control	3	0.477121	GATK
4643	Control	3	0.477121	GATK
4643	Control	6	0.778151	GATK
4643	Control	6	0.778151	GATK
4643	Control	4	0.60206	GATK
4643	Control	5	0.69897	GATK
4643	Control	4	0.60206	GATK
4643	Control	3	0.477121	GATK
4643	Control	8	0.90309	GATK
4643	Control	8	0.90309	GATK
4643	Control	6	0.778151	GATK
4643	Control	4	0.60206	GATK
4643	Control	3	0.477121	GATK
4643	Control	3	0.477121	GATK
4643	Control	3	0.477121	GATK
4643	Control	11	1.04139	GATK
4643	Control	3	0.477121	GATK
4643	Control	6	0.778151	GATK
4643	Control	4	0.60206	GATK
4643	Control	5	0.69897	GATK
4643	Control	3	0.477121	GATK
4643	Control	3	0.477121	GATK
4643	Control	3	0.477121	GATK
4643	Control	5	0.69897	GATK
4643	Control	7	0.845098	GATK
4643	Control	3	0.477121	GATK
4643	Control	14	1.14613	GATK
4643	Control	3	0.477121	GATK
4643	Control	9	0.954243	GATK
4643	Control	6	0.778151	GATK
4643	Control	5	0.69897	GATK
4643	Control	11	1.04139	GATK
4643	Control	20	1.30103	GATK
4643	Control	4	0.60206	GATK
4643	Control	5	0.69897	GATK
4643	Control	3	0.477121	GATK
4643	Control	7	0.845098	GATK
4643	Control	5	0.69897	GATK
4643	Control	16	1.20412	GATK
4643	Control	3	0.477121	GATK
4643	Control	6	0.778151	GATK
4643	Control	22	1.34242	GATK
4643	Control	3	0.477121	GATK
4643	Control	3	0.477121	GATK
4643	Control	5	0.69897	GATK
4643	Control	6	0.778151	GATK
4643	Control	3	0.477121	GATK
4643	Control	3	0.477121	GATK
4643	Control	3	0.477121	GATK
4643	Control	9	0.954243	GATK
4643	Control	5	0.69897	GATK
4643	Control	3	0.477121	GATK
4643	Control	6	0.778151	GATK
4643	Control	3	0.477121	GATK
4643	Control	8	0.90309	GATK
4643	Control	4	0.60206	GATK
4643	Control	3	0.477121	GATK
4643	Control	5	0.69897	GATK
4643	Control	9	0.954243	GATK
4643	Control	6	0.778151	GATK
4643	Control	3	0.477121	GATK
4643	Control	4	0.60206	GATK
4643	Control	6	0.778151	GATK
4643	Control	4	0.60206	GATK
4643	Control	3	0.477121	GATK
4643	Control	12	1.07918	GATK
4643	Control	3	0.477121	GATK
4643	Control	3	0.477121	GATK
4643	Control	3	0.477121	GATK
4643	Control	3	0.477121	GATK
4643	Control	3	0.477121	GATK
4643	Control	8	0.90309	GATK
4643	Control	12	1.07918	GATK
4643	Control	12	1.07918	GATK
4643	Control	3	0.477121	GATK
4643	Control	8	0.90309	GATK
4643	Control	3	0.477121	GATK
4643	Control	3	0.477121	GATK
4643	Control	5	0.69897	GATK
4643	Control	14	1.14613	GATK
4643	Control	6	0.778151	GATK
4643	Control	3	0.477121	GATK
4643	Control	5	0.69897	GATK
4643	Control	5	0.69897	GATK
4643	Control	3	0.477121	GATK
4643	Control	16	1.20412	GATK
4643	Control	6	0.778151	GATK
4976	Control	1272	3.10449	DELLY
4976	Control	14	1.14613	GATK
4976	Control	326	2.51322	DELLY
4976	Control	572	2.7574	DELLY
4976	Control	3	0.477121	GATK
4976	Control	3	0.477121	GATK
4976	Control	17	1.23045	GATK
4976	Control	3	0.477121	GATK
4976	Control	6	0.778151	GATK
4976	Control	4	0.60206	GATK
4976	Control	5	0.69897	GATK
4976	Control	3	0.477121	GATK
4976	Control	4	0.60206	GATK
4976	Control	3	0.477121	GATK
4976	Control	3	0.477121	GATK
4976	Control	10	1	GATK
4976	Control	6	0.778151	GATK
4976	Control	6	0.778151	GATK
4976	Control	6	0.778151	GATK
4976	Control	4	0.60206	GATK
4976	Control	4	0.60206	GATK
4976	Control	105	2.02119	GATK
4976	Control	6	0.778151	GATK
4976	Control	4	0.60206	GATK
4976	Control	3	0.477121	GATK
4976	Control	6	0.778151	GATK
4976	Control	5	0.69897	GATK
4976	Control	4	0.60206	GATK
4976	Control	4	0.60206	GATK
4976	Control	3	0.477121	GATK
4976	Control	7	0.845098	GATK
4976	Control	5	0.69897	GATK
4976	Control	6	0.778151	GATK
4976	Control	3	0.477121	GATK
4976	Control	201	2.3032	DELLY
4976	Control	5	0.69897	GATK
4976	Control	3	0.477121	GATK
4976	Control	7	0.845098	GATK
4976	Control	3	0.477121	GATK
4976	Control	11	1.04139	GATK
4976	Control	9	0.954243	GATK
4976	Control	3	0.477121	GATK
4976	Control	6	0.778151	GATK
4976	Control	3	0.477121	GATK
4976	Control	3	0.477121	GATK
4976	Control	3	0.477121	GATK
4976	Control	3	0.477121	GATK
4976	Control	10	1	GATK
4976	Control	10	1	GATK
4976	Control	3	0.477121	GATK
4976	Control	94	1.97313	GATK
4976	Control	4	0.60206	GATK
4976	Control	3	0.477121	GATK
4976	Control	6	0.778151	GATK
4976	Control	27	1.43136	GATK
4976	Control	257	2.40993	DELLY
4976	Control	10	1	GATK
4976	Control	3	0.477121	GATK
4976	Control	5	0.69897	GATK
4976	Control	5	0.69897	GATK
4976	Control	3	0.477121	GATK
4976	Control	6	0.778151	GATK
4976	Control	11	1.04139	GATK
4976	Control	3	0.477121	GATK
4976	Control	5	0.69897	GATK
4976	Control	3	0.477121	GATK
4976	Control	9	0.954243	GATK
4976	Control	3	0.477121	GATK
4976	Control	14	1.14613	GATK
4976	Control	6	0.778151	GATK
4976	Control	2844	3.45393	DELLY
4976	Control	124	2.09342	DELLY
4976	Control	3	0.477121	GATK
4976	Control	3	0.477121	GATK
4976	Control	101	2.00432	GATK
4976	Control	3	0.477121	GATK
4976	Control	7	0.845098	GATK
4976	Control	3	0.477121	GATK
4976	Control	133	2.12385	DELLY
4976	Control	3153	3.49872	DELLY
4976	Control	3	0.477121	GATK
4976	Control	15	1.17609	GATK
4976	Control	8	0.90309	GATK
4976	Control	12	1.07918	GATK
4976	Control	3	0.477121	GATK
4976	Control	6	0.778151	GATK
4976	Control	3	0.477121	GATK
4976	Control	3	0.477121	GATK
4976	Control	3	0.477121	GATK
4976	Control	5	0.69897	GATK
4976	Control	6	0.778151	GATK
4976	Control	3	0.477121	GATK
4976	Control	3	0.477121	GATK
4976	Control	6	0.778151	GATK
4976	Control	5	0.69897	GATK
4976	Control	3	0.477121	GATK
4976	Control	3	0.477121	GATK
4976	Control	4	0.60206	GATK
4976	Control	4	0.60206	GATK
4976	Control	1395	3.14457	DELLY
4976	Control	3	0.477121	GATK
4976	Control	32	1.50515	GATK
4976	Control	3	0.477121	GATK
4976	Control	3	0.477121	GATK
4976	Control	4	0.60206	GATK
4976	Control	4	0.60206	GATK
4976	Control	4	0.60206	GATK
4976	Control	10	1	GATK
4976	Control	3	0.477121	GATK
4976	Control	1309	3.11694	DELLY
4976	Control	16	1.20412	GATK
4976	Control	9	0.954243	GATK
4976	Control	13	1.11394	GATK
4976	Control	3	0.477121	GATK
4976	Control	15	1.17609	GATK
4976	Control	9	0.954243	GATK
4976	Control	646	2.81023	DELLY
4976	Control	23	1.36173	GATK
4976	Control	3	0.477121	GATK
4976	Control	3	0.477121	GATK
4976	Control	3	0.477121	GATK
4976	Control	17	1.23045	GATK
4976	Control	4	0.60206	GATK
4976	Control	134	2.1271	DELLY
4976	Control	3	0.477121	GATK
4976	Control	3	0.477121	GATK
4976	Control	7	0.845098	GATK
4976	Control	127	2.1038	DELLY
4976	Control	340	2.53148	DELLY
4976	Control	964	2.98408	DELLY
4976	Control	3	0.477121	GATK
4976	Control	3	0.477121	GATK
4976	Control	3	0.477121	GATK
4976	Control	15	1.17609	GATK
4976	Control	12	1.07918	GATK
4976	Control	4	0.60206	GATK
4976	Control	772	2.88762	DELLY
4976	Control	1096	3.03981	DELLY
4976	Control	4	0.60206	GATK
4976	Control	3	0.477121	GATK
4976	Control	3	0.477121	GATK
4976	Control	6	0.778151	GATK
4976	Control	3	0.477121	GATK
4976	Control	5	0.69897	GATK
4976	Control	3	0.477121	GATK
4976	Control	3	0.477121	GATK
4976	Control	6	0.778151	GATK
4976	Control	14587	4.16397	DELLY
4976	Control	3	0.477121	GATK
4976	Control	4	0.60206	GATK
4976	Control	5	0.69897	GATK
4976	Control	17	1.23045	GATK
4976	Control	4	0.60206	GATK
4976	Control	15	1.17609	GATK
4976	Control	987	2.99432	DELLY
4976	Control	3	0.477121	GATK
4976	Control	4	0.60206	GATK
4976	Control	6	0.778151	GATK
4976	Control	42	1.62325	GATK
4976	Control	6	0.778151	GATK
4976	Control	3	0.477121	GATK
4976	Control	284	2.45332	DELLY
4976	Control	4	0.60206	GATK
4976	Control	14	1.14613	GATK
4976	Control	5	0.69897	GATK
4976	Control	862	2.93551	DELLY
4976	Control	10	1	GATK
4976	Control	3	0.477121	GATK
4976	Control	5	0.69897	GATK
4976	Control	3	0.477121	GATK
4976	Control	337	2.52763	DELLY
4976	Control	7	0.845098	GATK
4976	Control	3	0.477121	GATK
4976	Control	6	0.778151	GATK
4976	Control	4	0.60206	GATK
4976	Control	3	0.477121	GATK
4976	Control	5	0.69897	GATK
4976	Control	3	0.477121	GATK
4976	Control	3	0.477121	GATK
4976	Control	17	1.23045	GATK
4976	Control	3	0.477121	GATK
4976	Control	4	0.60206	GATK
4976	Control	12	1.07918	GATK
4976	Control	3	0.477121	GATK
4976	Control	7	0.845098	GATK
4976	Control	5	0.69897	GATK
4976	Control	4	0.60206	GATK
4976	Control	892	2.95036	DELLY
4976	Control	8	0.90309	GATK
4976	Control	6	0.778151	GATK
4976	Control	9	0.954243	GATK
4976	Control	205	2.31175	DELLY
4976	Control	4	0.60206	GATK
4976	Control	7	0.845098	GATK
4976	Control	5	0.69897	GATK
4976	Control	3	0.477121	GATK
4976	Control	3	0.477121	GATK
4976	Control	7	0.845098	GATK
4976	Control	4	0.60206	GATK
4976	Control	7	0.845098	GATK
4976	Control	3	0.477121	GATK
4976	Control	1224	3.08778	DELLY
4976	Control	4	0.60206	GATK
4976	Control	3	0.477121	GATK
4976	Control	3	0.477121	GATK
4976	Control	3	0.477121	GATK
4976	Control	3	0.477121	GATK
4976	Control	4	0.60206	GATK
4976	Control	20	1.30103	GATK
4976	Control	325	2.51188	DELLY
4976	Control	3	0.477121	GATK
4976	Control	4	0.60206	GATK
4976	Control	9	0.954243	GATK
5087	Control	181	2.25768	DELLY
5087	Control	188	2.27416	DELLY
5087	Control	3	0.477121	GATK
5087	Control	2927	3.46642	DELLY
5087	Control	3	0.477121	GATK
5087	Control	10	1	GATK
5087	Control	5038	3.70226	DELLY
5087	Control	155	2.19033	DELLY
5087	Control	266	2.42488	DELLY
5087	Control	3	0.477121	GATK
5087	Control	2129	3.32818	DELLY
5087	Control	5	0.69897	GATK
5087	Control	10	1	GATK
5087	Control	126	2.10037	GATK
5087	Control	9	0.954243	GATK
5087	Control	16	1.20412	GATK
5087	Control	3	0.477121	GATK
5087	Control	5	0.69897	GATK
5087	Control	7	0.845098	GATK
5087	Control	17	1.23045	GATK
5087	Control	17	1.23045	GATK
5087	Control	3	0.477121	GATK
5087	Control	3	0.477121	GATK
5087	Control	3	0.477121	GATK
5087	Control	3	0.477121	GATK
5087	Control	3	0.477121	GATK
5087	Control	3657	3.56312	DELLY
5087	Control	4	0.60206	GATK
5087	Control	4	0.60206	GATK
5087	Control	1162	3.06521	DELLY
5087	Control	1448	3.16077	DELLY
5087	Control	8	0.90309	GATK
5087	Control	3	0.477121	GATK
5087	Control	4	0.60206	GATK
5087	Control	36	1.5563	GATK
5087	Control	4330	3.63649	DELLY
5087	Control	3646	3.56182	DELLY
5087	Control	84	1.92428	GATK
5087	Control	251	2.39967	DELLY
5087	Control	5	0.69897	GATK
5087	Control	6	0.778151	GATK
5087	Control	3	0.477121	GATK
5087	Control	132905158	8.12354	DELLY
5087	Control	83	1.91908	GATK
5087	Control	29	1.4624	GATK
5087	Control	3	0.477121	GATK
5087	Control	3	0.477121	GATK
5087	Control	3	0.477121	GATK
5087	Control	3	0.477121	GATK
5087	Control	3	0.477121	GATK
5087	Control	4	0.60206	GATK
5087	Control	13	1.11394	GATK
5087	Control	10	1	GATK
5087	Control	14	1.14613	GATK
5087	Control	7	0.845098	GATK
5087	Control	5	0.69897	GATK
5087	Control	14	1.14613	GATK
5087	Control	3	0.477121	GATK
5087	Control	4	0.60206	GATK
5087	Control	10	1	GATK
5087	Control	3	0.477121	GATK
5087	Control	5	0.69897	GATK
5087	Control	3	0.477121	GATK
5087	Control	3	0.477121	GATK
5087	Control	4	0.60206	GATK
5087	Control	3	0.477121	GATK
5087	Control	3	0.477121	GATK
5087	Control	7	0.845098	GATK
5087	Control	6	0.778151	GATK
5087	Control	4	0.60206	GATK
5087	Control	3	0.477121	GATK
5087	Control	8	0.90309	GATK
5171	Control	6	0.778151	GATK
5171	Control	3	0.477121	GATK
5171	Control	56	1.74819	GATK
5171	Control	4	0.60206	GATK
5171	Control	159	2.2014	DELLY
5171	Control	3	0.477121	GATK
5171	Control	354	2.549	DELLY
5171	Control	12	1.07918	GATK
5171	Control	2482	3.3948	DELLY
5171	Control	461	2.6637	DELLY
5171	Control	3	0.477121	GATK
5171	Control	3	0.477121	GATK
5171	Control	349	2.54283	DELLY
5171	Control	4	0.60206	GATK
5171	Control	12	1.07918	GATK
5171	Control	7	0.845098	GATK
5171	Control	6	0.778151	GATK
5171	Control	639	2.8055	DELLY
5171	Control	3	0.477121	GATK
5171	Control	74	1.86923	GATK
5171	Control	3	0.477121	GATK
5171	Control	3	0.477121	GATK
5171	Control	6	0.778151	GATK
5171	Control	7	0.845098	GATK
5171	Control	3	0.477121	GATK
5171	Control	27	1.43136	GATK
5171	Control	4	0.60206	GATK
5171	Control	3	0.477121	GATK
5171	Control	4	0.60206	GATK
5171	Control	6	0.778151	GATK
5171	Control	440	2.64345	DELLY
5171	Control	1891	3.27669	DELLY
5171	Control	306	2.48572	DELLY
5171	Control	265	2.42325	DELLY
5171	Control	9	0.954243	GATK
5171	Control	7	0.845098	GATK
5171	Control	9	0.954243	GATK
5171	Control	3	0.477121	GATK
5171	Control	333	2.52244	DELLY
5171	Control	163	2.21219	DELLY
5171	Control	3	0.477121	GATK
5171	Control	239	2.3784	DELLY
5171	Control	805	2.9058	DELLY
5171	Control	210	2.32222	DELLY
5171	Control	3341	3.52388	DELLY
5171	Control	7	0.845098	GATK
5171	Control	7	0.845098	GATK
5171	Control	3	0.477121	GATK
5171	Control	259	2.4133	DELLY
5171	Control	6	0.778151	GATK
5171	Control	3	0.477121	GATK
5171	Control	6	0.778151	GATK
5171	Control	6	0.778151	GATK
5171	Control	2916	3.46479	DELLY
5171	Control	9	0.954243	GATK
5171	Control	3	0.477121	GATK
5171	Control	3	0.477121	GATK
5171	Control	824	2.91593	DELLY
5171	Control	3	0.477121	GATK
5171	Control	10	1	GATK
5171	Control	4	0.60206	GATK
5171	Control	4	0.60206	GATK
5171	Control	3	0.477121	GATK
5171	Control	3	0.477121	GATK
5171	Control	4	0.60206	GATK
5171	Control	4	0.60206	GATK
5171	Control	12	1.07918	GATK
5171	Control	13	1.11394	GATK
5171	Control	3	0.477121	GATK
5171	Control	4	0.60206	GATK
5171	Control	12	1.07918	GATK
5171	Control	3	0.477121	GATK
5171	Control	5	0.69897	GATK
5171	Control	4	0.60206	GATK
5171	Control	3	0.477121	GATK
5171	Control	5	0.69897	GATK
5171	Control	3	0.477121	GATK
5171	Control	3	0.477121	GATK
5171	Control	11	1.04139	GATK
5171	Control	7	0.845098	GATK
5171	Control	3	0.477121	GATK
5171	Control	83	1.91908	DELLY
5171	Control	4	0.60206	GATK
5171	Control	3	0.477121	GATK
5171	Control	7	0.845098	GATK
5171	Control	6	0.778151	GATK
5171	Control	4	0.60206	GATK
5171	Control	4	0.60206	GATK
5171	Control	3	0.477121	GATK
5171	Control	39	1.59106	GATK
5171	Control	3	0.477121	GATK
5171	Control	4	0.60206	GATK
5171	Control	27	1.43136	GATK
5171	Control	6	0.778151	GATK
5171	Control	8	0.90309	GATK
5171	Control	7	0.845098	GATK
5171	Control	3	0.477121	GATK
5171	Control	3	0.477121	GATK
5171	Control	11	1.04139	GATK
5171	Control	6	0.778151	GATK
5171	Control	5	0.69897	GATK
5171	Control	3	0.477121	GATK
5171	Control	3	0.477121	GATK
5171	Control	5	0.69897	GATK
5171	Control	3	0.477121	GATK
5171	Control	5	0.69897	GATK
5171	Control	8	0.90309	GATK
5171	Control	4	0.60206	GATK
5171	Control	6	0.778151	GATK
5171	Control	3	0.477121	GATK
5171	Control	13	1.11394	GATK
5171	Control	3	0.477121	GATK
5171	Control	3	0.477121	GATK
5171	Control	3	0.477121	GATK
5171	Control	3	0.477121	GATK
5171	Control	5	0.69897	GATK
5171	Control	5	0.69897	GATK
5171	Control	4	0.60206	GATK
5171	Control	3	0.477121	GATK
5171	Control	3	0.477121	GATK
5171	Control	3	0.477121	GATK
5171	Control	3	0.477121	GATK
5171	Control	3	0.477121	GATK
5171	Control	15	1.17609	GATK
5171	Control	3	0.477121	GATK
5171	Control	6	0.778151	GATK
5171	Control	3	0.477121	GATK
5171	Control	7	0.845098	GATK
5171	Control	4	0.60206	GATK
5171	Control	3	0.477121	GATK
5171	Control	6	0.778151	GATK
5171	Control	8	0.90309	GATK
5171	Control	4	0.60206	GATK
5171	Control	4	0.60206	GATK
5171	Control	8	0.90309	GATK
5171	Control	3	0.477121	GATK
5171	Control	3	0.477121	GATK
5171	Control	5	0.69897	GATK
5171	Control	3	0.477121	GATK
5171	Control	3	0.477121	GATK
5171	Control	3	0.477121	GATK
5171	Control	5	0.69897	GATK
5171	Control	3	0.477121	GATK
5171	Control	3	0.477121	GATK
5171	Control	3	0.477121	GATK
5171	Control	10	1	GATK
5171	Control	4	0.60206	GATK
5171	Control	4	0.60206	GATK
5171	Control	4	0.60206	GATK
5171	Control	5	0.69897	GATK
5171	Control	11	1.04139	GATK
5171	Control	13	1.11394	GATK
5171	Control	10	1	GATK
5171	Control	3	0.477121	GATK
5171	Control	18	1.25527	GATK
5171	Control	12	1.07918	GATK
5171	Control	4	0.60206	GATK
5171	Control	3	0.477121	GATK
5171	Control	4	0.60206	GATK
5171	Control	11	1.04139	GATK
5219	Control	6	0.778151	GATK
5219	Control	15	1.17609	GATK
5219	Control	3	0.477121	GATK
5219	Control	6	0.778151	GATK
5219	Control	12	1.07918	GATK
5219	Control	5	0.69897	GATK
5219	Control	3	0.477121	GATK
5219	Control	6	0.778151	GATK
5219	Control	3	0.477121	GATK
5219	Control	3	0.477121	GATK
5219	Control	3	0.477121	GATK
5219	Control	3	0.477121	GATK
5219	Control	31	1.49136	GATK
5219	Control	9	0.954243	GATK
5219	Control	4	0.60206	GATK
5219	Control	3	0.477121	GATK
5219	Control	4	0.60206	GATK
5219	Control	3	0.477121	GATK
5219	Control	11195	4.04902	DELLY
5219	Control	3	0.477121	GATK
5219	Control	4	0.60206	GATK
5219	Control	6	0.778151	GATK
5219	Control	3	0.477121	GATK
5219	Control	28273	4.45137	DELLY
5219	Control	3	0.477121	GATK
5219	Control	4	0.60206	GATK
5219	Control	4	0.60206	GATK
5219	Control	3	0.477121	GATK
5219	Control	3	0.477121	GATK
5219	Control	6	0.778151	GATK
5219	Control	46	1.66276	GATK
5219	Control	3	0.477121	GATK
5219	Control	6	0.778151	GATK
5219	Control	6	0.778151	GATK
5219	Control	4	0.60206	GATK
5219	Control	3	0.477121	GATK
5219	Control	6	0.778151	GATK
5219	Control	8	0.90309	GATK
5219	Control	5	0.69897	GATK
5219	Control	5	0.69897	GATK
5219	Control	3	0.477121	GATK
5219	Control	10	1	GATK
5219	Control	6	0.778151	GATK
5219	Control	3	0.477121	GATK
5219	Control	9	0.954243	GATK
5219	Control	15	1.17609	GATK
5219	Control	3	0.477121	GATK
5219	Control	6	0.778151	GATK
5219	Control	3	0.477121	GATK
5219	Control	16	1.20412	GATK
5219	Control	3	0.477121	GATK
5219	Control	11	1.04139	GATK
5219	Control	3	0.477121	GATK
5219	Control	8	0.90309	GATK
5219	Control	8	0.90309	GATK
5219	Control	3	0.477121	GATK
5219	Control	14	1.14613	GATK
5219	Control	5	0.69897	GATK
5219	Control	3	0.477121	GATK
5219	Control	7	0.845098	GATK
5219	Control	4	0.60206	GATK
5219	Control	4	0.60206	GATK
5219	Control	3	0.477121	GATK
5219	Control	3	0.477121	GATK
5219	Control	3	0.477121	GATK
5219	Control	4	0.60206	GATK
5219	Control	5	0.69897	GATK
5219	Control	9	0.954243	GATK
5219	Control	6	0.778151	GATK
5219	Control	9	0.954243	GATK
5219	Control	12	1.07918	GATK
5219	Control	4	0.60206	GATK
5219	Control	7	0.845098	GATK
5219	Control	26078	4.41627	DELLY
5219	Control	3	0.477121	GATK
5219	Control	3	0.477121	GATK
5219	Control	5	0.69897	GATK
5219	Control	5	0.69897	GATK
5219	Control	3	0.477121	GATK
5219	Control	6	0.778151	GATK
5219	Control	4	0.60206	GATK
5219	Control	3	0.477121	GATK
5219	Control	14	1.14613	GATK
5219	Control	7	0.845098	GATK
5219	Control	6	0.778151	GATK
5219	Control	17	1.23045	GATK
5451	Control	3	0.477121	GATK
5451	Control	10	1	GATK
5451	Control	3	0.477121	GATK
5451	Control	6	0.778151	GATK
5451	Control	3	0.477121	GATK
5451	Control	3	0.477121	GATK
5451	Control	4	0.60206	GATK
5451	Control	3	0.477121	GATK
5451	Control	3	0.477121	GATK
5451	Control	3	0.477121	GATK
5451	Control	5	0.69897	GATK
5451	Control	9	0.954243	GATK
5451	Control	9	0.954243	GATK
5451	Control	3	0.477121	GATK
5451	Control	3	0.477121	GATK
5451	Control	3	0.477121	GATK
5451	Control	8	0.90309	GATK
5451	Control	16	1.20412	GATK
5451	Control	9	0.954243	GATK
5451	Control	380	2.57978	DELLY
5451	Control	4	0.60206	GATK
5451	Control	8	0.90309	GATK
5451	Control	3	0.477121	GATK
5451	Control	7	0.845098	GATK
5451	Control	4	0.60206	GATK
5451	Control	3	0.477121	GATK
5451	Control	5	0.69897	GATK
5451	Control	3	0.477121	GATK
5451	Control	4	0.60206	GATK
5451	Control	7	0.845098	GATK
5451	Control	14	1.14613	GATK
5451	Control	3	0.477121	GATK
5451	Control	4	0.60206	GATK
5451	Control	4	0.60206	GATK
5451	Control	3	0.477121	GATK
5451	Control	3	0.477121	GATK
5451	Control	3	0.477121	GATK
5451	Control	10	1	GATK
5451	Control	15	1.17609	GATK
5451	Control	5	0.69897	GATK
5451	Control	6	0.778151	GATK
5451	Control	3	0.477121	GATK
5451	Control	6	0.778151	GATK
5451	Control	4	0.60206	GATK
5451	Control	5	0.69897	GATK
5451	Control	5	0.69897	GATK
5451	Control	6	0.778151	GATK
5451	Control	11	1.04139	GATK
5451	Control	4	0.60206	GATK
5451	Control	11	1.04139	GATK
5451	Control	6	0.778151	GATK
5451	Control	3	0.477121	GATK
5451	Control	4	0.60206	GATK
5451	Control	11	1.04139	GATK
5451	Control	4	0.60206	GATK
5451	Control	3	0.477121	GATK
5451	Control	4	0.60206	GATK
5451	Control	3	0.477121	GATK
5451	Control	3	0.477121	GATK
5451	Control	6	0.778151	GATK
5451	Control	3	0.477121	GATK
5451	Control	3	0.477121	GATK
5451	Control	3	0.477121	GATK
5451	Control	6	0.778151	GATK
5451	Control	4	0.60206	GATK
5451	Control	7	0.845098	GATK
5451	Control	4	0.60206	GATK
5451	Control	3	0.477121	GATK
5451	Control	15	1.17609	GATK
5451	Control	8	0.90309	GATK
5451	Control	12	1.07918	GATK
5451	Control	4	0.60206	GATK
5451	Control	9	0.954243	GATK
5451	Control	6	0.778151	GATK
5451	Control	9	0.954243	GATK
5451	Control	3	0.477121	GATK
5451	Control	4	0.60206	GATK
5451	Control	4	0.60206	GATK
5451	Control	11	1.04139	GATK
5451	Control	16	1.20412	GATK
5451	Control	3	0.477121	GATK
5451	Control	312	2.49415	DELLY
5451	Control	29	1.4624	GATK
5451	Control	3	0.477121	GATK
5451	Control	5	0.69897	GATK
5451	Control	3	0.477121	GATK
5451	Control	10	1	GATK
5451	Control	7	0.845098	GATK
5451	Control	5	0.69897	GATK
5451	Control	8	0.90309	GATK
5451	Control	4	0.60206	GATK
5451	Control	13	1.11394	GATK
5451	Control	3	0.477121	GATK
5451	Control	10	1	GATK
5451	Control	4	0.60206	GATK
5451	Control	7	0.845098	GATK
5451	Control	4	0.60206	GATK
5451	Control	9	0.954243	GATK
5451	Control	3	0.477121	GATK
5451	Control	14	1.14613	GATK
5451	Control	4	0.60206	GATK
5451	Control	3	0.477121	GATK
5451	Control	6	0.778151	GATK
5451	Control	6	0.778151	GATK
5451	Control	5	0.69897	GATK
5451	Control	3	0.477121	GATK
5451	Control	3	0.477121	GATK
5451	Control	3	0.477121	GATK
5451	Control	9	0.954243	GATK
5451	Control	3	0.477121	GATK
5451	Control	5	0.69897	GATK
5451	Control	20	1.30103	GATK
5451	Control	4	0.60206	GATK
5451	Control	4	0.60206	GATK
5451	Control	11	1.04139	GATK
5451	Control	3	0.477121	GATK
5451	Control	5	0.69897	GATK
5451	Control	3	0.477121	GATK
5451	Control	3	0.477121	GATK
5451	Control	8	0.90309	GATK
5451	Control	3	0.477121	GATK
5451	Control	3	0.477121	GATK
5451	Control	3	0.477121	GATK
5451	Control	16	1.20412	GATK
5451	Control	12	1.07918	GATK
5451	Control	652	2.81425	DELLY
5451	Control	3	0.477121	GATK
5451	Control	171	2.233	DELLY
5451	Control	3	0.477121	GATK
5451	Control	3	0.477121	GATK
5451	Control	79	1.89763	GATK
5451	Control	3	0.477121	GATK
5451	Control	3	0.477121	GATK
5451	Control	66	1.81954	GATK
5451	Control	3	0.477121	GATK
5451	Control	4	0.60206	GATK
5451	Control	4	0.60206	GATK
5451	Control	3	0.477121	GATK
5451	Control	5	0.69897	GATK
5451	Control	4	0.60206	GATK
5451	Control	8	0.90309	GATK
5451	Control	3	0.477121	GATK
5451	Control	3	0.477121	GATK
5451	Control	3	0.477121	GATK
5451	Control	5	0.69897	GATK
5451	Control	4	0.60206	GATK
5451	Control	15	1.17609	GATK
5451	Control	6	0.778151	GATK
5451	Control	15	1.17609	GATK
5451	Control	11	1.04139	GATK
5451	Control	8	0.90309	GATK
5451	Control	4	0.60206	GATK
5451	Control	6	0.778151	GATK
5451	Control	11	1.04139	GATK
5451	Control	7	0.845098	GATK
5451	Control	7	0.845098	GATK
5451	Control	3	0.477121	GATK
5451	Control	9	0.954243	GATK
5451	Control	6	0.778151	GATK
5451	Control	4	0.60206	GATK
5451	Control	3	0.477121	GATK
5451	Control	10	1	GATK
5451	Control	12	1.07918	GATK
5451	Control	3	0.477121	GATK
5451	Control	13	1.11394	GATK
5451	Control	3	0.477121	GATK
5451	Control	4	0.60206	GATK
5451	Control	3	0.477121	GATK
5451	Control	11	1.04139	GATK
5451	Control	3	0.477121	GATK
5451	Control	5	0.69897	GATK
5451	Control	14	1.14613	GATK
5451	Control	5	0.69897	GATK
5451	Control	7	0.845098	GATK
5451	Control	5	0.69897	GATK
5451	Control	4	0.60206	GATK
5451	Control	15	1.17609	GATK
5451	Control	3	0.477121	GATK
5451	Control	8	0.90309	GATK
5451	Control	3	0.477121	GATK
5451	Control	3	0.477121	GATK
5451	Control	3	0.477121	GATK
5451	Control	4	0.60206	GATK
5451	Control	6	0.778151	GATK
5451	Control	7	0.845098	GATK
5451	Control	3	0.477121	GATK
5451	Control	294	2.46835	DELLY
5451	Control	5	0.69897	GATK
5451	Control	5	0.69897	GATK
5451	Control	5	0.69897	GATK
5451	Control	3	0.477121	GATK
5451	Control	3	0.477121	GATK
5451	Control	4	0.60206	GATK
5451	Control	14	1.14613	GATK
5451	Control	4	0.60206	GATK
5451	Control	3	0.477121	GATK
5451	Control	3	0.477121	GATK
5451	Control	6	0.778151	GATK
5451	Control	6	0.778151	GATK
5451	Control	3	0.477121	GATK
5451	Control	3	0.477121	GATK
5451	Control	5	0.69897	GATK
5451	Control	3	0.477121	GATK
5451	Control	53	1.72428	GATK
5451	Control	6	0.778151	GATK
5451	Control	5	0.69897	GATK
5451	Control	4	0.60206	GATK
5451	Control	7	0.845098	GATK
5451	Control	5	0.69897	GATK
5451	Control	5	0.69897	GATK
5451	Control	3	0.477121	GATK
5451	Control	11	1.04139	GATK
5451	Control	17	1.23045	GATK
5451	Control	3	0.477121	GATK
5451	Control	3	0.477121	GATK
5451	Control	12	1.07918	GATK
5451	Control	12	1.07918	GATK
5451	Control	7	0.845098	GATK
5451	Control	6	0.778151	GATK
5451	Control	2018	3.30492	DELLY
5451	Control	3	0.477121	GATK
5451	Control	8	0.90309	GATK
5451	Control	7	0.845098	GATK
5451	Control	308	2.48855	DELLY
5451	Control	5	0.69897	GATK
5451	Control	5	0.69897	GATK
5451	Control	4	0.60206	GATK
5451	Control	6	0.778151	GATK
5451	Control	7	0.845098	GATK
5451	Control	3	0.477121	GATK
5451	Control	4	0.60206	GATK
5532	Control	4	0.60206	GATK
5532	Control	5	0.69897	GATK
5532	Control	3	0.477121	GATK
5532	Control	4	0.60206	GATK
5532	Control	3	0.477121	GATK
5532	Control	12	1.07918	GATK
5532	Control	3	0.477121	GATK
5532	Control	11	1.04139	GATK
5532	Control	5	0.69897	GATK
5532	Control	3	0.477121	GATK
5532	Control	5	0.69897	GATK
5532	Control	4	0.60206	GATK
5532	Control	3	0.477121	GATK
5532	Control	4	0.60206	GATK
5532	Control	4	0.60206	GATK
5532	Control	5	0.69897	GATK
5532	Control	3	0.477121	GATK
5532	Control	3	0.477121	GATK
5532	Control	4	0.60206	GATK
5532	Control	5	0.69897	GATK
5532	Control	10	1	GATK
5532	Control	7	0.845098	GATK
5532	Control	5	0.69897	GATK
5532	Control	3	0.477121	GATK
5532	Control	15	1.17609	GATK
5532	Control	41	1.61278	GATK
5532	Control	5	0.69897	GATK
5532	Control	6	0.778151	GATK
5532	Control	4	0.60206	GATK
5532	Control	4	0.60206	GATK
5532	Control	3	0.477121	GATK
5532	Control	3	0.477121	GATK
5532	Control	5	0.69897	GATK
5532	Control	4	0.60206	GATK
5532	Control	4	0.60206	GATK
5532	Control	6	0.778151	GATK
5532	Control	4	0.60206	GATK
5532	Control	8	0.90309	GATK
5532	Control	4	0.60206	GATK
5532	Control	4	0.60206	GATK
5532	Control	4	0.60206	GATK
5532	Control	4	0.60206	GATK
5532	Control	13	1.11394	GATK
5532	Control	3	0.477121	GATK
5532	Control	4	0.60206	GATK
5532	Control	4	0.60206	GATK
5532	Control	3	0.477121	GATK
5532	Control	5	0.69897	GATK
5532	Control	16	1.20412	GATK
5532	Control	5	0.69897	GATK
5532	Control	3	0.477121	GATK
5532	Control	3	0.477121	GATK
5532	Control	3	0.477121	GATK
5532	Control	3	0.477121	GATK
5532	Control	3	0.477121	GATK
5532	Control	3	0.477121	GATK
5532	Control	3	0.477121	GATK
5532	Control	6	0.778151	GATK
5532	Control	4	0.60206	GATK
5532	Control	3	0.477121	GATK
5532	Control	27	1.43136	GATK
5532	Control	5	0.69897	GATK
5532	Control	12	1.07918	GATK
5532	Control	173	2.23805	DELLY
5532	Control	18124	4.25825	DELLY
5532	Control	3	0.477121	GATK
5532	Control	1775	3.2492	DELLY
5532	Control	3	0.477121	GATK
5532	Control	3	0.477121	GATK
5532	Control	950	2.97772	DELLY
5532	Control	94	1.97313	GATK
5532	Control	35961	4.55583	DELLY
5559	Control	3	0.477121	GATK
5559	Control	11	1.04139	GATK
5559	Control	3	0.477121	GATK
5559	Control	12	1.07918	GATK
5559	Control	6	0.778151	GATK
5559	Control	3	0.477121	GATK
5559	Control	5	0.69897	GATK
5559	Control	3	0.477121	GATK
5559	Control	11	1.04139	GATK
5559	Control	6	0.778151	GATK
5559	Control	3	0.477121	GATK
5559	Control	3	0.477121	GATK
5559	Control	3	0.477121	GATK
5559	Control	4	0.60206	GATK
5559	Control	3	0.477121	GATK
5559	Control	3	0.477121	GATK
5559	Control	15	1.17609	GATK
5559	Control	4	0.60206	GATK
5559	Control	7	0.845098	GATK
5559	Control	3	0.477121	GATK
5559	Control	3	0.477121	GATK
5559	Control	8	0.90309	GATK
5559	Control	3	0.477121	GATK
5559	Control	6	0.778151	GATK
5559	Control	3	0.477121	GATK
5559	Control	3	0.477121	GATK
5559	Control	3	0.477121	GATK
5559	Control	3	0.477121	GATK
5559	Control	11	1.04139	GATK
5559	Control	3	0.477121	GATK
5559	Control	3	0.477121	GATK
5559	Control	3	0.477121	GATK
5559	Control	3	0.477121	GATK
5559	Control	3	0.477121	GATK
5559	Control	4	0.60206	GATK
5559	Control	3	0.477121	GATK
5559	Control	3	0.477121	GATK
5559	Control	6	0.778151	GATK
5559	Control	6	0.778151	GATK
5559	Control	14	1.14613	GATK
5559	Control	3	0.477121	GATK
5559	Control	4	0.60206	GATK
5559	Control	5	0.69897	GATK
5559	Control	5	0.69897	GATK
5559	Control	7	0.845098	GATK
5559	Control	5	0.69897	GATK
5559	Control	11	1.04139	GATK
5559	Control	3	0.477121	GATK
5559	Control	7	0.845098	GATK
5559	Control	3	0.477121	GATK
5559	Control	4	0.60206	GATK
5559	Control	3	0.477121	GATK
5559	Control	4	0.60206	GATK
5559	Control	5	0.69897	GATK
5559	Control	3	0.477121	GATK
5559	Control	11	1.04139	GATK
5559	Control	5	0.69897	GATK
5559	Control	10	1	GATK
5559	Control	3	0.477121	GATK
5559	Control	6	0.778151	GATK
5559	Control	3	0.477121	GATK
5559	Control	7	0.845098	GATK
5559	Control	14	1.14613	GATK
5559	Control	4	0.60206	GATK
5559	Control	14	1.14613	GATK
5559	Control	3	0.477121	GATK
5559	Control	6	0.778151	GATK
5559	Control	11	1.04139	GATK
5559	Control	3	0.477121	GATK
5657	Control	3	0.477121	GATK
5657	Control	4	0.60206	GATK
5657	Control	6	0.778151	GATK
5657	Control	5	0.69897	GATK
5657	Control	3	0.477121	GATK
5657	Control	5	0.69897	GATK
5657	Control	5	0.69897	GATK
5657	Control	3	0.477121	GATK
5657	Control	3	0.477121	GATK
5657	Control	7	0.845098	GATK
5657	Control	3	0.477121	GATK
5657	Control	661	2.8202	DELLY
5657	Control	4	0.60206	GATK
5657	Control	4	0.60206	GATK
5657	Control	5	0.69897	GATK
5657	Control	3	0.477121	GATK
5657	Control	1281	3.10755	DELLY
5657	Control	4	0.60206	GATK
5657	Control	3	0.477121	GATK
5657	Control	7	0.845098	GATK
5657	Control	8	0.90309	GATK
5657	Control	6	0.778151	GATK
5657	Control	4	0.60206	GATK
5657	Control	5	0.69897	GATK
5657	Control	3	0.477121	GATK
5657	Control	4	0.60206	GATK
5657	Control	3	0.477121	GATK
5657	Control	3	0.477121	GATK
5657	Control	4	0.60206	GATK
5657	Control	3	0.477121	GATK
5657	Control	3	0.477121	GATK
5657	Control	7	0.845098	GATK
5657	Control	8	0.90309	GATK
5657	Control	10	1	GATK
5657	Control	7	0.845098	GATK
5657	Control	3	0.477121	GATK
5657	Control	4	0.60206	GATK
5657	Control	4	0.60206	GATK
5657	Control	3	0.477121	GATK
5657	Control	9	0.954243	GATK
5657	Control	6	0.778151	GATK
5657	Control	6	0.778151	GATK
5657	Control	3	0.477121	GATK
5657	Control	3	0.477121	GATK
5657	Control	4	0.60206	GATK
5657	Control	3	0.477121	GATK
5657	Control	4	0.60206	GATK
5657	Control	11	1.04139	GATK
5657	Control	3	0.477121	GATK
5657	Control	3	0.477121	GATK
5657	Control	3	0.477121	GATK
5657	Control	16	1.20412	GATK
5657	Control	3	0.477121	GATK
5657	Control	8	0.90309	GATK
5657	Control	3	0.477121	GATK
5657	Control	5	0.69897	GATK
5657	Control	9	0.954243	GATK
5657	Control	3	0.477121	GATK
5657	Control	6	0.778151	GATK
5657	Control	17	1.23045	GATK
5657	Control	6	0.778151	GATK
5657	Control	6	0.778151	GATK
5657	Control	3	0.477121	GATK
5657	Control	39	1.59106	GATK
5657	Control	4	0.60206	GATK
5657	Control	5	0.69897	GATK
5657	Control	4	0.60206	GATK
5657	Control	7	0.845098	GATK
5657	Control	6	0.778151	GATK
5657	Control	4	0.60206	GATK
5657	Control	3	0.477121	GATK
5657	Control	5	0.69897	GATK
5657	Control	3	0.477121	GATK
5657	Control	4	0.60206	GATK
5657	Control	7	0.845098	GATK
5657	Control	6	0.778151	GATK
5657	Control	3	0.477121	GATK
5657	Control	3	0.477121	GATK
5657	Control	4	0.60206	GATK
5657	Control	12	1.07918	GATK
5657	Control	14	1.14613	GATK
5657	Control	4	0.60206	GATK
5657	Control	4	0.60206	GATK
5657	Control	4	0.60206	GATK
5657	Control	10	1	GATK
5657	Control	4	0.60206	GATK
5657	Control	9	0.954243	GATK
5657	Control	11	1.04139	GATK
5657	Control	6	0.778151	GATK
5657	Control	3	0.477121	GATK
5657	Control	3	0.477121	GATK
5657	Control	20	1.30103	GATK
5657	Control	6	0.778151	GATK
5657	Control	3	0.477121	GATK
5657	Control	4	0.60206	GATK
5657	Control	5	0.69897	GATK
5657	Control	6	0.778151	GATK
5657	Control	13	1.11394	GATK
5657	Control	9	0.954243	GATK
5657	Control	17	1.23045	GATK
5657	Control	6	0.778151	GATK
5657	Control	6	0.778151	GATK
5657	Control	6	0.778151	GATK
5657	Control	3	0.477121	GATK
5657	Control	6	0.778151	GATK
5657	Control	4	0.60206	GATK
5657	Control	4	0.60206	GATK
5657	Control	10	1	GATK
5657	Control	7	0.845098	GATK
5657	Control	4	0.60206	GATK
5657	Control	3	0.477121	GATK
5657	Control	7	0.845098	GATK
5657	Control	3	0.477121	GATK
5657	Control	4	0.60206	GATK
5657	Control	28	1.44716	GATK
5657	Control	3	0.477121	GATK
5657	Control	3	0.477121	GATK
5657	Control	3	0.477121	GATK
5657	Control	11	1.04139	GATK
5657	Control	4	0.60206	GATK
5657	Control	14	1.14613	GATK
5657	Control	3	0.477121	GATK
5657	Control	4	0.60206	GATK
5657	Control	3	0.477121	GATK
5657	Control	4	0.60206	GATK
5657	Control	4	0.60206	GATK
5657	Control	4	0.60206	GATK
5657	Control	4	0.60206	GATK
5657	Control	4	0.60206	GATK
5657	Control	11	1.04139	GATK
5657	Control	6	0.778151	GATK
5657	Control	3	0.477121	GATK
5657	Control	6	0.778151	GATK
5657	Control	9	0.954243	GATK
5657	Control	4	0.60206	GATK
5657	Control	20	1.30103	GATK
5657	Control	6	0.778151	GATK
5657	Control	3	0.477121	GATK
5657	Control	3	0.477121	GATK
5657	Control	3	0.477121	GATK
5657	Control	4	0.60206	GATK
5657	Control	3	0.477121	GATK
5657	Control	6	0.778151	GATK
5657	Control	3	0.477121	GATK
5657	Control	9	0.954243	GATK
5657	Control	4	0.60206	GATK
5657	Control	3	0.477121	GATK
5657	Control	3	0.477121	GATK
5657	Control	3	0.477121	GATK
5657	Control	4	0.60206	GATK
5657	Control	9	0.954243	GATK
5657	Control	4	0.60206	GATK
5657	Control	3	0.477121	GATK
5657	Control	7	0.845098	GATK
5657	Control	3	0.477121	GATK
5657	Control	6	0.778151	GATK
5657	Control	4	0.60206	GATK
5657	Control	6	0.778151	GATK
5657	Control	6	0.778151	GATK
5657	Control	3	0.477121	GATK
5657	Control	7	0.845098	GATK
5657	Control	4	0.60206	GATK
5657	Control	3	0.477121	GATK
5657	Control	3	0.477121	GATK
5657	Control	6	0.778151	GATK
5657	Control	9	0.954243	GATK
5657	Control	16	1.20412	GATK
5657	Control	6	0.778151	GATK
5657	Control	5	0.69897	GATK
5657	Control	3	0.477121	GATK
5657	Control	3	0.477121	GATK
5657	Control	14	1.14613	GATK
5657	Control	10	1	GATK
5657	Control	3	0.477121	GATK
5657	Control	6	0.778151	GATK
5657	Control	9	0.954243	GATK
5657	Control	3	0.477121	GATK
5657	Control	5	0.69897	GATK
5657	Control	3	0.477121	GATK
5657	Control	4	0.60206	GATK
5657	Control	4	0.60206	GATK
5657	Control	6	0.778151	GATK
5657	Control	17	1.23045	GATK
5657	Control	4	0.60206	GATK
5657	Control	4	0.60206	GATK
5657	Control	4	0.60206	GATK
5657	Control	4	0.60206	GATK
5657	Control	10	1	GATK
5657	Control	5	0.69897	GATK
5657	Control	4	0.60206	GATK
5657	Control	22	1.34242	GATK
5657	Control	3	0.477121	GATK
5657	Control	4	0.60206	GATK
5657	Control	16	1.20412	GATK
5657	Control	3	0.477121	GATK
5657	Control	9	0.954243	GATK
5657	Control	3	0.477121	GATK
5657	Control	4	0.60206	GATK
5657	Control	3	0.477121	GATK
5657	Control	3	0.477121	GATK
5657	Control	12	1.07918	GATK
5657	Control	4	0.60206	GATK
5657	Control	3	0.477121	GATK
5657	Control	4	0.60206	GATK
5657	Control	36	1.5563	GATK
5657	Control	3	0.477121	GATK
5657	Control	6	0.778151	GATK
5657	Control	14	1.14613	GATK
5657	Control	13	1.11394	GATK
5657	Control	4	0.60206	GATK
5657	Control	3	0.477121	GATK
5657	Control	3	0.477121	GATK
5657	Control	11	1.04139	GATK
5657	Control	3	0.477121	GATK
5657	Control	4	0.60206	GATK
5657	Control	3	0.477121	GATK
5657	Control	3	0.477121	GATK
5657	Control	3	0.477121	GATK
5657	Control	3	0.477121	GATK
5657	Control	3	0.477121	GATK
5657	Control	3	0.477121	GATK
5657	Control	3	0.477121	GATK
5657	Control	3	0.477121	GATK
5657	Control	13	1.11394	GATK
5657	Control	9	0.954243	GATK
5657	Control	4	0.60206	GATK
5657	Control	6	0.778151	GATK
5657	Control	5	0.69897	GATK
5657	Control	9	0.954243	GATK
5657	Control	3	0.477121	GATK
5657	Control	3	0.477121	GATK
5657	Control	4	0.60206	GATK
5657	Control	27	1.43136	GATK
5657	Control	3	0.477121	GATK
5657	Control	16	1.20412	GATK
5657	Control	5	0.69897	GATK
5657	Control	5	0.69897	GATK
5657	Control	5	0.69897	GATK
5657	Control	16	1.20412	GATK
5657	Control	5	0.69897	GATK
5657	Control	4	0.60206	GATK
5657	Control	3	0.477121	GATK
5657	Control	3	0.477121	GATK
5657	Control	4	0.60206	GATK
5657	Control	16	1.20412	GATK
5657	Control	3	0.477121	GATK
5657	Control	6	0.778151	GATK
5657	Control	4	0.60206	GATK
5657	Control	4	0.60206	GATK
5657	Control	39	1.59106	GATK
5657	Control	4	0.60206	GATK
5657	Control	3	0.477121	GATK
5657	Control	3	0.477121	GATK
5657	Control	4	0.60206	GATK
5657	Control	10	1	GATK
5657	Control	8	0.90309	GATK
5657	Control	3	0.477121	GATK
5657	Control	3	0.477121	GATK
5657	Control	3	0.477121	GATK
5657	Control	3	0.477121	GATK
5657	Control	6	0.778151	GATK
5657	Control	4	0.60206	GATK
5657	Control	4	0.60206	GATK
5657	Control	4	0.60206	GATK
5657	Control	4	0.60206	GATK
5657	Control	6	0.778151	GATK
5657	Control	3	0.477121	GATK
5657	Control	4	0.60206	GATK
5657	Control	14	1.14613	GATK
5657	Control	3	0.477121	GATK
5657	Control	6	0.778151	GATK
5657	Control	5	0.69897	GATK
5657	Control	205	2.31175	DELLY
5657	Control	3	0.477121	GATK
5657	Control	3	0.477121	GATK
5657	Control	4	0.60206	GATK
5657	Control	6	0.778151	GATK
5657	Control	20	1.30103	GATK
5657	Control	3	0.477121	GATK
5657	Control	3	0.477121	GATK
5657	Control	6	0.778151	GATK
5657	Control	283	2.45179	DELLY
5657	Control	3	0.477121	GATK
5657	Control	5655	3.75243	DELLY
5657	Control	9	0.954243	GATK
5657	Control	3	0.477121	GATK
5657	Control	3	0.477121	GATK
5657	Control	7	0.845098	GATK
5657	Control	1049	3.02078	DELLY
5657	Control	6	0.778151	GATK
5657	Control	4	0.60206	GATK
5657	Control	123	2.08991	DELLY
5657	Control	3	0.477121	GATK
5657	Control	8	0.90309	GATK
5657	Control	3	0.477121	GATK
5657	Control	3	0.477121	GATK
5657	Control	4	0.60206	GATK
5657	Control	10	1	GATK
5657	Control	3	0.477121	GATK
5657	Control	55	1.74036	GATK
5657	Control	113350	5.05442	DELLY
5657	Control	3	0.477121	GATK
5657	Control	3	0.477121	GATK
5657	Control	3	0.477121	GATK
5657	Control	14	1.14613	GATK
5657	Control	4	0.60206	GATK
5657	Control	442	2.64542	DELLY
5657	Control	447	2.65031	DELLY
5657	Control	3	0.477121	GATK
5657	Control	15	1.17609	GATK
5657	Control	109	2.03743	GATK
5657	Control	635	2.80277	DELLY
5657	Control	3	0.477121	GATK
5657	Control	3	0.477121	GATK
5657	Control	5	0.69897	GATK
5657	Control	14596	4.16423	DELLY
5657	Control	8	0.90309	GATK
5657	Control	3	0.477121	GATK
5657	Control	3	0.477121	GATK
5657	Control	13	1.11394	GATK
5657	Control	3	0.477121	GATK
5657	Control	4	0.60206	GATK
5657	Control	6	0.778151	GATK
5657	Control	3	0.477121	GATK
5657	Control	3	0.477121	GATK
5657	Control	3	0.477121	GATK
5657	Control	4	0.60206	GATK
5657	Control	3	0.477121	GATK
5657	Control	9	0.954243	GATK
5657	Control	16	1.20412	GATK
5657	Control	3	0.477121	GATK
5657	Control	8	0.90309	GATK
5657	Control	3	0.477121	GATK
5657	Control	3	0.477121	GATK
5657	Control	4	0.60206	GATK
5657	Control	5	0.69897	GATK
5657	Control	211	2.32428	DELLY
5657	Control	14	1.14613	GATK
5657	Control	3	0.477121	GATK
5657	Control	93	1.96848	GATK
5657	Control	4	0.60206	GATK
5657	Control	3	0.477121	GATK
5657	Control	12	1.07918	GATK
5657	Control	330	2.51851	DELLY
5657	Control	4	0.60206	GATK
5657	Control	6	0.778151	GATK
5657	Control	4	0.60206	GATK
5657	Control	181	2.25768	DELLY
5657	Control	6	0.778151	GATK
5657	Control	12	1.07918	GATK
5657	Control	5	0.69897	GATK
5657	Control	5	0.69897	GATK
5657	Control	551	2.74115	DELLY
5657	Control	4	0.60206	GATK
5657	Control	5	0.69897	GATK
5657	Control	16	1.20412	GATK
5657	Control	4	0.60206	GATK
5657	Control	4	0.60206	GATK
5657	Control	14	1.14613	GATK
5657	Control	4	0.60206	GATK
5657	Control	4296	3.63306	DELLY
5657	Control	3	0.477121	GATK
5657	Control	5	0.69897	GATK
5657	Control	10	1	GATK
5657	Control	3	0.477121	GATK
5657	Control	7	0.845098	GATK
5657	Control	89	1.94939	GATK
5657	Control	4	0.60206	GATK
5657	Control	5	0.69897	GATK
5657	Control	3	0.477121	GATK
5657	Control	3	0.477121	GATK
5657	Control	3	0.477121	GATK
5657	Control	16772	4.22458	DELLY
5657	Control	5	0.69897	GATK
5657	Control	3	0.477121	GATK
5657	Control	3	0.477121	GATK
5657	Control	4	0.60206	GATK
5657	Control	8	0.90309	GATK
5657	Control	3	0.477121	GATK
5657	Control	4	0.60206	GATK
5657	Control	9	0.954243	GATK
5657	Control	3	0.477121	GATK
5657	Control	3	0.477121	GATK
5657	Control	4	0.60206	GATK
5657	Control	3	0.477121	GATK
5657	Control	475	2.67669	DELLY
5657	Control	106	2.02531	GATK
5657	Control	6	0.778151	GATK
5657	Control	3	0.477121	GATK
5657	Control	8	0.90309	GATK
5657	Control	3	0.477121	GATK
5657	Control	3	0.477121	GATK
5817	Control	12	1.07918	GATK
5817	Control	16	1.20412	GATK
5817	Control	4	0.60206	GATK
5817	Control	3	0.477121	GATK
5817	Control	3	0.477121	GATK
5817	Control	3	0.477121	GATK
5817	Control	15	1.17609	GATK
5817	Control	27	1.43136	GATK
5817	Control	13	1.11394	GATK
5817	Control	3	0.477121	GATK
5817	Control	4	0.60206	GATK
5817	Control	4	0.60206	GATK
5817	Control	15	1.17609	GATK
5817	Control	12	1.07918	GATK
5817	Control	3	0.477121	GATK
5817	Control	16	1.20412	GATK
5817	Control	4	0.60206	GATK
5817	Control	12	1.07918	GATK
5817	Control	3	0.477121	GATK
5817	Control	3	0.477121	GATK
5817	Control	14	1.14613	GATK
5817	Control	4	0.60206	GATK
5817	Control	11	1.04139	GATK
5817	Control	95	1.97772	DELLY
5817	Control	4	0.60206	GATK
5817	Control	4	0.60206	GATK
5817	Control	8	0.90309	GATK
5817	Control	3	0.477121	GATK
5817	Control	7	0.845098	GATK
5817	Control	4	0.60206	GATK
5817	Control	5	0.69897	GATK
5817	Control	3	0.477121	GATK
5817	Control	4	0.60206	GATK
5817	Control	6	0.778151	GATK
5817	Control	3	0.477121	GATK
5817	Control	5	0.69897	GATK
5817	Control	12	1.07918	GATK
5817	Control	16	1.20412	GATK
5817	Control	3	0.477121	GATK
5817	Control	3	0.477121	GATK
5817	Control	11	1.04139	GATK
5817	Control	10	1	GATK
5817	Control	15	1.17609	GATK
5817	Control	13	1.11394	GATK
5817	Control	3	0.477121	GATK
5817	Control	7	0.845098	GATK
5817	Control	4	0.60206	GATK
5817	Control	3	0.477121	GATK
5817	Control	5	0.69897	GATK
5817	Control	5	0.69897	GATK
5817	Control	7	0.845098	GATK
5817	Control	3	0.477121	GATK
5817	Control	16	1.20412	GATK
5817	Control	17	1.23045	GATK
5817	Control	16	1.20412	GATK
5823	Control	3	0.477121	GATK
[truncated: 409 more rows]

## Sheet: Fig.1d
Case_ID	Diagnosis	Size	Size_log10	DelType
1278	Control	4	0.60206	Germline
1278	Control	4	0.60206	Germline
1278	Control	3	0.477121	Germline
1278	Control	3	0.477121	Germline
1278	Control	9	0.954243	Germline
1278	Control	6	0.778151	Germline
1278	Control	3	0.477121	Germline
1278	Control	3	0.477121	Germline
1278	Control	5	0.69897	Germline
1278	Control	3	0.477121	Germline
1278	Control	4	0.60206	Germline
1278	Control	5	0.69897	Germline
1278	Control	4	0.60206	Germline
1278	Control	5	0.69897	Germline
1278	Control	6	0.778151	Germline
1278	Control	4	0.60206	Germline
1278	Control	6	0.778151	Germline
1278	Control	3	0.477121	Germline
1278	Control	3	0.477121	Germline
1278	Control	3	0.477121	Germline
1278	Control	6	0.778151	Germline
1278	Control	3	0.477121	Germline
1278	Control	4	0.60206	Germline
1278	Control	5	0.69897	Germline
1278	Control	3	0.477121	Germline
1278	Control	10	1	Germline
1278	Control	3	0.477121	Germline
1278	Control	3	0.477121	Germline
1278	Control	3	0.477121	Germline
1278	Control	7	0.845098	Germline
1278	Control	3	0.477121	Germline
1278	Control	4	0.60206	Germline
1278	Control	3	0.477121	Germline
1278	Control	3	0.477121	Germline
1278	Control	8	0.90309	Germline
1278	Control	3	0.477121	Germline
1278	Control	22	1.34242	Germline
1278	Control	4	0.60206	Germline
1278	Control	3	0.477121	Germline
1278	Control	3	0.477121	Germline
1278	Control	3	0.477121	Germline
1278	Control	4	0.60206	Germline
1278	Control	4	0.60206	Germline
1278	Control	52	1.716	Germline
1278	Control	3	0.477121	Germline
1278	Control	3	0.477121	Germline
1278	Control	4	0.60206	Germline
1278	Control	3	0.477121	Germline
1278	Control	3	0.477121	Germline
1278	Control	3	0.477121	Germline
1278	Control	6	0.778151	Germline
1278	Control	6	0.778151	Germline
1278	Control	7	0.845098	Germline
1278	Control	6	0.778151	Germline
1278	Control	3	0.477121	Germline
1278	Control	5	0.69897	Germline
1278	Control	8	0.90309	Germline
1278	Control	3	0.477121	Germline
1278	Control	3	0.477121	Germline
1278	Control	3	0.477121	Germline
1278	Control	3	0.477121	Germline
1278	Control	3	0.477121	Germline
1278	Control	7	0.845098	Germline
1278	Control	8	0.90309	Germline
1278	Control	3	0.477121	Germline
1278	Control	5	0.69897	Germline
1278	Control	5	0.69897	Germline
1278	Control	6	0.778151	Germline
1278	Control	4	0.60206	Germline
1278	Control	3	0.477121	Germline
1278	Control	5	0.69897	Germline
1278	Control	3	0.477121	Germline
1278	Control	3	0.477121	Germline
1278	Control	3	0.477121	Germline
1278	Control	8	0.90309	Germline
1278	Control	3	0.477121	Germline
1278	Control	3	0.477121	Germline
1278	Control	3	0.477121	Germline
1278	Control	3	0.477121	Germline
1278	Control	3	0.477121	Germline
1278	Control	3	0.477121	Germline
1278	Control	3	0.477121	Germline
1278	Control	16	1.20412	Germline
1278	Control	3	0.477121	Germline
1278	Control	3	0.477121	Germline
1278	Control	17	1.23045	Germline
1278	Control	4	0.60206	Germline
1278	Control	28	1.44716	Germline
1278	Control	3	0.477121	Germline
1278	Control	5	0.69897	Germline
1278	Control	6	0.778151	Germline
1278	Control	6	0.778151	Germline
1278	Control	6	0.778151	Germline
1278	Control	3	0.477121	Germline
1278	Control	3	0.477121	Germline
1278	Control	3	0.477121	Germline
1278	Control	3	0.477121	Germline
1278	Control	3	0.477121	Germline
1278	Control	3	0.477121	Germline
1278	Control	3	0.477121	Germline
1278	Control	3	0.477121	Germline
1278	Control	3	0.477121	Germline
1278	Control	4	0.60206	Germline
1278	Control	7	0.845098	Germline
1278	Control	5	0.69897	Germline
1278	Control	3	0.477121	Germline
1278	Control	3	0.477121	Germline
1278	Control	3	0.477121	Germline
1278	Control	5	0.69897	Germline
1278	Control	3	0.477121	Germline
1278	Control	4	0.60206	Germline
1278	Control	6	0.778151	Germline
1278	Control	4	0.60206	Germline
1278	Control	6	0.778151	Germline
1278	Control	3	0.477121	Germline
1278	Control	3	0.477121	Germline
1278	Control	4	0.60206	Germline
1278	Control	3	0.477121	Germline
1278	Control	3	0.477121	Germline
1278	Control	14	1.14613	Germline
1278	Control	3	0.477121	Germline
1278	Control	3	0.477121	Germline
1278	Control	13	1.11394	Germline
1278	Control	3	0.477121	Germline
1278	Control	3	0.477121	Germline
1278	Control	3	0.477121	Germline
1278	Control	4	0.60206	Germline
1278	Control	3	0.477121	Germline
1278	Control	3	0.477121	Germline
1278	Control	3	0.477121	Germline
1278	Control	3	0.477121	Germline
1278	Control	4	0.60206	Germline
1278	Control	3	0.477121	Germline
1278	Control	3	0.477121	Germline
1278	Control	4	0.60206	Germline
1278	Control	3	0.477121	Germline
1278	Control	3	0.477121	Germline
1278	Control	4	0.60206	Germline
1278	Control	3	0.477121	Germline
1278	Control	3	0.477121	Germline
1278	Control	4	0.60206	Germline
1278	Control	3	0.477121	Germline
1278	Control	7	0.845098	Germline
1278	Control	3	0.477121	Germline
1278	Control	3	0.477121	Germline
1278	Control	3	0.477121	Germline
1278	Control	3	0.477121	Germline
1278	Control	4	0.60206	Germline
1278	Control	3	0.477121	Germline
1278	Control	3	0.477121	Germline
1278	Control	3	0.477121	Germline
1278	Control	3	0.477121	Germline
1278	Control	3	0.477121	Germline
1278	Control	3	0.477121	Germline
1278	Control	4	0.60206	Germline
1278	Control	3	0.477121	Germline
1278	Control	3	0.477121	Germline
1278	Control	6	0.778151	Germline
1278	Control	3	0.477121	Germline
1278	Control	3	0.477121	Germline
1278	Control	5	0.69897	Germline
1278	Control	3	0.477121	Germline
1278	Control	6	0.778151	Germline
1278	Control	3	0.477121	Germline
1278	Control	3	0.477121	Germline
1278	Control	3	0.477121	Germline
1278	Control	17	1.23045	Germline
1278	Control	3	0.477121	Germline
1278	Control	3	0.477121	Germline
1278	Control	3	0.477121	Germline
1278	Control	3	0.477121	Germline
1278	Control	4	0.60206	Germline
1278	Control	5	0.69897	Germline
1278	Control	3	0.477121	Germline
1278	Control	3	0.477121	Germline
1278	Control	7	0.845098	Germline
1278	Control	6	0.778151	Germline
1278	Control	3	0.477121	Germline
1278	Control	3	0.477121	Germline
1278	Control	3	0.477121	Germline
1278	Control	3	0.477121	Germline
1278	Control	4	0.60206	Germline
1278	Control	3	0.477121	Germline
1278	Control	3	0.477121	Germline
1278	Control	3	0.477121	Germline
1278	Control	3	0.477121	Germline
1278	Control	10	1	Germline
1278	Control	7	0.845098	Germline
1278	Control	3	0.477121	Germline
1278	Control	4	0.60206	Germline
1278	Control	3	0.477121	Germline
1278	Control	4	0.60206	Germline
1278	Control	3	0.477121	Germline
1278	Control	4	0.60206	Germline
1278	Control	4	0.60206	Germline
1278	Control	5	0.69897	Germline
1278	Control	4	0.60206	Germline
1278	Control	4	0.60206	Germline
1278	Control	3	0.477121	Germline
1278	Control	3	0.477121	Germline
1278	Control	3	0.477121	Germline
1278	Control	4	0.60206	Germline
1278	Control	3	0.477121	Germline
1278	Control	4	0.60206	Germline
1278	Control	3	0.477121	Germline
1278	Control	3	0.477121	Germline
1278	Control	3	0.477121	Germline
1278	Control	3	0.477121	Germline
1278	Control	3	0.477121	Germline
1278	Control	3	0.477121	Germline
1278	Control	3	0.477121	Germline
1278	Control	3	0.477121	Germline
1278	Control	4	0.60206	Germline
1278	Control	3	0.477121	Germline
1278	Control	3	0.477121	Germline
1278	Control	3	0.477121	Germline
1278	Control	13	1.11394	Germline
1278	Control	3	0.477121	Germline
1278	Control	3	0.477121	Germline
1278	Control	4	0.60206	Germline
1278	Control	4	0.60206	Germline
1278	Control	3	0.477121	Germline
1278	Control	5	0.69897	Germline
1278	Control	5	0.69897	Germline
1278	Control	3	0.477121	Germline
1278	Control	4	0.60206	Germline
1278	Control	4	0.60206	Germline
1278	Control	3	0.477121	Germline
1278	Control	14	1.14613	Germline
1278	Control	3	0.477121	Germline
1278	Control	3	0.477121	Germline
1278	Control	4	0.60206	Germline
1278	Control	3	0.477121	Germline
1278	Control	10	1	Germline
1278	Control	3	0.477121	Germline
1278	Control	3	0.477121	Germline
1278	Control	12	1.07918	Germline
1278	Control	6	0.778151	Germline
1278	Control	3	0.477121	Germline
1278	Control	3	0.477121	Germline
1278	Control	3	0.477121	Germline
1278	Control	3	0.477121	Germline
1278	Control	3	0.477121	Germline
1278	Control	4	0.60206	Germline
1278	Control	4	0.60206	Germline
1278	Control	3	0.477121	Germline
1278	Control	3	0.477121	Germline
1278	Control	4	0.60206	Germline
1278	Control	3	0.477121	Germline
1278	Control	3	0.477121	Germline
1278	Control	4	0.60206	Germline
1278	Control	3	0.477121	Germline
1278	Control	3	0.477121	Germline
1278	Control	3	0.477121	Germline
1278	Control	3	0.477121	Germline
1278	Control	3	0.477121	Germline
1278	Control	3	0.477121	Germline
1278	Control	3	0.477121	Germline
1278	Control	11	1.04139	Germline
1278	Control	3	0.477121	Germline
1278	Control	3	0.477121	Germline
1278	Control	3	0.477121	Germline
1278	Control	3	0.477121	Germline
1278	Control	3	0.477121	Germline
1278	Control	15	1.17609	Germline
1278	Control	4	0.60206	Germline
1278	Control	3	0.477121	Germline
1278	Control	4	0.60206	Germline
1278	Control	5	0.69897	Germline
1278	Control	4	0.60206	Germline
1278	Control	6	0.778151	Germline
1278	Control	3	0.477121	Germline
1278	Control	3	0.477121	Germline
1278	Control	16	1.20412	Germline
1278	Control	3	0.477121	Germline
1278	Control	4	0.60206	Germline
1278	Control	3	0.477121	Germline
1278	Control	3	0.477121	Germline
1278	Control	3	0.477121	Germline
1278	Control	3	0.477121	Germline
1278	Control	4	0.60206	Germline
1278	Control	3	0.477121	Germline
1278	Control	6	0.778151	Germline
1278	Control	3	0.477121	Germline
1278	Control	3	0.477121	Germline
1278	Control	6	0.778151	Germline
1278	Control	3	0.477121	Germline
1278	Control	12	1.07918	Germline
1278	Control	3	0.477121	Germline
1278	Control	3	0.477121	Germline
1278	Control	3	0.477121	Germline
1278	Control	3	0.477121	Germline
1278	Control	4	0.60206	Germline
1278	Control	3	0.477121	Germline
1278	Control	3	0.477121	Germline
1278	Control	3	0.477121	Germline
1278	Control	3	0.477121	Germline
1278	Control	5	0.69897	Germline
1278	Control	3	0.477121	Germline
1278	Control	3	0.477121	Germline
1278	Control	6	0.778151	Germline
1278	Control	3	0.477121	Germline
1278	Control	3	0.477121	Germline
1278	Control	3	0.477121	Germline
1278	Control	11	1.04139	Germline
1278	Control	3	0.477121	Germline
1278	Control	4	0.60206	Germline
1278	Control	7	0.845098	Germline
1278	Control	4	0.60206	Germline
1278	Control	4	0.60206	Germline
1278	Control	7	0.845098	Germline
1278	Control	3	0.477121	Germline
1278	Control	5	0.69897	Germline
1278	Control	3	0.477121	Germline
1278	Control	7	0.845098	Germline
1278	Control	8	0.90309	Germline
1278	Control	3	0.477121	Germline
1278	Control	4	0.60206	Germline
1278	Control	4	0.60206	Germline
1278	Control	3	0.477121	Germline
1278	Control	5	0.69897	Germline
1278	Control	3	0.477121	Germline
1278	Control	3	0.477121	Germline
1278	Control	3	0.477121	Germline
1278	Control	3	0.477121	Germline
1278	Control	4	0.60206	Germline
1278	Control	7	0.845098	Germline
1278	Control	3	0.477121	Germline
1278	Control	11	1.04139	Germline
1278	Control	4	0.60206	Germline
1278	Control	3	0.477121	Germline
1278	Control	3	0.477121	Germline
1278	Control	3	0.477121	Germline
1278	Control	4	0.60206	Germline
1278	Control	3	0.477121	Germline
1278	Control	3	0.477121	Germline
1278	Control	6	0.778151	Germline
1278	Control	3	0.477121	Germline
1278	Control	3	0.477121	Germline
1278	Control	3	0.477121	Germline
1278	Control	5	0.69897	Germline
1278	Control	3	0.477121	Germline
1278	Control	8	0.90309	Germline
1278	Control	3	0.477121	Germline
1278	Control	3	0.477121	Germline
1278	Control	5	0.69897	Germline
1278	Control	3	0.477121	Germline
1278	Control	4	0.60206	Germline
1278	Control	3	0.477121	Germline
1278	Control	9	0.954243	Germline
1278	Control	3	0.477121	Germline
1278	Control	7	0.845098	Germline
1278	Control	6	0.778151	Germline
1278	Control	3	0.477121	Germline
1278	Control	3	0.477121	Germline
1278	Control	6	0.778151	Germline
1278	Control	9	0.954243	Germline
1278	Control	4	0.60206	Germline
1278	Control	3	0.477121	Germline
1278	Control	3	0.477121	Germline
1278	Control	3	0.477121	Germline
1278	Control	3	0.477121	Germline
1278	Control	4	0.60206	Germline
1278	Control	4	0.60206	Germline
1278	Control	7	0.845098	Germline
1278	Control	11	1.04139	Germline
1278	Control	16	1.20412	Germline
1278	Control	3	0.477121	Germline
1278	Control	4	0.60206	Germline
1278	Control	3	0.477121	Germline
1278	Control	3	0.477121	Germline
1278	Control	3	0.477121	Germline
1278	Control	3	0.477121	Germline
1278	Control	3	0.477121	Germline
1278	Control	3	0.477121	Germline
1278	Control	6	0.778151	Germline
1278	Control	3	0.477121	Germline
1278	Control	12	1.07918	Germline
1278	Control	3	0.477121	Germline
1278	Control	3	0.477121	Germline
1278	Control	5	0.69897	Germline
1278	Control	3	0.477121	Germline
1278	Control	3	0.477121	Germline
1278	Control	3	0.477121	Germline
1278	Control	6	0.778151	Germline
1278	Control	6	0.778151	Germline
1278	Control	4	0.60206	Germline
1278	Control	3	0.477121	Germline
1278	Control	4	0.60206	Germline
1278	Control	11	1.04139	Germline
1278	Control	4	0.60206	Germline
1278	Control	3	0.477121	Germline
1278	Control	3	0.477121	Germline
1278	Control	7	0.845098	Germline
1278	Control	3	0.477121	Germline
1278	Control	6	0.778151	Germline
1278	Control	5	0.69897	Germline
1278	Control	5	0.69897	Germline
1278	Control	6	0.778151	Germline
1278	Control	5	0.69897	Germline
1278	Control	3	0.477121	Germline
1278	Control	5	0.69897	Germline
1278	Control	6	0.778151	Germline
1278	Control	15	1.17609	Germline
1278	Control	3	0.477121	Germline
1278	Control	5	0.69897	Germline
1278	Control	3	0.477121	Germline
1278	Control	5	0.69897	Germline
1278	Control	3	0.477121	Germline
1278	Control	3	0.477121	Germline
1278	Control	6	0.778151	Germline
1278	Control	4	0.60206	Germline
1278	Control	3	0.477121	Germline
1278	Control	3	0.477121	Germline
1278	Control	3	0.477121	Germline
1278	Control	45	1.65321	Germline
1278	Control	5	0.69897	Germline
1278	Control	3	0.477121	Germline
1278	Control	4	0.60206	Germline
1278	Control	5	0.69897	Germline
1278	Control	3	0.477121	Germline
1278	Control	3	0.477121	Germline
1278	Control	3	0.477121	Germline
1278	Control	3	0.477121	Germline
1278	Control	3	0.477121	Germline
1278	Control	6	0.778151	Germline
1278	Control	4	0.60206	Germline
1278	Control	10	1	Germline
1278	Control	4	0.60206	Germline
1278	Control	3	0.477121	Germline
1278	Control	8	0.90309	Germline
1278	Control	3	0.477121	Germline
1278	Control	3	0.477121	Germline
1278	Control	3	0.477121	Germline
1278	Control	3	0.477121	Germline
1278	Control	3	0.477121	Germline
1278	Control	3	0.477121	Germline
1278	Control	3	0.477121	Germline
1278	Control	3	0.477121	Germline
1278	Control	3	0.477121	Germline
1278	Control	3	0.477121	Germline
1278	Control	7	0.845098	Germline
1278	Control	3	0.477121	Germline
1278	Control	3	0.477121	Germline
1278	Control	4	0.60206	Germline
1278	Control	4	0.60206	Germline
1278	Control	3	0.477121	Germline
1278	Control	3	0.477121	Germline
1278	Control	3	0.477121	Germline
1278	Control	4	0.60206	Germline
1278	Control	4	0.60206	Germline
1278	Control	3	0.477121	Germline
1278	Control	3	0.477121	Germline
1278	Control	4	0.60206	Germline
1278	Control	3	0.477121	Germline
1278	Control	3	0.477121	Germline
1278	Control	6	0.778151	Germline
1278	Control	5	0.69897	Germline
1278	Control	15	1.17609	Germline
1278	Control	15	1.17609	Germline
1278	Control	3	0.477121	Germline
1278	Control	3	0.477121	Germline
1278	Control	3	0.477121	Germline
1278	Control	3	0.477121	Germline
1278	Control	3	0.477121	Germline
1278	Control	3	0.477121	Germline
1278	Control	9	0.954243	Germline
1278	Control	6	0.778151	Germline
1278	Control	3	0.477121	Germline
1278	Control	6	0.778151	Germline
1278	Control	3	0.477121	Germline
1278	Control	3	0.477121	Germline
1278	Control	3	0.477121	Germline
1278	Control	3	0.477121	Germline
1278	Control	3	0.477121	Germline
1278	Control	3	0.477121	Germline
1278	Control	4	0.60206	Germline
1278	Control	3	0.477121	Germline
1278	Control	3	0.477121	Germline
1278	Control	3	0.477121	Germline
1278	Control	3	0.477121	Germline
1278	Control	3	0.477121	Germline
1278	Control	5	0.69897	Germline
1278	Control	3	0.477121	Germline
1278	Control	4	0.60206	Germline
1278	Control	3	0.477121	Germline
1278	Control	3	0.477121	Germline
1278	Control	8	0.90309	Germline
1278	Control	3	0.477121	Germline
1278	Control	3	0.477121	Germline
1278	Control	3	0.477121	Germline
1278	Control	3	0.477121	Germline
1278	Control	3	0.477121	Germline
1278	Control	4	0.60206	Germline
1278	Control	3	0.477121	Germline
1278	Control	14	1.14613	Germline
1278	Control	3	0.477121	Germline
1278	Control	3	0.477121	Germline
1278	Control	3	0.477121	Germline
1278	Control	3	0.477121	Germline
1278	Control	3	0.477121	Germline
1278	Control	3	0.477121	Germline
1278	Control	4	0.60206	Germline
1278	Control	3	0.477121	Germline
1278	Control	3	0.477121	Germline
1278	Control	3	0.477121	Germline
1278	Control	4	0.60206	Germline
1278	Control	3	0.477121	Germline
1278	Control	3	0.477121	Germline
1278	Control	3	0.477121	Germline
1278	Control	3	0.477121	Germline
1278	Control	3	0.477121	Germline
1278	Control	3	0.477121	Germline
1278	Control	8	0.90309	Germline
1278	Control	4	0.60206	Germline
1278	Control	6	0.778151	Germline
1278	Control	3	0.477121	Germline
1278	Control	4	0.60206	Germline
1278	Control	3	0.477121	Germline
1278	Control	4	0.60206	Germline
1278	Control	4	0.60206	Germline
1278	Control	3	0.477121	Germline
1278	Control	6	0.778151	Germline
1278	Control	5	0.69897	Germline
1278	Control	3	0.477121	Germline
1278	Control	3	0.477121	Germline
1278	Control	3	0.477121	Germline
1278	Control	3	0.477121	Germline
1278	Control	6	0.778151	Germline
1278	Control	3	0.477121	Germline
1278	Control	11	1.04139	Germline
1278	Control	3	0.477121	Germline
1278	Control	3	0.477121	Germline
1278	Control	3	0.477121	Germline
1278	Control	3	0.477121	Germline
1278	Control	3	0.477121	Germline
1278	Control	3	0.477121	Germline
1278	Control	3	0.477121	Germline
1278	Control	3	0.477121	Germline
1278	Control	3	0.477121	Germline
1278	Control	4	0.60206	Germline
1278	Control	6	0.778151	Germline
1278	Control	68	1.83251	Germline
1278	Control	3	0.477121	Germline
1278	Control	3	0.477121	Germline
1278	Control	3	0.477121	Germline
1278	Control	3	0.477121	Germline
1278	Control	5	0.69897	Germline
1278	Control	3	0.477121	Germline
1278	Control	3	0.477121	Germline
1278	Control	3	0.477121	Germline
1278	Control	3	0.477121	Germline
1278	Control	3	0.477121	Germline
1278	Control	3	0.477121	Germline
1278	Control	3	0.477121	Germline
1278	Control	3	0.477121	Germline
1278	Control	4	0.60206	Germline
1278	Control	4	0.60206	Germline
1278	Control	3	0.477121	Germline
1278	Control	3	0.477121	Germline
1278	Control	3	0.477121	Germline
1278	Control	3	0.477121	Germline
1278	Control	3	0.477121	Germline
1278	Control	3	0.477121	Germline
1278	Control	6	0.778151	Germline
1278	Control	3	0.477121	Germline
1278	Control	3	0.477121	Germline
1278	Control	4	0.60206	Germline
1278	Control	3	0.477121	Germline
1278	Control	3	0.477121	Germline
1278	Control	3	0.477121	Germline
1278	Control	6	0.778151	Germline
1278	Control	3	0.477121	Germline
1278	Control	3	0.477121	Germline
1278	Control	3	0.477121	Germline
1278	Control	5	0.69897	Germline
1278	Control	3	0.477121	Germline
1278	Control	3	0.477121	Germline
1278	Control	4	0.60206	Germline
1278	Control	4	0.60206	Germline
1278	Control	3	0.477121	Germline
1278	Control	3	0.477121	Germline
1278	Control	3	0.477121	Germline
1278	Control	3	0.477121	Germline
1278	Control	3	0.477121	Germline
1278	Control	5	0.69897	Germline
1278	Control	3	0.477121	Germline
1278	Control	3	0.477121	Germline
1278	Control	3	0.477121	Germline
1278	Control	6	0.778151	Germline
1278	Control	6	0.778151	Germline
1278	Control	3	0.477121	Germline
1278	Control	5	0.69897	Germline
1278	Control	3	0.477121	Germline
1278	Control	5	0.69897	Germline
1278	Control	3	0.477121	Germline
1278	Control	10	1	Germline
1278	Control	3	0.477121	Germline
1278	Control	3	0.477121	Germline
1278	Control	3	0.477121	Germline
1278	Control	3	0.477121	Germline
1278	Control	3	0.477121	Germline
1278	Control	10	1	Germline
1278	Control	4	0.60206	Germline
1278	Control	3	0.477121	Germline
1278	Control	7	0.845098	Germline
1278	Control	6	0.778151	Germline
1278	Control	3	0.477121	Germline
1278	Control	19	1.27875	Germline
1278	Control	4	0.60206	Germline
1278	Control	4	0.60206	Germline
1278	Control	3	0.477121	Germline
1278	Control	3	0.477121	Germline
1278	Control	3	0.477121	Germline
1278	Control	9	0.954243	Germline
1278	Control	3	0.477121	Germline
1278	Control	3	0.477121	Germline
1278	Control	4	0.60206	Germline
1278	Control	4	0.60206	Germline
1278	Control	3	0.477121	Germline
1278	Control	3	0.477121	Germline
1278	Control	3	0.477121	Germline
1278	Control	3	0.477121	Germline
1278	Control	5	0.69897	Germline
1278	Control	3	0.477121	Germline
1278	Control	4	0.60206	Germline
1278	Control	3	0.477121	Germline
1278	Control	3	0.477121	Germline
1278	Control	3	0.477121	Germline
1278	Control	5	0.69897	Germline
1278	Control	5	0.69897	Germline
1278	Control	3	0.477121	Germline
1278	Control	3	0.477121	Germline
1278	Control	3	0.477121	Germline
1278	Control	3	0.477121	Germline
1278	Control	3	0.477121	Germline
1278	Control	3	0.477121	Germline
1278	Control	8	0.90309	Germline
1278	Control	3	0.477121	Germline
1278	Control	3	0.477121	Germline
1278	Control	3	0.477121	Germline
1278	Control	3	0.477121	Germline
1278	Control	3	0.477121	Germline
1278	Control	3	0.477121	Germline
1278	Control	6	0.778151	Germline
1278	Control	6	0.778151	Germline
1278	Control	3	0.477121	Germline
1278	Control	3	0.477121	Germline
1278	Control	3	0.477121	Germline
1278	Control	3	0.477121	Germline
1278	Control	5	0.69897	Germline
1278	Control	3	0.477121	Germline
1278	Control	5	0.69897	Germline
1278	Control	6	0.778151	Germline
1278	Control	3	0.477121	Germline
1278	Control	6	0.778151	Germline
1278	Control	3	0.477121	Germline
1278	Control	3	0.477121	Germline
1278	Control	3	0.477121	Germline
1278	Control	3	0.477121	Germline
1278	Control	3	0.477121	Germline
1278	Control	4	0.60206	Germline
1278	Control	3	0.477121	Germline
1278	Control	3	0.477121	Germline
1278	Control	5	0.69897	Germline
1278	Control	4	0.60206	Germline
1278	Control	4	0.60206	Germline
1278	Control	3	0.477121	Germline
1278	Control	3	0.477121	Germline
1278	Control	4	0.60206	Germline
1278	Control	5	0.69897	Germline
1278	Control	3	0.477121	Germline
1278	Control	3	0.477121	Germline
1278	Control	3	0.477121	Germline
1278	Control	3	0.477121	Germline
1278	Control	3	0.477121	Germline
1278	Control	4	0.60206	Germline
1278	Control	14	1.14613	Germline
1278	Control	4	0.60206	Germline
1278	Control	9	0.954243	Germline
1278	Control	5	0.69897	Germline
1278	Control	4	0.60206	Germline
1278	Control	3	0.477121	Germline
1278	Control	3	0.477121	Germline
1278	Control	6	0.778151	Germline
1278	Control	4	0.60206	Germline
1278	Control	3	0.477121	Germline
1278	Control	3	0.477121	Germline
1278	Control	3	0.477121	Germline
1278	Control	3	0.477121	Germline
1278	Control	3	0.477121	Germline
1278	Control	10	1	Germline
1278	Control	5	0.69897	Germline
1278	Control	3	0.477121	Germline
1278	Control	6	0.778151	Germline
1278	Control	4	0.60206	Germline
1278	Control	4	0.60206	Germline
1278	Control	6	0.778151	Germline
1278	Control	7	0.845098	Germline
1278	Control	3	0.477121	Germline
1278	Control	3	0.477121	Germline
1278	Control	4	0.60206	Germline
1278	Control	3	0.477121	Germline
1278	Control	3	0.477121	Germline
1278	Control	7	0.845098	Germline
1278	Control	4	0.60206	Germline
1278	Control	3	0.477121	Germline
1278	Control	6	0.778151	Germline
1278	Control	5	0.69897	Germline
1278	Control	7	0.845098	Germline
1278	Control	4	0.60206	Germline
1278	Control	5	0.69897	Germline
1278	Control	3	0.477121	Germline
1278	Control	3	0.477121	Germline
1278	Control	3	0.477121	Germline
1278	Control	3	0.477121	Germline
1278	Control	5	0.69897	Germline
1278	Control	3	0.477121	Germline
1278	Control	4	0.60206	Germline
1278	Control	5	0.69897	Germline
1278	Control	4	0.60206	Germline
1278	Control	3	0.477121	Germline
1278	Control	3	0.477121	Germline
1278	Control	3	0.477121	Germline
1278	Control	3	0.477121	Germline
1278	Control	3	0.477121	Germline
1278	Control	3	0.477121	Germline
1278	Control	3	0.477121	Germline
1278	Control	7	0.845098	Germline
1278	Control	3	0.477121	Germline
1278	Control	3	0.477121	Germline
1278	Control	17	1.23045	Germline
1278	Control	3	0.477121	Germline
1278	Control	5	0.69897	Germline
1278	Control	3	0.477121	Germline
1278	Control	5	0.69897	Germline
1278	Control	3	0.477121	Germline
1278	Control	8	0.90309	Germline
1278	Control	4	0.60206	Germline
1278	Control	3	0.477121	Germline
1278	Control	4	0.60206	Germline
1278	Control	54	1.73239	Germline
1278	Control	3	0.477121	Germline
1278	Control	3	0.477121	Germline
1278	Control	8	0.90309	Germline
1278	Control	5	0.69897	Germline
1278	Control	8	0.90309	Germline
1278	Control	3	0.477121	Germline
1278	Control	3	0.477121	Germline
1278	Control	5	0.69897	Germline
1278	Control	3	0.477121	Germline
1278	Control	3	0.477121	Germline
1278	Control	5	0.69897	Germline
1278	Control	3	0.477121	Germline
1278	Control	4	0.60206	Germline
1278	Control	3	0.477121	Germline
1278	Control	3	0.477121	Germline
1278	Control	3	0.477121	Germline
1278	Control	3	0.477121	Germline
1278	Control	3	0.477121	Germline
1278	Control	17	1.23045	Germline
1278	Control	4	0.60206	Germline
1278	Control	5	0.69897	Germline
1278	Control	3	0.477121	Germline
1278	Control	3	0.477121	Germline
1278	Control	3	0.477121	Germline
1278	Control	3	0.477121	Germline
1278	Control	3	0.477121	Germline
1278	Control	3	0.477121	Germline
1278	Control	5	0.69897	Germline
1278	Control	3	0.477121	Germline
1278	Control	11	1.04139	Germline
1278	Control	3	0.477121	Germline
1278	Control	3	0.477121	Germline
1278	Control	4	0.60206	Germline
1278	Control	4	0.60206	Germline
1278	Control	3	0.477121	Germline
1278	Control	3	0.477121	Germline
1278	Control	3	0.477121	Germline
1278	Control	3	0.477121	Germline
1278	Control	3	0.477121	Germline
1278	Control	3	0.477121	Germline
1278	Control	3	0.477121	Germline
1278	Control	3	0.477121	Germline
1278	Control	13	1.11394	Germline
1278	Control	3	0.477121	Germline
1278	Control	3	0.477121	Germline
1278	Control	7	0.845098	Germline
1278	Control	3	0.477121	Germline
1278	Control	3	0.477121	Germline
1278	Control	6	0.778151	Germline
1278	Control	5	0.69897	Germline
1278	Control	3	0.477121	Germline
1278	Control	4	0.60206	Germline
1278	Control	7	0.845098	Germline
1278	Control	3	0.477121	Germline
1278	Control	3	0.477121	Germline
1278	Control	3	0.477121	Germline
1278	Control	3	0.477121	Germline
1278	Control	3	0.477121	Germline
1278	Control	4	0.60206	Germline
1278	Control	3	0.477121	Germline
1278	Control	3	0.477121	Germline
1278	Control	3	0.477121	Germline
1278	Control	3	0.477121	Germline
1278	Control	5	0.69897	Germline
1278	Control	6	0.778151	Germline
1278	Control	3	0.477121	Germline
1278	Control	3	0.477121	Germline
1278	Control	7	0.845098	Germline
1278	Control	6	0.778151	Germline
1278	Control	3	0.477121	Germline
1278	Control	3	0.477121	Germline
1278	Control	3	0.477121	Germline
1278	Control	3	0.477121	Germline
1278	Control	4	0.60206	Germline
1278	Control	3	0.477121	Germline
1278	Control	3	0.477121	Germline
1278	Control	3	0.477121	Germline
1278	Control	3	0.477121	Germline
1278	Control	3	0.477121	Germline
1278	Control	8	0.90309	Germline
1278	Control	3	0.477121	Germline
1278	Control	3	0.477121	Germline
1278	Control	8	0.90309	Germline
1278	Control	4	0.60206	Germline
1278	Control	3	0.477121	Germline
1278	Control	4	0.60206	Germline
1278	Control	4	0.60206	Germline
1278	Control	5	0.69897	Germline
1278	Control	3	0.477121	Germline
1278	Control	7	0.845098	Germline
1278	Control	3	0.477121	Germline
1278	Control	3	0.477121	Germline
1278	Control	3	0.477121	Germline
1278	Control	3	0.477121	Germline
1278	Control	3	0.477121	Germline
1278	Control	4	0.60206	Germline
1278	Control	3	0.477121	Germline
1278	Control	3	0.477121	Germline
1278	Control	4	0.60206	Germline
1278	Control	3	0.477121	Germline
1278	Control	3	0.477121	Germline
1278	Control	5	0.69897	Germline
1278	Control	3	0.477121	Germline
1278	Control	3	0.477121	Germline
1278	Control	13	1.11394	Germline
1278	Control	5	0.69897	Germline
1278	Control	3	0.477121	Germline
1278	Control	3	0.477121	Germline
1278	Control	6	0.778151	Germline
1278	Control	5	0.69897	Germline
1278	Control	3	0.477121	Germline
1278	Control	3	0.477121	Germline
1278	Control	5	0.69897	Germline
1278	Control	3	0.477121	Germline
1278	Control	3	0.477121	Germline
1278	Control	4	0.60206	Germline
1278	Control	3	0.477121	Germline
1278	Control	6	0.778151	Germline
1278	Control	3	0.477121	Germline
1278	Control	3	0.477121	Germline
1278	Control	13	1.11394	Germline
1278	Control	5	0.69897	Germline
1278	Control	4	0.60206	Germline
1278	Control	4	0.60206	Germline
1278	Control	5	0.69897	Germline
1278	Control	3	0.477121	Germline
1278	Control	4	0.60206	Germline
1278	Control	3	0.477121	Germline
1278	Control	3	0.477121	Germline
1278	Control	3	0.477121	Germline
1278	Control	3	0.477121	Germline
1278	Control	4	0.60206	Germline
1278	Control	3	0.477121	Germline
1278	Control	3	0.477121	Germline
1278	Control	5	0.69897	Germline
1278	Control	8	0.90309	Germline
1278	Control	3	0.477121	Germline
1278	Control	3	0.477121	Germline
1278	Control	3	0.477121	Germline
1278	Control	3	0.477121	Germline
1278	Control	4	0.60206	Germline
1278	Control	3	0.477121	Germline
1278	Control	3	0.477121	Germline
1278	Control	3	0.477121	Germline
1278	Control	4	0.60206	Germline
1278	Control	12	1.07918	Germline
1278	Control	3	0.477121	Germline
1278	Control	3	0.477121	Germline
1278	Control	3	0.477121	Germline
1278	Control	3	0.477121	Germline
1278	Control	6	0.778151	Germline
1278	Control	3	0.477121	Germline
1278	Control	73	1.86332	Germline
1278	Control	4	0.60206	Germline
1278	Control	3	0.477121	Germline
1278	Control	6	0.778151	Germline
1278	Control	3	0.477121	Germline
1278	Control	3	0.477121	Germline
1278	Control	6	0.778151	Germline
1278	Control	5	0.69897	Germline
1278	Control	3	0.477121	Germline
1278	Control	3	0.477121	Germline
1278	Control	3	0.477121	Germline
1278	Control	7	0.845098	Germline
1278	Control	7	0.845098	Germline
1278	Control	3	0.477121	Germline
1278	Control	3	0.477121	Germline
1278	Control	3	0.477121	Germline
1278	Control	3	0.477121	Germline
1278	Control	4	0.60206	Germline
1278	Control	3	0.477121	Germline
1278	Control	3	0.477121	Germline
1278	Control	5	0.69897	Germline
1278	Control	3	0.477121	Germline
1278	Control	3	0.477121	Germline
1278	Control	3	0.477121	Germline
1278	Control	4	0.60206	Germline
1278	Control	3	0.477121	Germline
1278	Control	3	0.477121	Germline
1278	Control	3	0.477121	Germline
1278	Control	4	0.60206	Germline
1278	Control	4	0.60206	Germline
1278	Control	3	0.477121	Germline
1278	Control	3	0.477121	Germline
1278	Control	4	0.60206	Germline
1278	Control	8	0.90309	Germline
1278	Control	16	1.20412	Germline
1278	Control	12	1.07918	Germline
1278	Control	4	0.60206	Germline
1278	Control	3	0.477121	Germline
1278	Control	3	0.477121	Germline
1278	Control	3	0.477121	Germline
1278	Control	3	0.477121	Germline
1278	Control	6	0.778151	Germline
1278	Control	5	0.69897	Germline
1278	Control	3	0.477121	Germline
1278	Control	4	0.60206	Germline
1278	Control	3	0.477121	Germline
1278	Control	6	0.778151	Germline
1278	Control	8	0.90309	Germline
1278	Control	6	0.778151	Germline
1278	Control	3	0.477121	Germline
1278	Control	5	0.69897	Germline
1278	Control	7	0.845098	Germline
1278	Control	3	0.477121	Germline
1278	Control	3	0.477121	Germline
1278	Control	3	0.477121	Germline
1278	Control	3	0.477121	Germline
1278	Control	3	0.477121	Germline
1278	Control	7	0.845098	Germline
1278	Control	3	0.477121	Germline
1278	Control	3	0.477121	Germline
1278	Control	3	0.477121	Germline
1278	Control	4	0.60206	Germline
1278	Control	3	0.477121	Germline
1278	Control	3	0.477121	Germline
1278	Control	3	0.477121	Germline
1278	Control	5	0.69897	Germline
1278	Control	3	0.477121	Germline
1278	Control	5	0.69897	Germline
1278	Control	4	0.60206	Germline
1278	Control	3	0.477121	Germline
1278	Control	3	0.477121	Germline
1278	Control	3	0.477121	Germline
1278	Control	3	0.477121	Germline
1278	Control	3	0.477121	Germline
1278	Control	3	0.477121	Germline
1278	Control	4	0.60206	Germline
1278	Control	6	0.778151	Germline
1278	Control	3	0.477121	Germline
1278	Control	3	0.477121	Germline
1278	Control	3	0.477121	Germline
1278	Control	3	0.477121	Germline
1278	Control	3	0.477121	Germline
1278	Control	3	0.477121	Germline
1278	Control	3	0.477121	Germline
1278	Control	3	0.477121	Germline
1278	Control	3	0.477121	Germline
1278	Control	3	0.477121	Germline
1278	Control	4	0.60206	Germline
1278	Control	7	0.845098	Germline
1278	Control	3	0.477121	Germline
1278	Control	6	0.778151	Germline
1278	Control	6	0.778151	Germline
1278	Control	3	0.477121	Germline
1278	Control	3	0.477121	Germline
1278	Control	3	0.477121	Germline
1278	Control	8	0.90309	Germline
1278	Control	4	0.60206	Germline
1278	Control	8	0.90309	Germline
1278	Control	4	0.60206	Germline
1278	Control	3	0.477121	Germline
1278	Control	3	0.477121	Germline
1278	Control	3	0.477121	Germline
1278	Control	3	0.477121	Germline
1278	Control	3	0.477121	Germline
1278	Control	3	0.477121	Germline
1278	Control	5	0.69897	Germline
1278	Control	3	0.477121	Germline
1278	Control	4	0.60206	Germline
1278	Control	6	0.778151	Germline
1278	Control	3	0.477121	Germline
1278	Control	6	0.778151	Germline
1278	Control	3	0.477121	Germline
1278	Control	3	0.477121	Germline
1278	Control	3	0.477121	Germline
1278	Control	4	0.60206	Germline
1278	Control	14	1.14613	Germline
1278	Control	3	0.477121	Germline
1278	Control	3	0.477121	Germline
1278	Control	3	0.477121	Germline
1278	Control	8	0.90309	Germline
1278	Control	3	0.477121	Germline
1278	Control	5	0.69897	Germline
1278	Control	5	0.69897	Germline
1278	Control	8	0.90309	Germline
1278	Control	3	0.477121	Germline
1278	Control	3	0.477121	Germline
1278	Control	3	0.477121	Germline
1278	Control	3	0.477121	Germline
1278	Control	3	0.477121	Germline
1278	Control	4	0.60206	Germline
1278	Control	3	0.477121	Germline
1278	Control	6	0.778151	Germline
1278	Control	3	0.477121	Germline
1278	Control	3	0.477121	Germline
1278	Control	3	0.477121	Germline
1278	Control	3	0.477121	Germline
1278	Control	4	0.60206	Germline
1278	Control	3	0.477121	Germline
1278	Control	7	0.845098	Germline
1278	Control	3	0.477121	Germline
1278	Control	4	0.60206	Germline
1278	Control	3	0.477121	Germline
1278	Control	3	0.477121	Germline
1278	Control	4	0.60206	Germline
1278	Control	3	0.477121	Germline
1278	Control	5	0.69897	Germline
1278	Control	3	0.477121	Germline
1278	Control	5	0.69897	Germline
1278	Control	3	0.477121	Germline
1278	Control	3	0.477121	Germline
1278	Control	338	2.52892	Germline
1278	Control	6	0.778151	Germline
1278	Control	3	0.477121	Germline
1278	Control	14	1.14613	Germline
1278	Control	3	0.477121	Germline
1278	Control	3	0.477121	Germline
1278	Control	3	0.477121	Germline
1278	Control	5	0.69897	Germline
1278	Control	5	0.69897	Germline
1278	Control	3	0.477121	Germline
1278	Control	13	1.11394	Germline
1278	Control	3	0.477121	Germline
1278	Control	4	0.60206	Germline
1278	Control	11	1.04139	Germline
1278	Control	3	0.477121	Germline
1278	Control	6	0.778151	Germline
1278	Control	3	0.477121	Germline
1278	Control	3	0.477121	Germline
1278	Control	3	0.477121	Germline
1278	Control	3	0.477121	Germline
1278	Control	10	1	Germline
1278	Control	3	0.477121	Germline
1278	Control	3	0.477121	Germline
1278	Control	8	0.90309	Germline
1278	Control	3	0.477121	Germline
1278	Control	3	0.477121	Germline
1278	Control	3	0.477121	Germline
1278	Control	5	0.69897	Germline
1278	Control	3	0.477121	Germline
1278	Control	3	0.477121	Germline
1278	Control	4	0.60206	Germline
1278	Control	3	0.477121	Germline
1278	Control	4	0.60206	Germline
1278	Control	3	0.477121	Germline
1278	Control	3	0.477121	Germline
1278	Control	12	1.07918	Germline
1278	Control	3	0.477121	Germline
1278	Control	3	0.477121	Germline
1278	Control	3	0.477121	Germline
1278	Control	4	0.60206	Germline
1278	Control	3	0.477121	Germline
1278	Control	3	0.477121	Germline
1278	Control	3	0.477121	Germline
1278	Control	3	0.477121	Germline
1278	Control	3	0.477121	Germline
1278	Control	3	0.477121	Germline
1278	Control	3	0.477121	Germline
1278	Control	5	0.69897	Germline
1278	Control	3	0.477121	Germline
1278	Control	3	0.477121	Germline
1278	Control	4	0.60206	Germline
1278	Control	4	0.60206	Germline
1278	Control	4	0.60206	Germline
1278	Control	3	0.477121	Germline
1278	Control	3	0.477121	Germline
1278	Control	3	0.477121	Germline
1278	Control	3	0.477121	Germline
1278	Control	3	0.477121	Germline
1278	Control	5	0.69897	Germline
1278	Control	4	0.60206	Germline
1278	Control	3	0.477121	Germline
1278	Control	15	1.17609	Germline
1278	Control	4	0.60206	Germline
1278	Control	3	0.477121	Germline
1278	Control	3	0.477121	Germline
1278	Control	3	0.477121	Germline
1278	Control	4	0.60206	Germline
1278	Control	5	0.69897	Germline
1278	Control	5	0.69897	Germline
1278	Control	6	0.778151	Germline
1278	Control	3	0.477121	Germline
1278	Control	3	0.477121	Germline
1278	Control	3	0.477121	Germline
1278	Control	3	0.477121	Germline
1278	Control	3	0.477121	Germline
1278	Control	3	0.477121	Germline
1278	Control	5	0.69897	Germline
1278	Control	3	0.477121	Germline
1278	Control	6	0.778151	Germline
1278	Control	3	0.477121	Germline
1278	Control	4	0.60206	Germline
1278	Control	3	0.477121	Germline
1278	Control	3	0.477121	Germline
1278	Control	3	0.477121	Germline
1278	Control	3	0.477121	Germline
1278	Control	4	0.60206	Germline
1278	Control	3	0.477121	Germline
1278	Control	7	0.845098	Germline
1278	Control	3	0.477121	Germline
1278	Control	3	0.477121	Germline
1278	Control	3	0.477121	Germline
1278	Control	4	0.60206	Germline
1278	Control	4	0.60206	Germline
1278	Control	6	0.778151	Germline
1278	Control	3	0.477121	Germline
1278	Control	6	0.778151	Germline
1278	Control	3	0.477121	Germline
1278	Control	6	0.778151	Germline
1278	Control	3	0.477121	Germline
1278	Control	3	0.477121	Germline
1278	Control	16	1.20412	Germline
1278	Control	3	0.477121	Germline
1278	Control	8	0.90309	Germline
1278	Control	3	0.477121	Germline
1278	Control	3	0.477121	Germline
1278	Control	6	0.778151	Germline
1278	Control	3	0.477121	Germline
1278	Control	5	0.69897	Germline
1278	Control	3	0.477121	Germline
1278	Control	3	0.477121	Germline
1278	Control	3	0.477121	Germline
1278	Control	3	0.477121	Germline
1278	Control	6	0.778151	Germline
1278	Control	3	0.477121	Germline
1278	Control	3	0.477121	Germline
1278	Control	3	0.477121	Germline
1278	Control	3	0.477121	Germline
1278	Control	3	0.477121	Germline
1278	Control	3	0.477121	Germline
1278	Control	3	0.477121	Germline
1278	Control	6	0.778151	Germline
1278	Control	4	0.60206	Germline
1278	Control	3	0.477121	Germline
1278	Control	5	0.69897	Germline
1278	Control	3	0.477121	Germline
1278	Control	4	0.60206	Germline
1278	Control	3	0.477121	Germline
1278	Control	8	0.90309	Germline
1278	Control	6	0.778151	Germline
1278	Control	3	0.477121	Germline
1278	Control	3	0.477121	Germline
1278	Control	3	0.477121	Germline
1278	Control	7	0.845098	Germline
1278	Control	3	0.477121	Germline
1278	Control	7	0.845098	Germline
1278	Control	10	1	Germline
1278	Control	3	0.477121	Germline
1278	Control	3	0.477121	Germline
1278	Control	3	0.477121	Germline
1278	Control	3	0.477121	Germline
1278	Control	4	0.60206	Germline
1278	Control	3	0.477121	Germline
1278	Control	4	0.60206	Germline
1278	Control	4	0.60206	Germline
1278	Control	3	0.477121	Germline
1278	Control	3	0.477121	Germline
1278	Control	6	0.778151	Germline
1278	Control	3	0.477121	Germline
1278	Control	5	0.69897	Germline
1278	Control	3	0.477121	Germline
1278	Control	3	0.477121	Germline
1278	Control	6	0.778151	Germline
1278	Control	6	0.778151	Germline
1278	Control	3	0.477121	Germline
1278	Control	3	0.477121	Germline
1278	Control	5	0.69897	Germline
1278	Control	3	0.477121	Germline
1278	Control	3	0.477121	Germline
1278	Control	3	0.477121	Germline
1278	Control	3	0.477121	Germline
1278	Control	3	0.477121	Germline
1278	Control	3	0.477121	Germline
1278	Control	4	0.60206	Germline
1278	Control	4	0.60206	Germline
1278	Control	3	0.477121	Germline
1278	Control	3	0.477121	Germline
1278	Control	3	0.477121	Germline
1278	Control	8	0.90309	Germline
1278	Control	17	1.23045	Germline
1278	Control	3	0.477121	Germline
1278	Control	4	0.60206	Germline
1278	Control	3	0.477121	Germline
1278	Control	3	0.477121	Germline
1278	Control	3	0.477121	Germline
1278	Control	3	0.477121	Germline
1278	Control	6	0.778151	Germline
1278	Control	4	0.60206	Germline
1278	Control	3	0.477121	Germline
1278	Control	3	0.477121	Germline
1278	Control	3	0.477121	Germline
1278	Control	3	0.477121	Germline
1278	Control	3	0.477121	Germline
1278	Control	3	0.477121	Germline
1278	Control	3	0.477121	Germline
1278	Control	3	0.477121	Germline
1278	Control	3	0.477121	Germline
1278	Control	3	0.477121	Germline
1278	Control	5	0.69897	Germline
1278	Control	3	0.477121	Germline
1278	Control	3	0.477121	Germline
1278	Control	3	0.477121	Germline
1278	Control	3	0.477121	Germline
1278	Control	3	0.477121	Germline
1278	Control	4	0.60206	Germline
1278	Control	3	0.477121	Germline
1278	Control	5	0.69897	Germline
1278	Control	3	0.477121	Germline
1278	Control	3	0.477121	Germline
1278	Control	10	1	Germline
1278	Control	3	0.477121	Germline
1278	Control	3	0.477121	Germline
1278	Control	4	0.60206	Germline
1278	Control	3	0.477121	Germline
1278	Control	3	0.477121	Germline
1278	Control	8	0.90309	Germline
1278	Control	3	0.477121	Germline
1278	Control	3	0.477121	Germline
1278	Control	6	0.778151	Germline
1278	Control	3	0.477121	Germline
1278	Control	13	1.11394	Germline
1278	Control	3	0.477121	Germline
1278	Control	5	0.69897	Germline
1278	Control	3	0.477121	Germline
1278	Control	3	0.477121	Germline
1278	Control	11	1.04139	Germline
1278	Control	7	0.845098	Germline
1278	Control	3	0.477121	Germline
1278	Control	3	0.477121	Germline
1278	Control	5	0.69897	Germline
1278	Control	3	0.477121	Germline
1278	Control	3	0.477121	Germline
1278	Control	6	0.778151	Germline
1278	Control	4	0.60206	Germline
1278	Control	4	0.60206	Germline
1278	Control	5	0.69897	Germline
1278	Control	8	0.90309	Germline
1278	Control	3	0.477121	Germline
1278	Control	3	0.477121	Germline
1278	Control	3	0.477121	Germline
1278	Control	3	0.477121	Germline
1278	Control	3	0.477121	Germline
1278	Control	3	0.477121	Germline
1278	Control	7	0.845098	Germline
1278	Control	3	0.477121	Germline
1278	Control	10	1	Germline
1278	Control	3	0.477121	Germline
1278	Control	6	0.778151	Germline
1278	Control	3	0.477121	Germline
1278	Control	3	0.477121	Germline
1278	Control	3	0.477121	Germline
1278	Control	3	0.477121	Germline
1278	Control	9	0.954243	Germline
1278	Control	3	0.477121	Germline
1278	Control	3	0.477121	Germline
1278	Control	3	0.477121	Germline
1278	Control	3	0.477121	Germline
1278	Control	4	0.60206	Germline
1278	Control	3	0.477121	Germline
1278	Control	5	0.69897	Germline
1278	Control	3	0.477121	Germline
1278	Control	3	0.477121	Germline
1278	Control	3	0.477121	Germline
1278	Control	3	0.477121	Germline
1278	Control	12	1.07918	Germline
1278	Control	3	0.477121	Germline
1278	Control	3	0.477121	Germline
1278	Control	25	1.39794	Germline
1278	Control	6	0.778151	Germline
1278	Control	3	0.477121	Germline
1278	Control	4	0.60206	Germline
1278	Control	4	0.60206	Germline
1278	Control	16	1.20412	Germline
1278	Control	3	0.477121	Germline
1278	Control	3	0.477121	Germline
1278	Control	10	1	Germline
1278	Control	3	0.477121	Germline
1278	Control	6	0.778151	Germline
1278	Control	3	0.477121	Germline
1278	Control	4	0.60206	Germline
1278	Control	3	0.477121	Germline
1278	Control	3	0.477121	Germline
1278	Control	4	0.60206	Germline
1278	Control	40	1.60206	Germline
1278	Control	6	0.778151	Germline
1278	Control	4	0.60206	Germline
1278	Control	5	0.69897	Germline
1278	Control	3	0.477121	Germline
1278	Control	3	0.477121	Germline
1278	Control	5	0.69897	Germline
1278	Control	3	0.477121	Germline
1278	Control	6	0.778151	Germline
1278	Control	3	0.477121	Germline
1278	Control	5	0.69897	Germline
1278	Control	3	0.477121	Germline
1278	Control	3	0.477121	Germline
1278	Control	3	0.477121	Germline
1278	Control	3	0.477121	Germline
1278	Control	5	0.69897	Germline
1278	Control	3	0.477121	Germline
1278	Control	6	0.778151	Germline
1278	Control	3	0.477121	Germline
1278	Control	6	0.778151	Germline
1278	Control	3	0.477121	Germline
1278	Control	3	0.477121	Germline
1278	Control	7	0.845098	Germline
1278	Control	19	1.27875	Germline
1278	Control	3	0.477121	Germline
1278	Control	3	0.477121	Germline
1278	Control	3	0.477121	Germline
1278	Control	5	0.69897	Germline
1278	Control	3	0.477121	Germline
1278	Control	8	0.90309	Germline
1278	Control	4	0.60206	Germline
1278	Control	5	0.69897	Germline
1278	Control	8	0.90309	Germline
1278	Control	3	0.477121	Germline
1278	Control	3	0.477121	Germline
1278	Control	3	0.477121	Germline
1278	Control	3	0.477121	Germline
1278	Control	3	0.477121	Germline
1278	Control	3	0.477121	Germline
1278	Control	15	1.17609	Germline
1278	Control	3	0.477121	Germline
1278	Control	3	0.477121	Germline
1278	Control	6	0.778151	Germline
1278	Control	3	0.477121	Germline
1278	Control	3	0.477121	Germline
1278	Control	4	0.60206	Germline
1278	Control	3	0.477121	Germline
1278	Control	3	0.477121	Germline
1278	Control	3	0.477121	Germline
1278	Control	3	0.477121	Germline
1278	Control	6	0.778151	Germline
1278	Control	3	0.477121	Germline
1278	Control	7	0.845098	Germline
1278	Control	3	0.477121	Germline
1278	Control	3	0.477121	Germline
1278	Control	3	0.477121	Germline
1278	Control	3	0.477121	Germline
1278	Control	3	0.477121	Germline
1278	Control	3	0.477121	Germline
1278	Control	3	0.477121	Germline
1278	Control	8	0.90309	Germline
1278	Control	3	0.477121	Germline
1278	Control	5	0.69897	Germline
1278	Control	3	0.477121	Germline
1278	Control	3	0.477121	Germline
1278	Control	4	0.60206	Germline
1278	Control	3	0.477121	Germline
1278	Control	3	0.477121	Germline
1278	Control	3	0.477121	Germline
1278	Control	3	0.477121	Germline
1278	Control	3	0.477121	Germline
1278	Control	4	0.60206	Germline
1278	Control	3	0.477121	Germline
1278	Control	4	0.60206	Germline
1278	Control	5	0.69897	Germline
1278	Control	6	0.778151	Germline
1278	Control	3	0.477121	Germline
1278	Control	4	0.60206	Germline
1278	Control	5	0.69897	Germline
1278	Control	4	0.60206	Germline
1278	Control	3	0.477121	Germline
1278	Control	3	0.477121	Germline
1278	Control	17	1.23045	Germline
1278	Control	3	0.477121	Germline
1278	Control	5	0.69897	Germline
1278	Control	3	0.477121	Germline
1278	Control	6	0.778151	Germline
1278	Control	5	0.69897	Germline
1278	Control	3	0.477121	Germline
1278	Control	3	0.477121	Germline
1278	Control	3	0.477121	Germline
1278	Control	3	0.477121	Germline
1278	Control	3	0.477121	Germline
1278	Control	3	0.477121	Germline
1278	Control	3	0.477121	Germline
1278	Control	3	0.477121	Germline
1278	Control	16	1.20412	Germline
1278	Control	3	0.477121	Germline
1278	Control	3	0.477121	Germline
1278	Control	3	0.477121	Germline
1278	Control	3	0.477121	Germline
1278	Control	6	0.778151	Germline
1278	Control	3	0.477121	Germline
1278	Control	4	0.60206	Germline
1278	Control	3	0.477121	Germline
1278	Control	4	0.60206	Germline
1278	Control	3	0.477121	Germline
1278	Control	6	0.778151	Germline
1278	Control	6	0.778151	Germline
1278	Control	6	0.778151	Germline
1278	Control	5	0.69897	Germline
1278	Control	3	0.477121	Germline
1278	Control	3	0.477121	Germline
1278	Control	5	0.69897	Germline
1278	Control	3	0.477121	Germline
1278	Control	3	0.477121	Germline
1278	Control	18	1.25527	Germline
1278	Control	3	0.477121	Germline
1278	Control	3	0.477121	Germline
1278	Control	6	0.778151	Germline
1278	Control	3	0.477121	Germline
1278	Control	8	0.90309	Germline
1278	Control	1026	3.01115	Germline
1278	Control	4	0.60206	Germline
1278	Control	3	0.477121	Germline
1278	Control	3	0.477121	Germline
1278	Control	3	0.477121	Germline
1278	Control	3	0.477121	Germline
1278	Control	3	0.477121	Germline
1278	Control	3	0.477121	Germline
1278	Control	4	0.60206	Germline
1278	Control	4	0.60206	Germline
1278	Control	3	0.477121	Germline
1278	Control	3	0.477121	Germline
1278	Control	8	0.90309	Germline
1278	Control	6	0.778151	Germline
1278	Control	4	0.60206	Germline
1278	Control	3	0.477121	Germline
1278	Control	14	1.14613	Germline
1278	Control	3	0.477121	Germline
1278	Control	3	0.477121	Germline
1278	Control	3	0.477121	Germline
1278	Control	3	0.477121	Germline
1278	Control	3	0.477121	Germline
1278	Control	3	0.477121	Germline
1278	Control	3	0.477121	Germline
1278	Control	7	0.845098	Germline
1278	Control	10	1	Germline
1278	Control	4	0.60206	Germline
1278	Control	3	0.477121	Germline
1278	Control	10	1	Germline
1278	Control	3	0.477121	Germline
1278	Control	3	0.477121	Germline
1278	Control	3	0.477121	Germline
1278	Control	6	0.778151	Germline
1278	Control	10	1	Germline
1278	Control	15	1.17609	Germline
1278	Control	3	0.477121	Germline
1278	Control	3	0.477121	Germline
1278	Control	4	0.60206	Germline
1278	Control	3	0.477121	Germline
1278	Control	4	0.60206	Germline
1278	Control	4	0.60206	Germline
1278	Control	3	0.477121	Germline
1278	Control	3	0.477121	Germline
1278	Control	3	0.477121	Germline
1278	Control	6	0.778151	Germline
1278	Control	3	0.477121	Germline
1278	Control	9	0.954243	Germline
1278	Control	3	0.477121	Germline
1278	Control	4	0.60206	Germline
1278	Control	3	0.477121	Germline
1278	Control	3	0.477121	Germline
1278	Control	5	0.69897	Germline
1278	Control	3	0.477121	Germline
1278	Control	8	0.90309	Germline
1278	Control	7	0.845098	Germline
1278	Control	7	0.845098	Germline
1278	Control	3	0.477121	Germline
1278	Control	5	0.69897	Germline
1278	Control	7	0.845098	Germline
1278	Control	3	0.477121	Germline
1278	Control	3	0.477121	Germline
1278	Control	3	0.477121	Germline
1278	Control	4	0.60206	Germline
1278	Control	8	0.90309	Germline
1278	Control	3	0.477121	Germline
1278	Control	6	0.778151	Germline
1278	Control	5	0.69897	Germline
1278	Control	4	0.60206	Germline
1278	Control	4	0.60206	Germline
1278	Control	3	0.477121	Germline
1278	Control	3	0.477121	Germline
1278	Control	3	0.477121	Germline
1278	Control	7	0.845098	Germline
1278	Control	3	0.477121	Germline
1278	Control	3	0.477121	Germline
1278	Control	3	0.477121	Germline
1278	Control	3	0.477121	Germline
1278	Control	6	0.778151	Germline
1278	Control	3	0.477121	Germline
1278	Control	3	0.477121	Germline
1278	Control	4	0.60206	Germline
1278	Control	4	0.60206	Germline
1278	Control	3	0.477121	Germline
1278	Control	3	0.477121	Germline
1278	Control	3	0.477121	Germline
1278	Control	3	0.477121	Germline
1278	Control	4	0.60206	Germline
1278	Control	4	0.60206	Germline
1278	Control	3	0.477121	Germline
1278	Control	4	0.60206	Germline
1278	Control	3	0.477121	Germline
1278	Control	3	0.477121	Germline
1278	Control	4	0.60206	Germline
1278	Control	3	0.477121	Germline
1278	Control	3	0.477121	Germline
1278	Control	3	0.477121	Germline
1278	Control	21	1.32222	Germline
1278	Control	3	0.477121	Germline
1278	Control	3	0.477121	Germline
1278	Control	6	0.778151	Germline
1278	Control	5	0.69897	Germline
1278	Control	3	0.477121	Germline
1278	Control	3	0.477121	Germline
1278	Control	3	0.477121	Germline
1278	Control	4	0.60206	Germline
1278	Control	5	0.69897	Germline
1278	Control	3	0.477121	Germline
1278	Control	12	1.07918	Germline
1278	Control	3	0.477121	Germline
1278	Control	3	0.477121	Germline
1278	Control	3	0.477121	Germline
1278	Control	5	0.69897	Germline
1278	Control	5	0.69897	Germline
1278	Control	3	0.477121	Germline
1278	Control	3	0.477121	Germline
1278	Control	4	0.60206	Germline
1278	Control	12	1.07918	Germline
1278	Control	3	0.477121	Germline
1278	Control	6	0.778151	Germline
1278	Control	3	0.477121	Germline
1278	Control	6	0.778151	Germline
1278	Control	3	0.477121	Germline
1278	Control	3	0.477121	Germline
1278	Control	5	0.69897	Germline
1278	Control	5	0.69897	Germline
1278	Control	3	0.477121	Germline
1278	Control	3	0.477121	Germline
1278	Control	3	0.477121	Germline
1278	Control	3	0.477121	Germline
1278	Control	3	0.477121	Germline
1278	Control	4	0.60206	Germline
1278	Control	3	0.477121	Germline
1278	Control	8	0.90309	Germline
1278	Control	4	0.60206	Germline
1278	Control	3	0.477121	Germline
1278	Control	3	0.477121	Germline
1278	Control	6	0.778151	Germline
1278	Control	3	0.477121	Germline
1278	Control	6	0.778151	Germline
1278	Control	5	0.69897	Germline
1278	Control	3	0.477121	Germline
1278	Control	12	1.07918	Germline
1278	Control	3	0.477121	Germline
1278	Control	6	0.778151	Germline
1278	Control	3	0.477121	Germline
1278	Control	6	0.778151	Germline
1278	Control	3	0.477121	Germline
1278	Control	11	1.04139	Germline
1278	Control	3	0.477121	Germline
1278	Control	17	1.23045	Germline
1278	Control	4	0.60206	Germline
1278	Control	4	0.60206	Germline
1278	Control	3	0.477121	Germline
1278	Control	27	1.43136	Germline
1278	Control	4	0.60206	Germline
1278	Control	19	1.27875	Germline
1278	Control	4	0.60206	Germline
1278	Control	6	0.778151	Germline
1278	Control	3	0.477121	Germline
1278	Control	3	0.477121	Germline
1278	Control	3	0.477121	Germline
1278	Control	3	0.477121	Germline
1278	Control	4	0.60206	Germline
1278	Control	4	0.60206	Germline
1278	Control	5	0.69897	Germline
1278	Control	3	0.477121	Germline
1278	Control	13	1.11394	Germline
1278	Control	3	0.477121	Germline
1278	Control	9	0.954243	Germline
1278	Control	3	0.477121	Germline
1278	Control	3	0.477121	Germline
1278	Control	3	0.477121	Germline
1278	Control	3	0.477121	Germline
1278	Control	3	0.477121	Germline
1278	Control	3	0.477121	Germline
1278	Control	3	0.477121	Germline
1278	Control	4	0.60206	Germline
1278	Control	12	1.07918	Germline
1278	Control	3	0.477121	Germline
1278	Control	3	0.477121	Germline
1278	Control	3	0.477121	Germline
1278	Control	3	0.477121	Germline
1278	Control	3	0.477121	Germline
1278	Control	5	0.69897	Germline
1278	Control	7	0.845098	Germline
1278	Control	3	0.477121	Germline
1278	Control	3	0.477121	Germline
1278	Control	3	0.477121	Germline
1278	Control	3	0.477121	Germline
1278	Control	3	0.477121	Germline
1278	Control	3	0.477121	Germline
1278	Control	5	0.69897	Germline
1278	Control	8	0.90309	Germline
1278	Control	7	0.845098	Germline
1278	Control	3	0.477121	Germline
1278	Control	4	0.60206	Germline
1278	Control	3	0.477121	Germline
1278	Control	6	0.778151	Germline
1278	Control	15	1.17609	Germline
1278	Control	3	0.477121	Germline
1278	Control	3	0.477121	Germline
1278	Control	6	0.778151	Germline
1278	Control	6	0.778151	Germline
1278	Control	3	0.477121	Germline
1278	Control	4	0.60206	Germline
1278	Control	5	0.69897	Germline
1278	Control	3	0.477121	Germline
1278	Control	3	0.477121	Germline
1278	Control	8	0.90309	Germline
1278	Control	4	0.60206	Germline
1278	Control	3	0.477121	Germline
1278	Control	3	0.477121	Germline
1278	Control	4	0.60206	Germline
1278	Control	9	0.954243	Germline
1278	Control	3	0.477121	Germline
1278	Control	4	0.60206	Germline
1278	Control	3	0.477121	Germline
1278	Control	3	0.477121	Germline
1278	Control	4	0.60206	Germline
1278	Control	3	0.477121	Germline
1278	Control	4	0.60206	Germline
1278	Control	6	0.778151	Germline
1278	Control	3	0.477121	Germline
1278	Control	3	0.477121	Germline
1278	Control	4	0.60206	Germline
1278	Control	12	1.07918	Germline
1278	Control	3	0.477121	Germline
1278	Control	3	0.477121	Germline
1278	Control	5	0.69897	Germline
1278	Control	3	0.477121	Germline
1278	Control	3	0.477121	Germline
1278	Control	5	0.69897	Germline
1278	Control	5	0.69897	Germline
1278	Control	3	0.477121	Germline
1278	Control	3	0.477121	Germline
1278	Control	4	0.60206	Germline
1278	Control	6	0.778151	Germline
1278	Control	8	0.90309	Germline
1278	Control	6	0.778151	Germline
1278	Control	3	0.477121	Germline
1278	Control	3	0.477121	Germline
1278	Control	5	0.69897	Germline
1278	Control	3	0.477121	Germline
1278	Control	3	0.477121	Germline
1278	Control	4	0.60206	Germline
1278	Control	3	0.477121	Germline
1278	Control	7	0.845098	Germline
1278	Control	3	0.477121	Germline
1278	Control	6	0.778151	Germline
1278	Control	5	0.69897	Germline
1278	Control	3	0.477121	Germline
1278	Control	6	0.778151	Germline
1278	Control	3	0.477121	Germline
1278	Control	4	0.60206	Germline
1278	Control	4	0.60206	Germline
1278	Control	3	0.477121	Germline
1278	Control	6	0.778151	Germline
1278	Control	3	0.477121	Germline
1278	Control	4	0.60206	Germline
1278	Control	4	0.60206	Germline
1278	Control	3	0.477121	Germline
1278	Control	3	0.477121	Germline
1278	Control	7	0.845098	Germline
1278	Control	3	0.477121	Germline
1278	Control	3	0.477121	Germline
1278	Control	5	0.69897	Germline
1278	Control	3	0.477121	Germline
1278	Control	3	0.477121	Germline
1278	Control	3	0.477121	Germline
1278	Control	6	0.778151	Germline
1278	Control	3	0.477121	Germline
1278	Control	7	0.845098	Germline
1278	Control	3	0.477121	Germline
1278	Control	3	0.477121	Germline
1278	Control	3	0.477121	Germline
1278	Control	3	0.477121	Germline
1278	Control	4	0.60206	Germline
1278	Control	3	0.477121	Germline
1278	Control	4	0.60206	Germline
1278	Control	3	0.477121	Germline
1278	Control	6	0.778151	Germline
1278	Control	3	0.477121	Germline
1278	Control	5	0.69897	Germline
1278	Control	5	0.69897	Germline
1278	Control	6	0.778151	Germline
1278	Control	3	0.477121	Germline
1278	Control	3	0.477121	Germline
1278	Control	3	0.477121	Germline
1278	Control	3	0.477121	Germline
1278	Control	3	0.477121	Germline
1278	Control	3	0.477121	Germline
1278	Control	3	0.477121	Germline
1278	Control	3	0.477121	Germline
1278	Control	5	0.69897	Germline
1278	Control	5	0.69897	Germline
1278	Control	3	0.477121	Germline
1278	Control	3	0.477121	Germline
1278	Control	3	0.477121	Germline
1278	Control	4	0.60206	Germline
1278	Control	5	0.69897	Germline
1278	Control	3	0.477121	Germline
1278	Control	3	0.477121	Germline
1278	Control	3	0.477121	Germline
1278	Control	3	0.477121	Germline
1278	Control	3	0.477121	Germline
1278	Control	3	0.477121	Germline
1278	Control	3	0.477121	Germline
1278	Control	3	0.477121	Germline
1278	Control	3	0.477121	Germline
1278	Control	4	0.60206	Germline
1278	Control	3	0.477121	Germline
1278	Control	3	0.477121	Germline
1278	Control	4	0.60206	Germline
1278	Control	3	0.477121	Germline
1278	Control	4	0.60206	Germline
1278	Control	6	0.778151	Germline
1278	Control	3	0.477121	Germline
1278	Control	4	0.60206	Germline
1278	Control	6	0.778151	Germline
1278	Control	4	0.60206	Germline
1278	Control	38	1.57978	Germline
1278	Control	6	0.778151	Germline
1278	Control	3	0.477121	Germline
1278	Control	3	0.477121	Germline
1278	Control	3	0.477121	Germline
1278	Control	3	0.477121	Germline
1278	Control	3	0.477121	Germline
1278	Control	4	0.60206	Germline
1278	Control	3	0.477121	Germline
1278	Control	3	0.477121	Germline
1278	Control	3	0.477121	Germline
1278	Control	4	0.60206	Germline
1278	Control	3	0.477121	Germline
1278	Control	3	0.477121	Germline
1278	Control	3	0.477121	Germline
1278	Control	3	0.477121	Germline
1278	Control	5	0.69897	Germline
1278	Control	5	0.69897	Germline
1278	Control	3	0.477121	Germline
1278	Control	5	0.69897	Germline
1278	Control	4	0.60206	Germline
1278	Control	7	0.845098	Germline
1278	Control	5	0.69897	Germline
1278	Control	3	0.477121	Germline
1278	Control	3	0.477121	Germline
1278	Control	3	0.477121	Germline
1278	Control	3	0.477121	Germline
1278	Control	3	0.477121	Germline
1278	Control	3	0.477121	Germline
1278	Control	359	2.55509	Germline
1278	Control	3	0.477121	Germline
1278	Control	3	0.477121	Germline
1278	Control	3	0.477121	Germline
1278	Control	3	0.477121	Germline
1278	Control	3	0.477121	Germline
1278	Control	3	0.477121	Germline
1278	Control	3	0.477121	Germline
1278	Control	6	0.778151	Germline
1278	Control	3	0.477121	Germline
1278	Control	7	0.845098	Germline
1278	Control	4	0.60206	Germline
1278	Control	6	0.778151	Germline
1278	Control	6	0.778151	Germline
1278	Control	3	0.477121	Germline
1278	Control	19	1.27875	Germline
1278	Control	3	0.477121	Germline
1278	Control	3	0.477121	Germline
1278	Control	3	0.477121	Germline
1278	Control	3	0.477121	Germline
1278	Control	6	0.778151	Germline
1278	Control	6	0.778151	Germline
1278	Control	4	0.60206	Germline
1278	Control	5	0.69897	Germline
1278	Control	6	0.778151	Germline
1278	Control	3	0.477121	Germline
1278	Control	3	0.477121	Germline
1278	Control	3	0.477121	Germline
1278	Control	4	0.60206	Germline
1278	Control	3	0.477121	Germline
1278	Control	3	0.477121	Germline
1278	Control	4	0.60206	Germline
1278	Control	6	0.778151	Germline
1278	Control	3	0.477121	Germline
1278	Control	6	0.778151	Germline
1278	Control	6	0.778151	Germline
1278	Control	6	0.778151	Germline
1278	Control	3	0.477121	Germline
1278	Control	3	0.477121	Germline
1278	Control	3	0.477121	Germline
1278	Control	3	0.477121	Germline
1278	Control	3	0.477121	Germline
1278	Control	7	0.845098	Germline
1278	Control	16	1.20412	Germline
1278	Control	4	0.60206	Germline
1278	Control	4	0.60206	Germline
1278	Control	4	0.60206	Germline
1278	Control	3	0.477121	Germline
1278	Control	3	0.477121	Germline
1278	Control	3	0.477121	Germline
1278	Control	3	0.477121	Germline
1278	Control	3	0.477121	Germline
1278	Control	3	0.477121	Germline
1278	Control	3	0.477121	Germline
1278	Control	3	0.477121	Germline
1278	Control	6	0.778151	Germline
1278	Control	3	0.477121	Germline
1278	Control	3	0.477121	Germline
1278	Control	3	0.477121	Germline
1278	Control	3	0.477121	Germline
1278	Control	3	0.477121	Germline
1278	Control	3	0.477121	Germline
1278	Control	4	0.60206	Germline
1278	Control	6	0.778151	Germline
1278	Control	7	0.845098	Germline
1278	Control	5	0.69897	Germline
1278	Control	5	0.69897	Germline
1278	Control	7	0.845098	Germline
1278	Control	4	0.60206	Germline
1278	Control	3	0.477121	Germline
1278	Control	4	0.60206	Germline
1278	Control	37	1.5682	Germline
1278	Control	3	0.477121	Germline
1278	Control	3	0.477121	Germline
1278	Control	4	0.60206	Germline
1278	Control	4	0.60206	Germline
1278	Control	3	0.477121	Germline
1278	Control	3	0.477121	Germline
1278	Control	3	0.477121	Germline
1278	Control	7	0.845098	Germline
1278	Control	3	0.477121	Germline
1278	Control	3	0.477121	Germline
1278	Control	4	0.60206	Germline
1278	Control	3	0.477121	Germline
1278	Control	411	2.61384	Germline
1278	Control	3	0.477121	Germline
1278	Control	3	0.477121	Germline
1278	Control	5	0.69897	Germline
1278	Control	6	0.778151	Germline
1278	Control	3	0.477121	Germline
1278	Control	3	0.477121	Germline
1278	Control	3	0.477121	Germline
1278	Control	3	0.477121	Germline
1278	Control	5	0.69897	Germline
1278	Control	16	1.20412	Germline
1278	Control	3	0.477121	Germline
1278	Control	5	0.69897	Germline
1278	Control	3	0.477121	Germline
1278	Control	5	0.69897	Germline
1278	Control	3	0.477121	Germline
1278	Control	5	0.69897	Germline
1278	Control	3	0.477121	Germline
1278	Control	3	0.477121	Germline
1278	Control	6	0.778151	Germline
1278	Control	9	0.954243	Germline
1278	Control	3	0.477121	Germline
1278	Control	6	0.778151	Germline
1278	Control	3	0.477121	Germline
1278	Control	4	0.60206	Germline
1278	Control	3	0.477121	Germline
1278	Control	3	0.477121	Germline
1278	Control	3	0.477121	Germline
1278	Control	3	0.477121	Germline
1278	Control	4	0.60206	Germline
1278	Control	5	0.69897	Germline
1278	Control	4	0.60206	Germline
1278	Control	3	0.477121	Germline
1278	Control	4	0.60206	Germline
1278	Control	6	0.778151	Germline
1278	Control	3	0.477121	Germline
1278	Control	6	0.778151	Germline
1278	Control	3	0.477121	Germline
1278	Control	6	0.778151	Germline
1278	Control	3	0.477121	Germline
1278	Control	6	0.778151	Germline
1278	Control	3	0.477121	Germline
1278	Control	3	0.477121	Germline
1278	Control	3	0.477121	Germline
1278	Control	3	0.477121	Germline
1278	Control	3	0.477121	Germline
1278	Control	6	0.778151	Germline
1278	Control	4	0.60206	Germline
1278	Control	3	0.477121	Germline
1278	Control	3	0.477121	Germline
1278	Control	6	0.778151	Germline
1278	Control	3	0.477121	Germline
1278	Control	3	0.477121	Germline
1278	Control	6	0.778151	Germline
1278	Control	3	0.477121	Germline
1278	Control	7	0.845098	Germline
1278	Control	3	0.477121	Germline
1278	Control	3	0.477121	Germline
1278	Control	3	0.477121	Germline
1278	Control	3	0.477121	Germline
1278	Control	7	0.845098	Germline
1278	Control	6	0.778151	Germline
1278	Control	4	0.60206	Germline
1278	Control	7	0.845098	Germline
1278	Control	3	0.477121	Germline
1278	Control	6	0.778151	Germline
1278	Control	3	0.477121	Germline
1278	Control	9	0.954243	Germline
1278	Control	3	0.477121	Germline
1278	Control	3	0.477121	Germline
1278	Control	3	0.477121	Germline
1278	Control	7	0.845098	Germline
1278	Control	3	0.477121	Germline
1278	Control	5	0.69897	Germline
1278	Control	4	0.60206	Germline
1278	Control	5	0.69897	Germline
1278	Control	3	0.477121	Germline
1278	Control	7	0.845098	Germline
1278	Control	6	0.778151	Germline
1278	Control	3	0.477121	Germline
1278	Control	4	0.60206	Germline
1278	Control	5	0.69897	Germline
1278	Control	3	0.477121	Germline
1278	Control	5	0.69897	Germline
1278	Control	3	0.477121	Germline
1278	Control	3	0.477121	Germline
1278	Control	8	0.90309	Germline
1278	Control	7	0.845098	Germline
1278	Control	4	0.60206	Germline
1278	Control	3	0.477121	Germline
1278	Control	3	0.477121	Germline
1278	Control	3	0.477121	Germline
1278	Control	7	0.845098	Germline
1278	Control	4	0.60206	Germline
1278	Control	7	0.845098	Germline
1278	Control	12	1.07918	Germline
1278	Control	9	0.954243	Germline
1278	Control	8	0.90309	Germline
1278	Control	3	0.477121	Germline
1278	Control	3	0.477121	Germline
1278	Control	6	0.778151	Germline
1278	Control	4	0.60206	Germline
1278	Control	16	1.20412	Germline
1278	Control	3	0.477121	Germline
1278	Control	3	0.477121	Germline
1278	Control	3	0.477121	Germline
1278	Control	3	0.477121	Germline
1278	Control	4	0.60206	Germline
1278	Control	3	0.477121	Germline
1278	Control	4	0.60206	Germline
1278	Control	4	0.60206	Germline
1278	Control	3	0.477121	Germline
1278	Control	5	0.69897	Germline
1278	Control	3	0.477121	Germline
1278	Control	3	0.477121	Germline
1278	Control	4	0.60206	Germline
1278	Control	4	0.60206	Germline
1278	Control	3	0.477121	Germline
1278	Control	4	0.60206	Germline
1278	Control	3	0.477121	Germline
1278	Control	3	0.477121	Germline
1278	Control	3	0.477121	Germline
1278	Control	5	0.69897	Germline
1278	Control	3	0.477121	Germline
1278	Control	11	1.04139	Germline
1278	Control	3	0.477121	Germline
1278	Control	3	0.477121	Germline
1278	Control	3	0.477121	Germline
[truncated: 406,599+ more rows]

## Sheet: Fig.1e
Cell_ID	Diagnosis	Case_ID	Age	Gender	Detection_rate	Method
1278_PFC_01	Control	1278	0.4	M	0.8128	GATK
1278_PFC_02	Control	1278	0.4	M	0.8117	GATK
1278_PFC_03	Control	1278	0.4	M	0.8099	GATK
1278_PFC_04	Control	1278	0.4	M	0.8008	GATK
1278_PFC_05	Control	1278	0.4	M	0.8127	GATK
1278_PFC_06	Control	1278	0.4	M	0.799	GATK
1278_PFC_07	Control	1278	0.4	M	0.7984	GATK
1278_PFC_08	Control	1278	0.4	M	0.8196	GATK
1278_PFC_09	Control	1278	0.4	M	0.8169	GATK
1465_PFC_17	Control	1465	17.5	M	0.8024	GATK
1465_PFC_18	Control	1465	17.5	M	0.7962	GATK
1465_MDA_12	Control	1465	17.5	M	0.7622	GATK
1465_MDA_18	Control	1465	17.5	M	0.7842	GATK
1465_MDA_20	Control	1465	17.5	M	0.7701	GATK
1465_MDA_25	Control	1465	17.5	M	0.7925	GATK
1465_MDA_02	Control	1465	17.5	M	0.8094	GATK
1465_MDA_30	Control	1465	17.5	M	0.7779	GATK
1465_MDA_39	Control	1465	17.5	M	0.7761	GATK
1465_MDA_43	Control	1465	17.5	M	0.7476	GATK
1465_MDA_46	Control	1465	17.5	M	0.7895	GATK
1465_MDA_51	Control	1465	17.5	M	0.7926	GATK
1465_MDA_05	Control	1465	17.5	M	0.79	GATK
1465_MDA_06	Control	1465	17.5	M	0.7845	GATK
1465_MDA_08	Control	1465	17.5	M	0.79	GATK
1465_PFC_22	Control	1465	17.5	M	0.8396	GATK
1465_PFC_20	Control	1465	17.5	M	0.8291	GATK
1465_PFC_21	Control	1465	17.5	M	0.8398	GATK
4638_MDA_02	Control	4638	15.1	F	0.8326	GATK
4638_MDA_03	Control	4638	15.1	F	0.8405	GATK
4638_MDA_04	Control	4638	15.1	F	0.834	GATK
4638_MDA_07	Control	4638	15.1	F	0.8315	GATK
4638_MDA_11	Control	4638	15.1	F	0.8276	GATK
4638_MDA_12	Control	4638	15.1	F	0.8333	GATK
4638_MDA_14	Control	4638	15.1	F	0.8341	GATK
4638_MDA_15	Control	4638	15.1	F	0.8255	GATK
4638_MDA_20	Control	4638	15.1	F	0.8476	GATK
4638_MDA_24	Control	4638	15.1	F	0.8339	GATK
4643_MDA_23	Control	4643	42.2	F	0.832	GATK
4643_MDA_26	Control	4643	42.2	F	0.844	GATK
4643_MDA_02	Control	4643	42.2	F	0.8281	GATK
4643_MDA_31	Control	4643	42.2	F	0.8409	GATK
4643_MDA_32	Control	4643	42.2	F	0.8453	GATK
4643_MDA_03	Control	4643	42.2	F	0.8289	GATK
4643_MDA_04	Control	4643	42.2	F	0.833	GATK
4643_MDA_05	Control	4643	42.2	F	0.8302	GATK
4976_PFC_01	Control	4976	104	F	0.8072	GATK
4976_PFC_02	Control	4976	104	F	0.7999	GATK
4976_PFC_03	Control	4976	104	F	0.8122	GATK
5087_PFC_01	Control	5087	44.9	M	0.8005	GATK
5087_PFC_03	Control	5087	44.9	M	0.778	GATK
5087_PFC_04	Control	5087	44.9	M	0.8032	GATK
5171_PFC_05	Control	5171	79.2	M	0.773	GATK
5171_PFC_06	Control	5171	79.2	M	0.8123	GATK
5171_PFC_07	Control	5171	79.2	M	0.7935	GATK
5171_PFC_08	Control	5171	79.2	M	0.7908	GATK
5171_PFC_09	Control	5171	79.2	M	0.8044	GATK
5171_PFC_01	Control	5171	79.2	M	0.8038	GATK
5171_PFC_02	Control	5171	79.2	M	0.8171	GATK
5171_PFC_03	Control	5171	79.2	M	0.7955	GATK
5171_PFC_04	Control	5171	79.2	M	0.7989	GATK
5219_PFC_01	Control	5219	77	F	0.7854	GATK
5219_PFC_02	Control	5219	77	F	0.7956	GATK
5219_PFC_03	Control	5219	77	F	0.7975	GATK
5219_PFC_04	Control	5219	77	F	0.8067	GATK
5451_PFC_01	Control	5451	57	F	0.8231	GATK
5451_PFC_02	Control	5451	57	F	0.8249	GATK
5451_PFC_03	Control	5451	57	F	0.8231	GATK
5451_PFC_04	Control	5451	57	F	0.8237	GATK
5451_PFC_05	Control	5451	57	F	0.8087	GATK
5511_PFC_01	Control	5511	80.2	F	0.8702	GATK
5511_PFC_02	Control	5511	80.2	F	0.8414	GATK
5511_PFC_03	Control	5511	80.2	F	0.8107	GATK
5532_PFC_01	Control	5532	18.4	M	0.8069	GATK
5532_PFC_02	Control	5532	18.4	M	0.7891	GATK
5559_PFC_01	Control	5559	19.8	F	0.8145	GATK
5559_PFC_02	Control	5559	19.8	F	0.8052	GATK
5559_PFC_03	Control	5559	19.8	F	0.7944	GATK
5559_PFC_04	Control	5559	19.8	F	0.7975	GATK
5657_PFC_01	Control	5657	82.2	M	0.796	GATK
5657_PFC_02	Control	5657	82.2	M	0.8275	GATK
5657_PFC_03	Control	5657	82.2	M	0.828	GATK
5657_PFC_04	Control	5657	82.2	M	0.818	GATK
5657_PFC_05	Control	5657	82.2	M	0.8201	GATK
5657_PFC_06	Control	5657	82.2	M	0.8036	GATK
5657_PFC_07	Control	5657	82.2	M	0.7808	GATK
5657_PFC_08	Control	5657	82.2	M	0.8145	GATK
5657_PFC_09	Control	5657	82.2	M	0.8101	GATK
5657_PFC_10	Control	5657	82.2	M	0.7965	GATK
5817_PFC_04	Control	5817	0.6	M	0.7992	GATK
5817_PFC_01	Control	5817	0.6	M	0.8047	GATK
5817_PFC_02	Control	5817	0.6	M	0.7995	GATK
5817_PFC_03	Control	5817	0.6	M	0.8004	GATK
5823_PFC_01	Control	5823	82.7	F	0.8669	GATK
5823_PFC_02	Control	5823	82.7	F	0.8982	GATK
5823_PFC_03	Control	5823	82.7	F	0.9073	GATK
5840_PFC_01	Control	5840	75.3	M	0.7934	GATK
5840_PFC_02	Control	5840	75.3	M	0.8078	GATK
5943_PFC_01	Control	5943	69	M	0.8069	GATK
5943_PFC_02	Control	5943	69	M	0.8108	GATK
5943_PFC_03	Control	5943	69	M	0.8008	GATK
5943_PFC_04	Control	5943	69	M	0.8126	GATK
5943_PFC_05	Control	5943	69	M	0.8128	GATK
936_PFC_01	Control	936	49.2	F	0.8076	GATK
936_PFC_02	Control	936	49.2	F	0.8069	GATK
936_PFC_03	Control	936	49.2	F	0.8045	GATK
5171_PFC_10	Control	5171	79.2	M	0.7365	GATK
5171_PFC_11	Control	5171	79.2	M	0.7808	GATK
1278_PFC_01	Control	1278	0.4	M	0.9233	DELLY
1278_PFC_02	Control	1278	0.4	M	0.9284	DELLY
1278_PFC_03	Control	1278	0.4	M	0.9109	DELLY
1278_PFC_04	Control	1278	0.4	M	0.8601	DELLY
1278_PFC_05	Control	1278	0.4	M	0.9149	DELLY
1278_PFC_06	Control	1278	0.4	M	0.9105	DELLY
1278_PFC_07	Control	1278	0.4	M	0.8957	DELLY
1278_PFC_08	Control	1278	0.4	M	0.9003	DELLY
1278_PFC_09	Control	1278	0.4	M	0.9213	DELLY
1465_PFC_17	Control	1465	17.5	M	0.9333	DELLY
1465_PFC_18	Control	1465	17.5	M	0.9346	DELLY
1465_MDA_12	Control	1465	17.5	M	0.9202	DELLY
1465_MDA_18	Control	1465	17.5	M	0.9589	DELLY
1465_MDA_20	Control	1465	17.5	M	0.9432	DELLY
1465_MDA_25	Control	1465	17.5	M	0.9579	DELLY
1465_MDA_02	Control	1465	17.5	M	0.9437	DELLY
1465_MDA_30	Control	1465	17.5	M	0.9739	DELLY
1465_MDA_39	Control	1465	17.5	M	0.9414	DELLY
1465_MDA_43	Control	1465	17.5	M	0.9568	DELLY
1465_MDA_46	Control	1465	17.5	M	0.9668	DELLY
1465_MDA_51	Control	1465	17.5	M	0.9386	DELLY
1465_MDA_05	Control	1465	17.5	M	0.9568	DELLY
1465_MDA_06	Control	1465	17.5	M	0.9476	DELLY
1465_MDA_08	Control	1465	17.5	M	0.949	DELLY
1465_PFC_22	Control	1465	17.5	M	0.9485	DELLY
1465_PFC_20	Control	1465	17.5	M	0.9037	DELLY
1465_PFC_21	Control	1465	17.5	M	0.9333	DELLY
4638_MDA_02	Control	4638	15.1	F	0.9188	DELLY
4638_MDA_03	Control	4638	15.1	F	0.9322	DELLY
4638_MDA_04	Control	4638	15.1	F	0.9282	DELLY
4638_MDA_07	Control	4638	15.1	F	0.9259	DELLY
4638_MDA_11	Control	4638	15.1	F	0.9477	DELLY
4638_MDA_12	Control	4638	15.1	F	0.9266	DELLY
4638_MDA_14	Control	4638	15.1	F	0.9504	DELLY
4638_MDA_15	Control	4638	15.1	F	0.9298	DELLY
4638_MDA_20	Control	4638	15.1	F	0.948	DELLY
4638_MDA_24	Control	4638	15.1	F	0.9429	DELLY
4643_MDA_23	Control	4643	42.2	F	0.9372	DELLY
4643_MDA_26	Control	4643	42.2	F	0.9619	DELLY
4643_MDA_02	Control	4643	42.2	F	0.9189	DELLY
4643_MDA_31	Control	4643	42.2	F	0.9373	DELLY
4643_MDA_32	Control	4643	42.2	F	0.953	DELLY
4643_MDA_03	Control	4643	42.2	F	0.9143	DELLY
4643_MDA_04	Control	4643	42.2	F	0.907	DELLY
4643_MDA_05	Control	4643	42.2	F	0.9039	DELLY
4976_PFC_01	Control	4976	104	F	0.8743	DELLY
4976_PFC_02	Control	4976	104	F	0.8567	DELLY
4976_PFC_03	Control	4976	104	F	0.8942	DELLY
5087_PFC_01	Control	5087	44.9	M	0.881	DELLY
5087_PFC_03	Control	5087	44.9	M	0.837	DELLY
5087_PFC_04	Control	5087	44.9	M	0.8804	DELLY
5171_PFC_05	Control	5171	79.2	M	0.8987	DELLY
5171_PFC_06	Control	5171	79.2	M	0.9278	DELLY
5171_PFC_07	Control	5171	79.2	M	0.8593	DELLY
5171_PFC_08	Control	5171	79.2	M	0.9367	DELLY
5171_PFC_09	Control	5171	79.2	M	0.8697	DELLY
5171_PFC_01	Control	5171	79.2	M	0.9015	DELLY
5171_PFC_02	Control	5171	79.2	M	0.9034	DELLY
5171_PFC_03	Control	5171	79.2	M	0.9085	DELLY
5171_PFC_04	Control	5171	79.2	M	0.89	DELLY
5219_PFC_01	Control	5219	77	F	0.8721	DELLY
5219_PFC_02	Control	5219	77	F	0.8913	DELLY
5219_PFC_03	Control	5219	77	F	0.8951	DELLY
5219_PFC_04	Control	5219	77	F	0.9004	DELLY
5451_PFC_01	Control	5451	57	F	0.8873	DELLY
5451_PFC_02	Control	5451	57	F	0.9209	DELLY
5451_PFC_03	Control	5451	57	F	0.8789	DELLY
5451_PFC_04	Control	5451	57	F	0.8576	DELLY
5451_PFC_05	Control	5451	57	F	0.8632	DELLY
5511_PFC_01	Control	5511	80.2	F	0.8401	DELLY
5511_PFC_02	Control	5511	80.2	F	0.8553	DELLY
5511_PFC_03	Control	5511	80.2	F	0.8981	DELLY
5532_PFC_01	Control	5532	18.4	M	0.9016	DELLY
5532_PFC_02	Control	5532	18.4	M	0.8964	DELLY
5559_PFC_01	Control	5559	19.8	F	0.884	DELLY
5559_PFC_02	Control	5559	19.8	F	0.9045	DELLY
5559_PFC_03	Control	5559	19.8	F	0.8909	DELLY
5559_PFC_04	Control	5559	19.8	F	0.8972	DELLY
5657_PFC_01	Control	5657	82.2	M	0.8864	DELLY
5657_PFC_02	Control	5657	82.2	M	0.9388	DELLY
5657_PFC_03	Control	5657	82.2	M	0.8867	DELLY
5657_PFC_04	Control	5657	82.2	M	0.8874	DELLY
5657_PFC_05	Control	5657	82.2	M	0.9197	DELLY
5657_PFC_06	Control	5657	82.2	M	0.8755	DELLY
5657_PFC_07	Control	5657	82.2	M	0.8421	DELLY
5657_PFC_08	Control	5657	82.2	M	0.8708	DELLY
5657_PFC_09	Control	5657	82.2	M	0.8929	DELLY
5657_PFC_10	Control	5657	82.2	M	0.864	DELLY
5817_PFC_04	Control	5817	0.6	M	0.9224	DELLY
5817_PFC_01	Control	5817	0.6	M	0.9083	DELLY
5817_PFC_02	Control	5817	0.6	M	0.8757	DELLY
5817_PFC_03	Control	5817	0.6	M	0.8854	DELLY
5823_PFC_01	Control	5823	82.7	F	0.7719	DELLY
5823_PFC_02	Control	5823	82.7	F	0.875	DELLY
5823_PFC_03	Control	5823	82.7	F	0.8781	DELLY
5840_PFC_01	Control	5840	75.3	M	0.8784	DELLY
5840_PFC_02	Control	5840	75.3	M	0.8727	DELLY
5943_PFC_01	Control	5943	69	M	0.8459	DELLY
5943_PFC_02	Control	5943	69	M	0.8994	DELLY
5943_PFC_03	Control	5943	69	M	0.8738	DELLY
5943_PFC_04	Control	5943	69	M	0.8677	DELLY
5943_PFC_05	Control	5943	69	M	0.8841	DELLY
936_PFC_01	Control	936	49.2	F	0.911	DELLY
936_PFC_02	Control	936	49.2	F	0.8642	DELLY
936_PFC_03	Control	936	49.2	F	0.8694	DELLY
5171_PFC_10	Control	5171	79.2	M	0.8261	DELLY
5171_PFC_11	Control	5171	79.2	M	0.8347	DELLY
