# Supplementary material for: Prevalence and mechanisms of somatic deletions in single human neurons during normal aging and in DNA repair disorders
Source: Nat Commun. 2022 Oct 7;13:5918. doi: 10.1038/s41467-022-33642-w (PMC9546902; doi:10.1038/s41467-022-33642-w)
Supplement: Supplementary file 7 — Source Data [file 41467_2022_33642_MOESM7_ESM.zip › Source_data_fig3.xlsx]

## Sheet: Fig.3a_1
Case_ID	Diagnosis	Age	Gender	Clinical	Mechanism	Fraction
936	Control	49.2	F	Normal	NHEJ	0.143469
1278	Control	0.4	M	Normal	NHEJ	0.115473
1465	Control	17.5	M	Normal	NHEJ	0.091716
4638	Control	15.1	F	Normal	NHEJ	0.116162
4643	Control	42.2	F	Normal	NHEJ	0.116162
4976	Control	104	F	Normal	NHEJ	0.107579
5087	Control	44.9	M	Normal	NHEJ	0.107895
5171	Control	79.2	M	Normal	NHEJ	0.0964706
5219	Control	77	F	Normal	NHEJ	0.129676
5451	Control	57	F	Normal	NHEJ	0.122881
5532	Control	18.4	M	Normal	NHEJ	0.117994
5559	Control	19.8	F	Normal	NHEJ	0.134118
5657	Control	82.2	M	Normal	NHEJ	0.115385
5817	Control	0.6	M	Normal	NHEJ	0.143223
5823	Control	82.7	F	Normal	NHEJ	0.121212
5840	Control	75.3	M	Normal	NHEJ	0.0953947
5943	Control	69	M	Normal	NHEJ	0.120603
936	Control	49.2	F	Normal	MH_1	0.104925
1278	Control	0.4	M	Normal	MH_1	0.0808314
1465	Control	17.5	M	Normal	MH_1	0.0946746
4638	Control	15.1	F	Normal	MH_1	0.10101
4643	Control	42.2	F	Normal	MH_1	0.0858586
4976	Control	104	F	Normal	MH_1	0.107579
5087	Control	44.9	M	Normal	MH_1	0.1
5171	Control	79.2	M	Normal	MH_1	0.103529
5219	Control	77	F	Normal	MH_1	0.0972569
5451	Control	57	F	Normal	MH_1	0.112288
5532	Control	18.4	M	Normal	MH_1	0.0943953
5559	Control	19.8	F	Normal	MH_1	0.0847059
5657	Control	82.2	M	Normal	MH_1	0.0889423
5817	Control	0.6	M	Normal	MH_1	0.104859
5823	Control	82.7	F	Normal	MH_1	0.0909091
5840	Control	75.3	M	Normal	MH_1	0.0986842
5943	Control	69	M	Normal	MH_1	0.080402
936	Control	49.2	F	Normal	MH_2	0.0899358
1278	Control	0.4	M	Normal	MH_2	0.0946882
1465	Control	17.5	M	Normal	MH_2	0.0798817
4638	Control	15.1	F	Normal	MH_2	0.0808081
4643	Control	42.2	F	Normal	MH_2	0.0909091
4976	Control	104	F	Normal	MH_2	0.105134
5087	Control	44.9	M	Normal	MH_2	0.0973684
5171	Control	79.2	M	Normal	MH_2	0.0870588
5219	Control	77	F	Normal	MH_2	0.074813
5451	Control	57	F	Normal	MH_2	0.110169
5532	Control	18.4	M	Normal	MH_2	0.103245
5559	Control	19.8	F	Normal	MH_2	0.0870588
5657	Control	82.2	M	Normal	MH_2	0.100962
5817	Control	0.6	M	Normal	MH_2	0.0895141
5823	Control	82.7	F	Normal	MH_2	0.077135
5840	Control	75.3	M	Normal	MH_2	0.0789474
5943	Control	69	M	Normal	MH_2	0.105528
936	Control	49.2	F	Normal	MH_3	0.0535332
1278	Control	0.4	M	Normal	MH_3	0.0600462
1465	Control	17.5	M	Normal	MH_3	0.0621302
4638	Control	15.1	F	Normal	MH_3	0.0378788
4643	Control	42.2	F	Normal	MH_3	0.0378788
4976	Control	104	F	Normal	MH_3	0.0415648
5087	Control	44.9	M	Normal	MH_3	0.0710526
5171	Control	79.2	M	Normal	MH_3	0.0470588
5219	Control	77	F	Normal	MH_3	0.0249377
5451	Control	57	F	Normal	MH_3	0.0529661
5532	Control	18.4	M	Normal	MH_3	0.0383481
5559	Control	19.8	F	Normal	MH_3	0.0494118
5657	Control	82.2	M	Normal	MH_3	0.0480769
5817	Control	0.6	M	Normal	MH_3	0.0613811
5823	Control	82.7	F	Normal	MH_3	0.0661157
5840	Control	75.3	M	Normal	MH_3	0.0592105
5943	Control	69	M	Normal	MH_3	0.0577889
936	Control	49.2	F	Normal	MMEJ	0.0920771
1278	Control	0.4	M	Normal	MMEJ	0.0877598
1465	Control	17.5	M	Normal	MMEJ	0.0887574
4638	Control	15.1	F	Normal	MMEJ	0.0959596
4643	Control	42.2	F	Normal	MMEJ	0.0984848
4976	Control	104	F	Normal	MMEJ	0.0953545
5087	Control	44.9	M	Normal	MMEJ	0.0631579
5171	Control	79.2	M	Normal	MMEJ	0.0988235
5219	Control	77	F	Normal	MMEJ	0.0897756
5451	Control	57	F	Normal	MMEJ	0.112288
5532	Control	18.4	M	Normal	MMEJ	0.0855457
5559	Control	19.8	F	Normal	MMEJ	0.0823529
5657	Control	82.2	M	Normal	MMEJ	0.0889423
5817	Control	0.6	M	Normal	MMEJ	0.0639386
5823	Control	82.7	F	Normal	MMEJ	0.0716253
5840	Control	75.3	M	Normal	MMEJ	0.0953947
5943	Control	69	M	Normal	MMEJ	0.10804
936	Control	49.2	F	Normal	VNTR	0.00642398
1278	Control	0.4	M	Normal	VNTR	0.00461894
1465	Control	17.5	M	Normal	VNTR	0.00295858
4638	Control	15.1	F	Normal	VNTR	0.00252525
4643	Control	42.2	F	Normal	VNTR	0
4976	Control	104	F	Normal	VNTR	0.0146699
5087	Control	44.9	M	Normal	VNTR	0.00263158
5171	Control	79.2	M	Normal	VNTR	0.00470588
5219	Control	77	F	Normal	VNTR	0.0074813
5451	Control	57	F	Normal	VNTR	0.0105932
5532	Control	18.4	M	Normal	VNTR	0.00294985
5559	Control	19.8	F	Normal	VNTR	0.00705882
5657	Control	82.2	M	Normal	VNTR	0.00480769
5817	Control	0.6	M	Normal	VNTR	0.00767263
5823	Control	82.7	F	Normal	VNTR	0.00826446
5840	Control	75.3	M	Normal	VNTR	0.00657895
5943	Control	69	M	Normal	VNTR	0.00753769
936	Control	49.2	F	Normal	NAHR	0
1278	Control	0.4	M	Normal	NAHR	0
1465	Control	17.5	M	Normal	NAHR	0
4638	Control	15.1	F	Normal	NAHR	0
4643	Control	42.2	F	Normal	NAHR	0
4976	Control	104	F	Normal	NAHR	0
5087	Control	44.9	M	Normal	NAHR	0
5171	Control	79.2	M	Normal	NAHR	0
5219	Control	77	F	Normal	NAHR	0
5451	Control	57	F	Normal	NAHR	0
5532	Control	18.4	M	Normal	NAHR	0.00294985
5559	Control	19.8	F	Normal	NAHR	0
5657	Control	82.2	M	Normal	NAHR	0
5817	Control	0.6	M	Normal	NAHR	0
5823	Control	82.7	F	Normal	NAHR	0
5840	Control	75.3	M	Normal	NAHR	0
5943	Control	69	M	Normal	NAHR	0
936	Control	49.2	F	Normal	FoSTeS	0.0192719
1278	Control	0.4	M	Normal	FoSTeS	0.0300231
1465	Control	17.5	M	Normal	FoSTeS	0.0502959
4638	Control	15.1	F	Normal	FoSTeS	0.0454545
4643	Control	42.2	F	Normal	FoSTeS	0.0378788
4976	Control	104	F	Normal	FoSTeS	0.0146699
5087	Control	44.9	M	Normal	FoSTeS	0.0184211
5171	Control	79.2	M	Normal	FoSTeS	0.0258824
5219	Control	77	F	Normal	FoSTeS	0.00498753
5451	Control	57	F	Normal	FoSTeS	0.0233051
5532	Control	18.4	M	Normal	FoSTeS	0.0147493
5559	Control	19.8	F	Normal	FoSTeS	0.00705882
5657	Control	82.2	M	Normal	FoSTeS	0.03125
5817	Control	0.6	M	Normal	FoSTeS	0.0153453
5823	Control	82.7	F	Normal	FoSTeS	0.00550964
5840	Control	75.3	M	Normal	FoSTeS	0.00986842
5943	Control	69	M	Normal	FoSTeS	0.0125628
936	Control	49.2	F	Normal	TEI	0.490364
1278	Control	0.4	M	Normal	TEI	0.526559
1465	Control	17.5	M	Normal	TEI	0.529586
4638	Control	15.1	F	Normal	TEI	0.520202
4643	Control	42.2	F	Normal	TEI	0.532828
4976	Control	104	F	Normal	TEI	0.513447
5087	Control	44.9	M	Normal	TEI	0.539474
5171	Control	79.2	M	Normal	TEI	0.536471
5219	Control	77	F	Normal	TEI	0.571072
5451	Control	57	F	Normal	TEI	0.455508
5532	Control	18.4	M	Normal	TEI	0.539823
5559	Control	19.8	F	Normal	TEI	0.548235
5657	Control	82.2	M	Normal	TEI	0.521635
5817	Control	0.6	M	Normal	TEI	0.514066
5823	Control	82.7	F	Normal	TEI	0.559229
5840	Control	75.3	M	Normal	TEI	0.555921
5943	Control	69	M	Normal	TEI	0.507538

## Sheet: Fig.3a_2
Cell_ID	Diagnosis	Case_ID	Age	Gender	Mechanism	Fraction
1465_MDA_08	Control	1465	17.5	M	NHEJ	0
4638_MDA_07	Control	4638	15.1	F	NHEJ	1
4643_MDA_02	Control	4643	42.2	F	NHEJ	0
4643_MDA_03	Control	4643	42.2	F	NHEJ	1
4976_PFC_01	Control	4976	104	F	NHEJ	0.25
4976_PFC_03	Control	4976	104	F	NHEJ	0.2
5087_PFC_01	Control	5087	44.9	M	NHEJ	0
5087_PFC_03	Control	5087	44.9	M	NHEJ	0
5171_PFC_06	Control	5171	79.2	M	NHEJ	0
5171_PFC_07	Control	5171	79.2	M	NHEJ	0
5171_PFC_08	Control	5171	79.2	M	NHEJ	0
5171_PFC_09	Control	5171	79.2	M	NHEJ	0.5
5171_PFC_02	Control	5171	79.2	M	NHEJ	0
5451_PFC_03	Control	5451	57	F	NHEJ	0
5451_PFC_05	Control	5451	57	F	NHEJ	0
5559_PFC_02	Control	5559	19.8	F	NHEJ	1
5559_PFC_03	Control	5559	19.8	F	NHEJ	0
5657_PFC_01	Control	5657	82.2	M	NHEJ	0.5
5657_PFC_02	Control	5657	82.2	M	NHEJ	0
5657_PFC_06	Control	5657	82.2	M	NHEJ	0
5657_PFC_07	Control	5657	82.2	M	NHEJ	0
5657_PFC_08	Control	5657	82.2	M	NHEJ	0.25
5657_PFC_09	Control	5657	82.2	M	NHEJ	0
5657_PFC_10	Control	5657	82.2	M	NHEJ	0.25
5823_PFC_01	Control	5823	82.7	F	NHEJ	0
5823_PFC_02	Control	5823	82.7	F	NHEJ	0
5840_PFC_01	Control	5840	75.3	M	NHEJ	0
5943_PFC_01	Control	5943	69	M	NHEJ	0
5943_PFC_02	Control	5943	69	M	NHEJ	0
5943_PFC_04	Control	5943	69	M	NHEJ	0
5943_PFC_05	Control	5943	69	M	NHEJ	0.333333
5171_PFC_10	Control	5171	79.2	M	NHEJ	0
5171_PFC_11	Control	5171	79.2	M	NHEJ	0
1465_MDA_08	Control	1465	17.5	M	MH_1	0
4638_MDA_07	Control	4638	15.1	F	MH_1	0
4643_MDA_02	Control	4643	42.2	F	MH_1	0
4643_MDA_03	Control	4643	42.2	F	MH_1	0
4976_PFC_01	Control	4976	104	F	MH_1	0
4976_PFC_03	Control	4976	104	F	MH_1	0
5087_PFC_01	Control	5087	44.9	M	MH_1	0
5087_PFC_03	Control	5087	44.9	M	MH_1	0
5171_PFC_06	Control	5171	79.2	M	MH_1	0
5171_PFC_07	Control	5171	79.2	M	MH_1	0
5171_PFC_08	Control	5171	79.2	M	MH_1	0
5171_PFC_09	Control	5171	79.2	M	MH_1	0
5171_PFC_02	Control	5171	79.2	M	MH_1	0
5451_PFC_03	Control	5451	57	F	MH_1	0
5451_PFC_05	Control	5451	57	F	MH_1	0
5559_PFC_02	Control	5559	19.8	F	MH_1	0
5559_PFC_03	Control	5559	19.8	F	MH_1	0
5657_PFC_01	Control	5657	82.2	M	MH_1	0
5657_PFC_02	Control	5657	82.2	M	MH_1	0
5657_PFC_06	Control	5657	82.2	M	MH_1	0
5657_PFC_07	Control	5657	82.2	M	MH_1	0
5657_PFC_08	Control	5657	82.2	M	MH_1	0
5657_PFC_09	Control	5657	82.2	M	MH_1	0
5657_PFC_10	Control	5657	82.2	M	MH_1	0
5823_PFC_01	Control	5823	82.7	F	MH_1	0
5823_PFC_02	Control	5823	82.7	F	MH_1	0
5840_PFC_01	Control	5840	75.3	M	MH_1	0
5943_PFC_01	Control	5943	69	M	MH_1	0.333333
5943_PFC_02	Control	5943	69	M	MH_1	0
5943_PFC_04	Control	5943	69	M	MH_1	0
5943_PFC_05	Control	5943	69	M	MH_1	0
5171_PFC_10	Control	5171	79.2	M	MH_1	0
5171_PFC_11	Control	5171	79.2	M	MH_1	0
1465_MDA_08	Control	1465	17.5	M	MH_2	0
4638_MDA_07	Control	4638	15.1	F	MH_2	0
4643_MDA_02	Control	4643	42.2	F	MH_2	0
4643_MDA_03	Control	4643	42.2	F	MH_2	0
4976_PFC_01	Control	4976	104	F	MH_2	0
4976_PFC_03	Control	4976	104	F	MH_2	0
5087_PFC_01	Control	5087	44.9	M	MH_2	0
5087_PFC_03	Control	5087	44.9	M	MH_2	0
5171_PFC_06	Control	5171	79.2	M	MH_2	0
5171_PFC_07	Control	5171	79.2	M	MH_2	0.142857
5171_PFC_08	Control	5171	79.2	M	MH_2	0
5171_PFC_09	Control	5171	79.2	M	MH_2	0
5171_PFC_02	Control	5171	79.2	M	MH_2	0
5451_PFC_03	Control	5451	57	F	MH_2	0
5451_PFC_05	Control	5451	57	F	MH_2	0
5559_PFC_02	Control	5559	19.8	F	MH_2	0
5559_PFC_03	Control	5559	19.8	F	MH_2	0
5657_PFC_01	Control	5657	82.2	M	MH_2	0
5657_PFC_02	Control	5657	82.2	M	MH_2	0.5
5657_PFC_06	Control	5657	82.2	M	MH_2	0
5657_PFC_07	Control	5657	82.2	M	MH_2	0
5657_PFC_08	Control	5657	82.2	M	MH_2	0
5657_PFC_09	Control	5657	82.2	M	MH_2	0
5657_PFC_10	Control	5657	82.2	M	MH_2	0
5823_PFC_01	Control	5823	82.7	F	MH_2	0
5823_PFC_02	Control	5823	82.7	F	MH_2	0
5840_PFC_01	Control	5840	75.3	M	MH_2	0
5943_PFC_01	Control	5943	69	M	MH_2	0.333333
5943_PFC_02	Control	5943	69	M	MH_2	0
5943_PFC_04	Control	5943	69	M	MH_2	0
5943_PFC_05	Control	5943	69	M	MH_2	0.333333
5171_PFC_10	Control	5171	79.2	M	MH_2	0
5171_PFC_11	Control	5171	79.2	M	MH_2	0
1465_MDA_08	Control	1465	17.5	M	MH_3	0
4638_MDA_07	Control	4638	15.1	F	MH_3	0
4643_MDA_02	Control	4643	42.2	F	MH_3	0
4643_MDA_03	Control	4643	42.2	F	MH_3	0
4976_PFC_01	Control	4976	104	F	MH_3	0
4976_PFC_03	Control	4976	104	F	MH_3	0
5087_PFC_01	Control	5087	44.9	M	MH_3	0
5087_PFC_03	Control	5087	44.9	M	MH_3	0
5171_PFC_06	Control	5171	79.2	M	MH_3	0
5171_PFC_07	Control	5171	79.2	M	MH_3	0
5171_PFC_08	Control	5171	79.2	M	MH_3	0
5171_PFC_09	Control	5171	79.2	M	MH_3	0.5
5171_PFC_02	Control	5171	79.2	M	MH_3	0
5451_PFC_03	Control	5451	57	F	MH_3	0
5451_PFC_05	Control	5451	57	F	MH_3	0
5559_PFC_02	Control	5559	19.8	F	MH_3	0
5559_PFC_03	Control	5559	19.8	F	MH_3	0
5657_PFC_01	Control	5657	82.2	M	MH_3	0
5657_PFC_02	Control	5657	82.2	M	MH_3	0
5657_PFC_06	Control	5657	82.2	M	MH_3	0
5657_PFC_07	Control	5657	82.2	M	MH_3	0
5657_PFC_08	Control	5657	82.2	M	MH_3	0
5657_PFC_09	Control	5657	82.2	M	MH_3	1
5657_PFC_10	Control	5657	82.2	M	MH_3	0.5
5823_PFC_01	Control	5823	82.7	F	MH_3	0
5823_PFC_02	Control	5823	82.7	F	MH_3	0
5840_PFC_01	Control	5840	75.3	M	MH_3	0
5943_PFC_01	Control	5943	69	M	MH_3	0
5943_PFC_02	Control	5943	69	M	MH_3	0
5943_PFC_04	Control	5943	69	M	MH_3	0
5943_PFC_05	Control	5943	69	M	MH_3	0
5171_PFC_10	Control	5171	79.2	M	MH_3	0
5171_PFC_11	Control	5171	79.2	M	MH_3	0
1465_MDA_08	Control	1465	17.5	M	MMEJ	1
4638_MDA_07	Control	4638	15.1	F	MMEJ	0
4643_MDA_02	Control	4643	42.2	F	MMEJ	1
4643_MDA_03	Control	4643	42.2	F	MMEJ	0
4976_PFC_01	Control	4976	104	F	MMEJ	0.75
4976_PFC_03	Control	4976	104	F	MMEJ	0.8
5087_PFC_01	Control	5087	44.9	M	MMEJ	1
5087_PFC_03	Control	5087	44.9	M	MMEJ	1
5171_PFC_06	Control	5171	79.2	M	MMEJ	1
5171_PFC_07	Control	5171	79.2	M	MMEJ	0.857143
5171_PFC_08	Control	5171	79.2	M	MMEJ	1
5171_PFC_09	Control	5171	79.2	M	MMEJ	0
5171_PFC_02	Control	5171	79.2	M	MMEJ	0
5451_PFC_03	Control	5451	57	F	MMEJ	1
5451_PFC_05	Control	5451	57	F	MMEJ	1
5559_PFC_02	Control	5559	19.8	F	MMEJ	0
5559_PFC_03	Control	5559	19.8	F	MMEJ	1
5657_PFC_01	Control	5657	82.2	M	MMEJ	0.5
5657_PFC_02	Control	5657	82.2	M	MMEJ	0.5
5657_PFC_06	Control	5657	82.2	M	MMEJ	1
5657_PFC_07	Control	5657	82.2	M	MMEJ	1
5657_PFC_08	Control	5657	82.2	M	MMEJ	0.75
5657_PFC_09	Control	5657	82.2	M	MMEJ	0
5657_PFC_10	Control	5657	82.2	M	MMEJ	0.25
5823_PFC_01	Control	5823	82.7	F	MMEJ	1
5823_PFC_02	Control	5823	82.7	F	MMEJ	1
5840_PFC_01	Control	5840	75.3	M	MMEJ	1
5943_PFC_01	Control	5943	69	M	MMEJ	0.333333
5943_PFC_02	Control	5943	69	M	MMEJ	1
5943_PFC_04	Control	5943	69	M	MMEJ	1
5943_PFC_05	Control	5943	69	M	MMEJ	0.333333
5171_PFC_10	Control	5171	79.2	M	MMEJ	1
5171_PFC_11	Control	5171	79.2	M	MMEJ	1
1465_MDA_08	Control	1465	17.5	M	VNTR	0
4638_MDA_07	Control	4638	15.1	F	VNTR	0
4643_MDA_02	Control	4643	42.2	F	VNTR	0
4643_MDA_03	Control	4643	42.2	F	VNTR	0
4976_PFC_01	Control	4976	104	F	VNTR	0
4976_PFC_03	Control	4976	104	F	VNTR	0
5087_PFC_01	Control	5087	44.9	M	VNTR	0
5087_PFC_03	Control	5087	44.9	M	VNTR	0
5171_PFC_06	Control	5171	79.2	M	VNTR	0
5171_PFC_07	Control	5171	79.2	M	VNTR	0
5171_PFC_08	Control	5171	79.2	M	VNTR	0
5171_PFC_09	Control	5171	79.2	M	VNTR	0
5171_PFC_02	Control	5171	79.2	M	VNTR	0
5451_PFC_03	Control	5451	57	F	VNTR	0
5451_PFC_05	Control	5451	57	F	VNTR	0
5559_PFC_02	Control	5559	19.8	F	VNTR	0
5559_PFC_03	Control	5559	19.8	F	VNTR	0
5657_PFC_01	Control	5657	82.2	M	VNTR	0
5657_PFC_02	Control	5657	82.2	M	VNTR	0
5657_PFC_06	Control	5657	82.2	M	VNTR	0
5657_PFC_07	Control	5657	82.2	M	VNTR	0
5657_PFC_08	Control	5657	82.2	M	VNTR	0
5657_PFC_09	Control	5657	82.2	M	VNTR	0
5657_PFC_10	Control	5657	82.2	M	VNTR	0
5823_PFC_01	Control	5823	82.7	F	VNTR	0
5823_PFC_02	Control	5823	82.7	F	VNTR	0
5840_PFC_01	Control	5840	75.3	M	VNTR	0
5943_PFC_01	Control	5943	69	M	VNTR	0
5943_PFC_02	Control	5943	69	M	VNTR	0
5943_PFC_04	Control	5943	69	M	VNTR	0
5943_PFC_05	Control	5943	69	M	VNTR	0
5171_PFC_10	Control	5171	79.2	M	VNTR	0
5171_PFC_11	Control	5171	79.2	M	VNTR	0
1465_MDA_08	Control	1465	17.5	M	NAHR	0
4638_MDA_07	Control	4638	15.1	F	NAHR	0
4643_MDA_02	Control	4643	42.2	F	NAHR	0
4643_MDA_03	Control	4643	42.2	F	NAHR	0
4976_PFC_01	Control	4976	104	F	NAHR	0
4976_PFC_03	Control	4976	104	F	NAHR	0
5087_PFC_01	Control	5087	44.9	M	NAHR	0
5087_PFC_03	Control	5087	44.9	M	NAHR	0
5171_PFC_06	Control	5171	79.2	M	NAHR	0
5171_PFC_07	Control	5171	79.2	M	NAHR	0
5171_PFC_08	Control	5171	79.2	M	NAHR	0
5171_PFC_09	Control	5171	79.2	M	NAHR	0
5171_PFC_02	Control	5171	79.2	M	NAHR	0
5451_PFC_03	Control	5451	57	F	NAHR	0
5451_PFC_05	Control	5451	57	F	NAHR	0
5559_PFC_02	Control	5559	19.8	F	NAHR	0
5559_PFC_03	Control	5559	19.8	F	NAHR	0
5657_PFC_01	Control	5657	82.2	M	NAHR	0
5657_PFC_02	Control	5657	82.2	M	NAHR	0
5657_PFC_06	Control	5657	82.2	M	NAHR	0
5657_PFC_07	Control	5657	82.2	M	NAHR	0
5657_PFC_08	Control	5657	82.2	M	NAHR	0
5657_PFC_09	Control	5657	82.2	M	NAHR	0
5657_PFC_10	Control	5657	82.2	M	NAHR	0
5823_PFC_01	Control	5823	82.7	F	NAHR	0
5823_PFC_02	Control	5823	82.7	F	NAHR	0
5840_PFC_01	Control	5840	75.3	M	NAHR	0
5943_PFC_01	Control	5943	69	M	NAHR	0
5943_PFC_02	Control	5943	69	M	NAHR	0
5943_PFC_04	Control	5943	69	M	NAHR	0
5943_PFC_05	Control	5943	69	M	NAHR	0
5171_PFC_10	Control	5171	79.2	M	NAHR	0
5171_PFC_11	Control	5171	79.2	M	NAHR	0
1465_MDA_08	Control	1465	17.5	M	FoSTeS	0
4638_MDA_07	Control	4638	15.1	F	FoSTeS	0
4643_MDA_02	Control	4643	42.2	F	FoSTeS	0
4643_MDA_03	Control	4643	42.2	F	FoSTeS	0
4976_PFC_01	Control	4976	104	F	FoSTeS	0
4976_PFC_03	Control	4976	104	F	FoSTeS	0
5087_PFC_01	Control	5087	44.9	M	FoSTeS	0
5087_PFC_03	Control	5087	44.9	M	FoSTeS	0
5171_PFC_06	Control	5171	79.2	M	FoSTeS	0
5171_PFC_07	Control	5171	79.2	M	FoSTeS	0
5171_PFC_08	Control	5171	79.2	M	FoSTeS	0
5171_PFC_09	Control	5171	79.2	M	FoSTeS	0
5171_PFC_02	Control	5171	79.2	M	FoSTeS	0
5451_PFC_03	Control	5451	57	F	FoSTeS	0
5451_PFC_05	Control	5451	57	F	FoSTeS	0
5559_PFC_02	Control	5559	19.8	F	FoSTeS	0
5559_PFC_03	Control	5559	19.8	F	FoSTeS	0
5657_PFC_01	Control	5657	82.2	M	FoSTeS	0
5657_PFC_02	Control	5657	82.2	M	FoSTeS	0
5657_PFC_06	Control	5657	82.2	M	FoSTeS	0
5657_PFC_07	Control	5657	82.2	M	FoSTeS	0
5657_PFC_08	Control	5657	82.2	M	FoSTeS	0
5657_PFC_09	Control	5657	82.2	M	FoSTeS	0
5657_PFC_10	Control	5657	82.2	M	FoSTeS	0
5823_PFC_01	Control	5823	82.7	F	FoSTeS	0
5823_PFC_02	Control	5823	82.7	F	FoSTeS	0
5840_PFC_01	Control	5840	75.3	M	FoSTeS	0
5943_PFC_01	Control	5943	69	M	FoSTeS	0
5943_PFC_02	Control	5943	69	M	FoSTeS	0
5943_PFC_04	Control	5943	69	M	FoSTeS	0
5943_PFC_05	Control	5943	69	M	FoSTeS	0
5171_PFC_10	Control	5171	79.2	M	FoSTeS	0
5171_PFC_11	Control	5171	79.2	M	FoSTeS	0
1465_MDA_08	Control	1465	17.5	M	TEI	0
4638_MDA_07	Control	4638	15.1	F	TEI	0
4643_MDA_02	Control	4643	42.2	F	TEI	0
4643_MDA_03	Control	4643	42.2	F	TEI	0
4976_PFC_01	Control	4976	104	F	TEI	0
4976_PFC_03	Control	4976	104	F	TEI	0
5087_PFC_01	Control	5087	44.9	M	TEI	0
5087_PFC_03	Control	5087	44.9	M	TEI	0
5171_PFC_06	Control	5171	79.2	M	TEI	0
5171_PFC_07	Control	5171	79.2	M	TEI	0
5171_PFC_08	Control	5171	79.2	M	TEI	0
5171_PFC_09	Control	5171	79.2	M	TEI	0
5171_PFC_02	Control	5171	79.2	M	TEI	1
5451_PFC_03	Control	5451	57	F	TEI	0
5451_PFC_05	Control	5451	57	F	TEI	0
5559_PFC_02	Control	5559	19.8	F	TEI	0
5559_PFC_03	Control	5559	19.8	F	TEI	0
5657_PFC_01	Control	5657	82.2	M	TEI	0
5657_PFC_02	Control	5657	82.2	M	TEI	0
5657_PFC_06	Control	5657	82.2	M	TEI	0
5657_PFC_07	Control	5657	82.2	M	TEI	0
5657_PFC_08	Control	5657	82.2	M	TEI	0
5657_PFC_09	Control	5657	82.2	M	TEI	0
5657_PFC_10	Control	5657	82.2	M	TEI	0
5823_PFC_01	Control	5823	82.7	F	TEI	0
5823_PFC_02	Control	5823	82.7	F	TEI	0
5840_PFC_01	Control	5840	75.3	M	TEI	0
5943_PFC_01	Control	5943	69	M	TEI	0
5943_PFC_02	Control	5943	69	M	TEI	0
5943_PFC_04	Control	5943	69	M	TEI	0
5943_PFC_05	Control	5943	69	M	TEI	0
5171_PFC_10	Control	5171	79.2	M	TEI	0
5171_PFC_11	Control	5171	79.2	M	TEI	0

## Sheet: Fig.3a_3
Cell_ID	Diagnosis	Case_ID	Age	Gender	Mechanism	EstRate
1278_PFC_03	Control	1278	0.4	M	NHEJ	23.731
1278_PFC_03	Control	1278	0.4	M	MH_1	0
1278_PFC_03	Control	1278	0.4	M	MH_2	0
1278_PFC_03	Control	1278	0.4	M	MH_3	0
1278_PFC_03	Control	1278	0.4	M	MMEJ	0
1278_PFC_03	Control	1278	0.4	M	VNTR	0
1278_PFC_03	Control	1278	0.4	M	NAHR	0
1278_PFC_03	Control	1278	0.4	M	FoSTeS	0
1278_PFC_03	Control	1278	0.4	M	TEI	11.8655
1278_PFC_06	Control	1278	0.4	M	NHEJ	50.58
1278_PFC_06	Control	1278	0.4	M	MH_1	0
1278_PFC_06	Control	1278	0.4	M	MH_2	0
1278_PFC_06	Control	1278	0.4	M	MH_3	0
1278_PFC_06	Control	1278	0.4	M	MMEJ	0
1278_PFC_06	Control	1278	0.4	M	VNTR	0
1278_PFC_06	Control	1278	0.4	M	NAHR	0
1278_PFC_06	Control	1278	0.4	M	FoSTeS	0
1278_PFC_06	Control	1278	0.4	M	TEI	0
1278_PFC_09	Control	1278	0.4	M	NHEJ	57.7211
1278_PFC_09	Control	1278	0.4	M	MH_1	0
1278_PFC_09	Control	1278	0.4	M	MH_2	0
1278_PFC_09	Control	1278	0.4	M	MH_3	0
1278_PFC_09	Control	1278	0.4	M	MMEJ	14.4303
1278_PFC_09	Control	1278	0.4	M	VNTR	0
1278_PFC_09	Control	1278	0.4	M	NAHR	0
1278_PFC_09	Control	1278	0.4	M	FoSTeS	0
1278_PFC_09	Control	1278	0.4	M	TEI	0
1278_PFC_07	Control	1278	0.4	M	NHEJ	30.0994
1278_PFC_07	Control	1278	0.4	M	MH_1	0
1278_PFC_07	Control	1278	0.4	M	MH_2	15.0497
1278_PFC_07	Control	1278	0.4	M	MH_3	15.0497
1278_PFC_07	Control	1278	0.4	M	MMEJ	0
1278_PFC_07	Control	1278	0.4	M	VNTR	0
1278_PFC_07	Control	1278	0.4	M	NAHR	0
1278_PFC_07	Control	1278	0.4	M	FoSTeS	15.0497
1278_PFC_07	Control	1278	0.4	M	TEI	0
1278_PFC_01	Control	1278	0.4	M	NHEJ	73.3777
1278_PFC_01	Control	1278	0.4	M	MH_1	0
1278_PFC_01	Control	1278	0.4	M	MH_2	0
1278_PFC_01	Control	1278	0.4	M	MH_3	10.4825
1278_PFC_01	Control	1278	0.4	M	MMEJ	0
1278_PFC_01	Control	1278	0.4	M	VNTR	0
1278_PFC_01	Control	1278	0.4	M	NAHR	0
1278_PFC_01	Control	1278	0.4	M	FoSTeS	0
1278_PFC_01	Control	1278	0.4	M	TEI	0
1278_PFC_05	Control	1278	0.4	M	NHEJ	78.2355
1278_PFC_05	Control	1278	0.4	M	MH_1	14.2246
1278_PFC_05	Control	1278	0.4	M	MH_2	14.2246
1278_PFC_05	Control	1278	0.4	M	MH_3	0
1278_PFC_05	Control	1278	0.4	M	MMEJ	7.11232
1278_PFC_05	Control	1278	0.4	M	VNTR	0
1278_PFC_05	Control	1278	0.4	M	NAHR	0
1278_PFC_05	Control	1278	0.4	M	FoSTeS	0
1278_PFC_05	Control	1278	0.4	M	TEI	0
1278_PFC_08	Control	1278	0.4	M	NHEJ	81.6981
1278_PFC_08	Control	1278	0.4	M	MH_1	0
1278_PFC_08	Control	1278	0.4	M	MH_2	8.16981
1278_PFC_08	Control	1278	0.4	M	MH_3	8.16981
1278_PFC_08	Control	1278	0.4	M	MMEJ	16.3396
1278_PFC_08	Control	1278	0.4	M	VNTR	0
1278_PFC_08	Control	1278	0.4	M	NAHR	0
1278_PFC_08	Control	1278	0.4	M	FoSTeS	0
1278_PFC_08	Control	1278	0.4	M	TEI	0
1278_PFC_02	Control	1278	0.4	M	NHEJ	126.139
1278_PFC_02	Control	1278	0.4	M	MH_1	0
1278_PFC_02	Control	1278	0.4	M	MH_2	15.7674
1278_PFC_02	Control	1278	0.4	M	MH_3	0
1278_PFC_02	Control	1278	0.4	M	MMEJ	0
1278_PFC_02	Control	1278	0.4	M	VNTR	0
1278_PFC_02	Control	1278	0.4	M	NAHR	0
1278_PFC_02	Control	1278	0.4	M	FoSTeS	0
1278_PFC_02	Control	1278	0.4	M	TEI	0
5817_PFC_02	Control	5817	0.6	M	NHEJ	74.5287
5817_PFC_02	Control	5817	0.6	M	MH_1	0
5817_PFC_02	Control	5817	0.6	M	MH_2	0
5817_PFC_02	Control	5817	0.6	M	MH_3	0
5817_PFC_02	Control	5817	0.6	M	MMEJ	10.647
5817_PFC_02	Control	5817	0.6	M	VNTR	0
5817_PFC_02	Control	5817	0.6	M	NAHR	0
5817_PFC_02	Control	5817	0.6	M	FoSTeS	0
5817_PFC_02	Control	5817	0.6	M	TEI	0
5817_PFC_03	Control	5817	0.6	M	NHEJ	56.9452
5817_PFC_03	Control	5817	0.6	M	MH_1	0
5817_PFC_03	Control	5817	0.6	M	MH_2	0
5817_PFC_03	Control	5817	0.6	M	MH_3	0
5817_PFC_03	Control	5817	0.6	M	MMEJ	28.4726
5817_PFC_03	Control	5817	0.6	M	VNTR	0
5817_PFC_03	Control	5817	0.6	M	NAHR	0
5817_PFC_03	Control	5817	0.6	M	FoSTeS	0
5817_PFC_03	Control	5817	0.6	M	TEI	0
5817_PFC_01	Control	5817	0.6	M	NHEJ	93.1595
5817_PFC_01	Control	5817	0.6	M	MH_1	10.3511
5817_PFC_01	Control	5817	0.6	M	MH_2	0
5817_PFC_01	Control	5817	0.6	M	MH_3	0
5817_PFC_01	Control	5817	0.6	M	MMEJ	0
5817_PFC_01	Control	5817	0.6	M	VNTR	0
5817_PFC_01	Control	5817	0.6	M	NAHR	0
5817_PFC_01	Control	5817	0.6	M	FoSTeS	0
5817_PFC_01	Control	5817	0.6	M	TEI	0
5817_PFC_04	Control	5817	0.6	M	NHEJ	83.6842
5817_PFC_04	Control	5817	0.6	M	MH_1	0
5817_PFC_04	Control	5817	0.6	M	MH_2	0
5817_PFC_04	Control	5817	0.6	M	MH_3	16.7368
5817_PFC_04	Control	5817	0.6	M	MMEJ	33.4737
5817_PFC_04	Control	5817	0.6	M	VNTR	0
5817_PFC_04	Control	5817	0.6	M	NAHR	0
5817_PFC_04	Control	5817	0.6	M	FoSTeS	0
5817_PFC_04	Control	5817	0.6	M	TEI	0
4638_MDA_07	Control	4638	15.1	F	NHEJ	35.3729
4638_MDA_07	Control	4638	15.1	F	MH_1	11.791
4638_MDA_07	Control	4638	15.1	F	MH_2	5.89548
4638_MDA_07	Control	4638	15.1	F	MH_3	5.89548
4638_MDA_07	Control	4638	15.1	F	MMEJ	17.6864
4638_MDA_07	Control	4638	15.1	F	VNTR	0
4638_MDA_07	Control	4638	15.1	F	NAHR	0
4638_MDA_07	Control	4638	15.1	F	FoSTeS	0
4638_MDA_07	Control	4638	15.1	F	TEI	0
4638_MDA_03	Control	4638	15.1	F	NHEJ	52.1688
4638_MDA_03	Control	4638	15.1	F	MH_1	6.5211
4638_MDA_03	Control	4638	15.1	F	MH_2	6.5211
4638_MDA_03	Control	4638	15.1	F	MH_3	0
4638_MDA_03	Control	4638	15.1	F	MMEJ	13.0422
4638_MDA_03	Control	4638	15.1	F	VNTR	0
4638_MDA_03	Control	4638	15.1	F	NAHR	0
4638_MDA_03	Control	4638	15.1	F	FoSTeS	0
4638_MDA_03	Control	4638	15.1	F	TEI	0
4638_MDA_02	Control	4638	15.1	F	NHEJ	45.3551
4638_MDA_02	Control	4638	15.1	F	MH_1	0
4638_MDA_02	Control	4638	15.1	F	MH_2	6.4793
4638_MDA_02	Control	4638	15.1	F	MH_3	6.4793
4638_MDA_02	Control	4638	15.1	F	MMEJ	25.9172
4638_MDA_02	Control	4638	15.1	F	VNTR	0
4638_MDA_02	Control	4638	15.1	F	NAHR	0
4638_MDA_02	Control	4638	15.1	F	FoSTeS	0
4638_MDA_02	Control	4638	15.1	F	TEI	0
4638_MDA_20	Control	4638	15.1	F	NHEJ	48.3894
4638_MDA_20	Control	4638	15.1	F	MH_1	0
4638_MDA_20	Control	4638	15.1	F	MH_2	24.1947
4638_MDA_20	Control	4638	15.1	F	MH_3	0
4638_MDA_20	Control	4638	15.1	F	MMEJ	36.2921
4638_MDA_20	Control	4638	15.1	F	VNTR	0
4638_MDA_20	Control	4638	15.1	F	NAHR	0
4638_MDA_20	Control	4638	15.1	F	FoSTeS	0
4638_MDA_20	Control	4638	15.1	F	TEI	0
4638_MDA_24	Control	4638	15.1	F	NHEJ	70.9678
4638_MDA_24	Control	4638	15.1	F	MH_1	8.87097
4638_MDA_24	Control	4638	15.1	F	MH_2	26.6129
4638_MDA_24	Control	4638	15.1	F	MH_3	0
4638_MDA_24	Control	4638	15.1	F	MMEJ	17.7419
4638_MDA_24	Control	4638	15.1	F	VNTR	0
4638_MDA_24	Control	4638	15.1	F	NAHR	0
4638_MDA_24	Control	4638	15.1	F	FoSTeS	0
4638_MDA_24	Control	4638	15.1	F	TEI	0
4638_MDA_11	Control	4638	15.1	F	NHEJ	47.8004
4638_MDA_11	Control	4638	15.1	F	MH_1	23.9002
4638_MDA_11	Control	4638	15.1	F	MH_2	23.9002
4638_MDA_11	Control	4638	15.1	F	MH_3	17.9251
4638_MDA_11	Control	4638	15.1	F	MMEJ	11.9501
4638_MDA_11	Control	4638	15.1	F	VNTR	0
4638_MDA_11	Control	4638	15.1	F	NAHR	0
4638_MDA_11	Control	4638	15.1	F	FoSTeS	0
4638_MDA_11	Control	4638	15.1	F	TEI	0
4638_MDA_15	Control	4638	15.1	F	NHEJ	83.703
4638_MDA_15	Control	4638	15.1	F	MH_1	30.4374
4638_MDA_15	Control	4638	15.1	F	MH_2	0
4638_MDA_15	Control	4638	15.1	F	MH_3	7.60936
4638_MDA_15	Control	4638	15.1	F	MMEJ	7.60936
4638_MDA_15	Control	4638	15.1	F	VNTR	0
4638_MDA_15	Control	4638	15.1	F	NAHR	0
4638_MDA_15	Control	4638	15.1	F	FoSTeS	0
4638_MDA_15	Control	4638	15.1	F	TEI	0
4638_MDA_04	Control	4638	15.1	F	NHEJ	85.1146
4638_MDA_04	Control	4638	15.1	F	MH_1	17.0229
4638_MDA_04	Control	4638	15.1	F	MH_2	34.0459
4638_MDA_04	Control	4638	15.1	F	MH_3	0
4638_MDA_04	Control	4638	15.1	F	MMEJ	0
4638_MDA_04	Control	4638	15.1	F	VNTR	0
4638_MDA_04	Control	4638	15.1	F	NAHR	0
4638_MDA_04	Control	4638	15.1	F	FoSTeS	0
4638_MDA_04	Control	4638	15.1	F	TEI	0
4638_MDA_12	Control	4638	15.1	F	NHEJ	79.0262
4638_MDA_12	Control	4638	15.1	F	MH_1	0
4638_MDA_12	Control	4638	15.1	F	MH_2	28.7368
4638_MDA_12	Control	4638	15.1	F	MH_3	21.5526
4638_MDA_12	Control	4638	15.1	F	MMEJ	7.1842
4638_MDA_12	Control	4638	15.1	F	VNTR	0
4638_MDA_12	Control	4638	15.1	F	NAHR	0
4638_MDA_12	Control	4638	15.1	F	FoSTeS	0
4638_MDA_12	Control	4638	15.1	F	TEI	0
4638_MDA_14	Control	4638	15.1	F	NHEJ	54.9568
4638_MDA_14	Control	4638	15.1	F	MH_1	21.9827
4638_MDA_14	Control	4638	15.1	F	MH_2	43.9654
4638_MDA_14	Control	4638	15.1	F	MH_3	21.9827
4638_MDA_14	Control	4638	15.1	F	MMEJ	10.9914
4638_MDA_14	Control	4638	15.1	F	VNTR	0
4638_MDA_14	Control	4638	15.1	F	NAHR	0
4638_MDA_14	Control	4638	15.1	F	FoSTeS	0
4638_MDA_14	Control	4638	15.1	F	TEI	0
1465_MDA_30	Control	1465	17.5	M	NHEJ	31.9138
1465_MDA_30	Control	1465	17.5	M	MH_1	10.6379
1465_MDA_30	Control	1465	17.5	M	MH_2	10.6379
1465_MDA_30	Control	1465	17.5	M	MH_3	0
1465_MDA_30	Control	1465	17.5	M	MMEJ	21.2759
1465_MDA_30	Control	1465	17.5	M	VNTR	0
1465_MDA_30	Control	1465	17.5	M	NAHR	0
1465_MDA_30	Control	1465	17.5	M	FoSTeS	0
1465_MDA_30	Control	1465	17.5	M	TEI	0
1465_MDA_12	Control	1465	17.5	M	NHEJ	36.5765
1465_MDA_12	Control	1465	17.5	M	MH_1	14.6306
1465_MDA_12	Control	1465	17.5	M	MH_2	7.3153
1465_MDA_12	Control	1465	17.5	M	MH_3	0
1465_MDA_12	Control	1465	17.5	M	MMEJ	29.2612
1465_MDA_12	Control	1465	17.5	M	VNTR	0
1465_MDA_12	Control	1465	17.5	M	NAHR	0
1465_MDA_12	Control	1465	17.5	M	FoSTeS	0
1465_MDA_12	Control	1465	17.5	M	TEI	0
1465_PFC_17	Control	1465	17.5	M	NHEJ	35.2439
1465_PFC_17	Control	1465	17.5	M	MH_1	35.2439
1465_PFC_17	Control	1465	17.5	M	MH_2	17.622
1465_PFC_17	Control	1465	17.5	M	MH_3	0
1465_PFC_17	Control	1465	17.5	M	MMEJ	0
1465_PFC_17	Control	1465	17.5	M	VNTR	0
1465_PFC_17	Control	1465	17.5	M	NAHR	0
1465_PFC_17	Control	1465	17.5	M	FoSTeS	0
1465_PFC_17	Control	1465	17.5	M	TEI	0
1465_MDA_25	Control	1465	17.5	M	NHEJ	48.2649
1465_MDA_25	Control	1465	17.5	M	MH_1	13.79
1465_MDA_25	Control	1465	17.5	M	MH_2	6.89499
1465_MDA_25	Control	1465	17.5	M	MH_3	6.89499
1465_MDA_25	Control	1465	17.5	M	MMEJ	13.79
1465_MDA_25	Control	1465	17.5	M	VNTR	0
1465_MDA_25	Control	1465	17.5	M	NAHR	0
1465_MDA_25	Control	1465	17.5	M	FoSTeS	0
1465_MDA_25	Control	1465	17.5	M	TEI	0
1465_MDA_46	Control	1465	17.5	M	NHEJ	68.2146
1465_MDA_46	Control	1465	17.5	M	MH_1	22.7382
1465_MDA_46	Control	1465	17.5	M	MH_2	0
1465_MDA_46	Control	1465	17.5	M	MH_3	0
1465_MDA_46	Control	1465	17.5	M	MMEJ	0
1465_MDA_46	Control	1465	17.5	M	VNTR	0
1465_MDA_46	Control	1465	17.5	M	NAHR	0
1465_MDA_46	Control	1465	17.5	M	FoSTeS	0
1465_MDA_46	Control	1465	17.5	M	TEI	0
1465_MDA_05	Control	1465	17.5	M	NHEJ	81.7762
1465_MDA_05	Control	1465	17.5	M	MH_1	16.3552
1465_MDA_05	Control	1465	17.5	M	MH_2	0
1465_MDA_05	Control	1465	17.5	M	MH_3	0
1465_MDA_05	Control	1465	17.5	M	MMEJ	0
1465_MDA_05	Control	1465	17.5	M	VNTR	0
1465_MDA_05	Control	1465	17.5	M	NAHR	0
1465_MDA_05	Control	1465	17.5	M	FoSTeS	0
1465_MDA_05	Control	1465	17.5	M	TEI	0
1465_MDA_39	Control	1465	17.5	M	NHEJ	68.4126
1465_MDA_39	Control	1465	17.5	M	MH_1	6.84126
1465_MDA_39	Control	1465	17.5	M	MH_2	6.84126
1465_MDA_39	Control	1465	17.5	M	MH_3	0
1465_MDA_39	Control	1465	17.5	M	MMEJ	20.5238
1465_MDA_39	Control	1465	17.5	M	VNTR	0
1465_MDA_39	Control	1465	17.5	M	NAHR	0
1465_MDA_39	Control	1465	17.5	M	FoSTeS	0
1465_MDA_39	Control	1465	17.5	M	TEI	0
1465_MDA_20	Control	1465	17.5	M	NHEJ	83.7106
1465_MDA_20	Control	1465	17.5	M	MH_1	0
1465_MDA_20	Control	1465	17.5	M	MH_2	0
1465_MDA_20	Control	1465	17.5	M	MH_3	20.9277
1465_MDA_20	Control	1465	17.5	M	MMEJ	0
1465_MDA_20	Control	1465	17.5	M	VNTR	0
1465_MDA_20	Control	1465	17.5	M	NAHR	0
1465_MDA_20	Control	1465	17.5	M	FoSTeS	0
1465_MDA_20	Control	1465	17.5	M	TEI	0
1465_MDA_18	Control	1465	17.5	M	NHEJ	69.8327
1465_MDA_18	Control	1465	17.5	M	MH_1	23.2776
1465_MDA_18	Control	1465	17.5	M	MH_2	0
1465_MDA_18	Control	1465	17.5	M	MH_3	0
1465_MDA_18	Control	1465	17.5	M	MMEJ	11.6388
1465_MDA_18	Control	1465	17.5	M	VNTR	0
1465_MDA_18	Control	1465	17.5	M	NAHR	0
1465_MDA_18	Control	1465	17.5	M	FoSTeS	0
1465_MDA_18	Control	1465	17.5	M	TEI	0
1465_PFC_21	Control	1465	17.5	M	NHEJ	55.9944
1465_PFC_21	Control	1465	17.5	M	MH_1	18.6648
1465_PFC_21	Control	1465	17.5	M	MH_2	0
1465_PFC_21	Control	1465	17.5	M	MH_3	27.9972
1465_PFC_21	Control	1465	17.5	M	MMEJ	9.33241
1465_PFC_21	Control	1465	17.5	M	VNTR	0
1465_PFC_21	Control	1465	17.5	M	NAHR	0
1465_PFC_21	Control	1465	17.5	M	FoSTeS	0
1465_PFC_21	Control	1465	17.5	M	TEI	0
1465_MDA_43	Control	1465	17.5	M	NHEJ	80.2862
1465_MDA_43	Control	1465	17.5	M	MH_1	0
1465_MDA_43	Control	1465	17.5	M	MH_2	13.381
1465_MDA_43	Control	1465	17.5	M	MH_3	0
1465_MDA_43	Control	1465	17.5	M	MMEJ	26.7621
1465_MDA_43	Control	1465	17.5	M	VNTR	0
1465_MDA_43	Control	1465	17.5	M	NAHR	0
1465_MDA_43	Control	1465	17.5	M	FoSTeS	0
1465_MDA_43	Control	1465	17.5	M	TEI	0
1465_MDA_02	Control	1465	17.5	M	NHEJ	80.3963
1465_MDA_02	Control	1465	17.5	M	MH_1	16.0793
1465_MDA_02	Control	1465	17.5	M	MH_2	0
1465_MDA_02	Control	1465	17.5	M	MH_3	0
1465_MDA_02	Control	1465	17.5	M	MMEJ	32.1585
1465_MDA_02	Control	1465	17.5	M	VNTR	0
1465_MDA_02	Control	1465	17.5	M	NAHR	0
1465_MDA_02	Control	1465	17.5	M	FoSTeS	0
1465_MDA_02	Control	1465	17.5	M	TEI	0
1465_MDA_08	Control	1465	17.5	M	NHEJ	104.578
1465_MDA_08	Control	1465	17.5	M	MH_1	13.0722
1465_MDA_08	Control	1465	17.5	M	MH_2	0
1465_MDA_08	Control	1465	17.5	M	MH_3	0
1465_MDA_08	Control	1465	17.5	M	MMEJ	13.0722
1465_MDA_08	Control	1465	17.5	M	VNTR	0
1465_MDA_08	Control	1465	17.5	M	NAHR	0
1465_MDA_08	Control	1465	17.5	M	FoSTeS	0
1465_MDA_08	Control	1465	17.5	M	TEI	0
1465_PFC_18	Control	1465	17.5	M	NHEJ	117.132
1465_PFC_18	Control	1465	17.5	M	MH_1	13.0147
1465_PFC_18	Control	1465	17.5	M	MH_2	13.0147
1465_PFC_18	Control	1465	17.5	M	MH_3	13.0147
1465_PFC_18	Control	1465	17.5	M	MMEJ	0
1465_PFC_18	Control	1465	17.5	M	VNTR	0
1465_PFC_18	Control	1465	17.5	M	NAHR	0
1465_PFC_18	Control	1465	17.5	M	FoSTeS	0
1465_PFC_18	Control	1465	17.5	M	TEI	0
1465_MDA_51	Control	1465	17.5	M	NHEJ	132.986
1465_MDA_51	Control	1465	17.5	M	MH_1	27.7053
1465_MDA_51	Control	1465	17.5	M	MH_2	0
1465_MDA_51	Control	1465	17.5	M	MH_3	0
1465_MDA_51	Control	1465	17.5	M	MMEJ	11.0821
1465_MDA_51	Control	1465	17.5	M	VNTR	0
1465_MDA_51	Control	1465	17.5	M	NAHR	0
1465_MDA_51	Control	1465	17.5	M	FoSTeS	0
1465_MDA_51	Control	1465	17.5	M	TEI	0
1465_PFC_20	Control	1465	17.5	M	NHEJ	130.567
1465_PFC_20	Control	1465	17.5	M	MH_1	19.5851
1465_PFC_20	Control	1465	17.5	M	MH_2	6.52837
1465_PFC_20	Control	1465	17.5	M	MH_3	0
1465_PFC_20	Control	1465	17.5	M	MMEJ	19.5851
1465_PFC_20	Control	1465	17.5	M	VNTR	0
1465_PFC_20	Control	1465	17.5	M	NAHR	0
1465_PFC_20	Control	1465	17.5	M	FoSTeS	0
1465_PFC_20	Control	1465	17.5	M	TEI	0
1465_PFC_22	Control	1465	17.5	M	NHEJ	125.921
1465_PFC_22	Control	1465	17.5	M	MH_1	19.8823
1465_PFC_22	Control	1465	17.5	M	MH_2	13.2549
1465_PFC_22	Control	1465	17.5	M	MH_3	19.8823
1465_PFC_22	Control	1465	17.5	M	MMEJ	19.8823
1465_PFC_22	Control	1465	17.5	M	VNTR	0
1465_PFC_22	Control	1465	17.5	M	NAHR	0
1465_PFC_22	Control	1465	17.5	M	FoSTeS	0
1465_PFC_22	Control	1465	17.5	M	TEI	0
1465_MDA_06	Control	1465	17.5	M	NHEJ	152.855
1465_MDA_06	Control	1465	17.5	M	MH_1	0
1465_MDA_06	Control	1465	17.5	M	MH_2	0
1465_MDA_06	Control	1465	17.5	M	MH_3	0
1465_MDA_06	Control	1465	17.5	M	MMEJ	61.142
1465_MDA_06	Control	1465	17.5	M	VNTR	0
1465_MDA_06	Control	1465	17.5	M	NAHR	0
1465_MDA_06	Control	1465	17.5	M	FoSTeS	0
1465_MDA_06	Control	1465	17.5	M	TEI	0
5532_PFC_01	Control	5532	18.4	M	NHEJ	88.3129
5532_PFC_01	Control	5532	18.4	M	MH_1	44.1565
5532_PFC_01	Control	5532	18.4	M	MH_2	22.0782
5532_PFC_01	Control	5532	18.4	M	MH_3	0
5532_PFC_01	Control	5532	18.4	M	MMEJ	0
5532_PFC_01	Control	5532	18.4	M	VNTR	0
5532_PFC_01	Control	5532	18.4	M	NAHR	0
5532_PFC_01	Control	5532	18.4	M	FoSTeS	0
5532_PFC_01	Control	5532	18.4	M	TEI	0
5532_PFC_02	Control	5532	18.4	M	NHEJ	67.2497
5532_PFC_02	Control	5532	18.4	M	MH_1	100.875
5532_PFC_02	Control	5532	18.4	M	MH_2	16.8124
5532_PFC_02	Control	5532	18.4	M	MH_3	33.6248
5532_PFC_02	Control	5532	18.4	M	MMEJ	16.8124
5532_PFC_02	Control	5532	18.4	M	VNTR	0
5532_PFC_02	Control	5532	18.4	M	NAHR	0
5532_PFC_02	Control	5532	18.4	M	FoSTeS	0
5532_PFC_02	Control	5532	18.4	M	TEI	0
5559_PFC_04	Control	5559	19.8	F	NHEJ	104.242
5559_PFC_04	Control	5559	19.8	F	MH_1	7.44587
5559_PFC_04	Control	5559	19.8	F	MH_2	0
5559_PFC_04	Control	5559	19.8	F	MH_3	0
5559_PFC_04	Control	5559	19.8	F	MMEJ	7.44587
5559_PFC_04	Control	5559	19.8	F	VNTR	0
5559_PFC_04	Control	5559	19.8	F	NAHR	0
5559_PFC_04	Control	5559	19.8	F	FoSTeS	0
5559_PFC_04	Control	5559	19.8	F	TEI	0
5559_PFC_01	Control	5559	19.8	F	NHEJ	77.7327
5559_PFC_01	Control	5559	19.8	F	MH_1	7.06661
5559_PFC_01	Control	5559	19.8	F	MH_2	7.06661
5559_PFC_01	Control	5559	19.8	F	MH_3	7.06661
5559_PFC_01	Control	5559	19.8	F	MMEJ	21.1998
5559_PFC_01	Control	5559	19.8	F	VNTR	0
5559_PFC_01	Control	5559	19.8	F	NAHR	0
5559_PFC_01	Control	5559	19.8	F	FoSTeS	0
5559_PFC_01	Control	5559	19.8	F	TEI	0
5559_PFC_03	Control	5559	19.8	F	NHEJ	31.3913
5559_PFC_03	Control	5559	19.8	F	MH_1	31.3913
5559_PFC_03	Control	5559	19.8	F	MH_2	0
5559_PFC_03	Control	5559	19.8	F	MH_3	31.3913
5559_PFC_03	Control	5559	19.8	F	MMEJ	31.3913
5559_PFC_03	Control	5559	19.8	F	VNTR	0
5559_PFC_03	Control	5559	19.8	F	NAHR	0
5559_PFC_03	Control	5559	19.8	F	FoSTeS	0
5559_PFC_03	Control	5559	19.8	F	TEI	0
5559_PFC_02	Control	5559	19.8	F	NHEJ	92.1802
5559_PFC_02	Control	5559	19.8	F	MH_1	14.1816
5559_PFC_02	Control	5559	19.8	F	MH_2	21.2724
5559_PFC_02	Control	5559	19.8	F	MH_3	7.09079
5559_PFC_02	Control	5559	19.8	F	MMEJ	14.1816
5559_PFC_02	Control	5559	19.8	F	VNTR	0
5559_PFC_02	Control	5559	19.8	F	NAHR	0
5559_PFC_02	Control	5559	19.8	F	FoSTeS	0
5559_PFC_02	Control	5559	19.8	F	TEI	0
4643_MDA_26	Control	4643	42.2	F	NHEJ	57.293
4643_MDA_26	Control	4643	42.2	F	MH_1	21.4849
4643_MDA_26	Control	4643	42.2	F	MH_2	7.16162
4643_MDA_26	Control	4643	42.2	F	MH_3	7.16162
4643_MDA_26	Control	4643	42.2	F	MMEJ	0
4643_MDA_26	Control	4643	42.2	F	VNTR	0
4643_MDA_26	Control	4643	42.2	F	NAHR	0
4643_MDA_26	Control	4643	42.2	F	FoSTeS	0
4643_MDA_26	Control	4643	42.2	F	TEI	0
4643_MDA_32	Control	4643	42.2	F	NHEJ	77.8951
4643_MDA_32	Control	4643	42.2	F	MH_1	8.65501
4643_MDA_32	Control	4643	42.2	F	MH_2	0
4643_MDA_32	Control	4643	42.2	F	MH_3	0
4643_MDA_32	Control	4643	42.2	F	MMEJ	8.65501
4643_MDA_32	Control	4643	42.2	F	VNTR	0
4643_MDA_32	Control	4643	42.2	F	NAHR	0
4643_MDA_32	Control	4643	42.2	F	FoSTeS	0
4643_MDA_32	Control	4643	42.2	F	TEI	0
4643_MDA_31	Control	4643	42.2	F	NHEJ	82.3992
4643_MDA_31	Control	4643	42.2	F	MH_1	16.4798
4643_MDA_31	Control	4643	42.2	F	MH_2	0
4643_MDA_31	Control	4643	42.2	F	MH_3	0
4643_MDA_31	Control	4643	42.2	F	MMEJ	0
4643_MDA_31	Control	4643	42.2	F	VNTR	0
4643_MDA_31	Control	4643	42.2	F	NAHR	0
4643_MDA_31	Control	4643	42.2	F	FoSTeS	0
4643_MDA_31	Control	4643	42.2	F	TEI	0
4643_MDA_05	Control	4643	42.2	F	NHEJ	43.2855
4643_MDA_05	Control	4643	42.2	F	MH_1	14.4285
4643_MDA_05	Control	4643	42.2	F	MH_2	14.4285
4643_MDA_05	Control	4643	42.2	F	MH_3	28.857
4643_MDA_05	Control	4643	42.2	F	MMEJ	0
4643_MDA_05	Control	4643	42.2	F	VNTR	0
4643_MDA_05	Control	4643	42.2	F	NAHR	0
4643_MDA_05	Control	4643	42.2	F	FoSTeS	0
4643_MDA_05	Control	4643	42.2	F	TEI	0
4643_MDA_04	Control	4643	42.2	F	NHEJ	56.7186
4643_MDA_04	Control	4643	42.2	F	MH_1	9.4531
4643_MDA_04	Control	4643	42.2	F	MH_2	28.3593
4643_MDA_04	Control	4643	42.2	F	MH_3	9.4531
4643_MDA_04	Control	4643	42.2	F	MMEJ	9.4531
4643_MDA_04	Control	4643	42.2	F	VNTR	0
4643_MDA_04	Control	4643	42.2	F	NAHR	0
4643_MDA_04	Control	4643	42.2	F	FoSTeS	0
4643_MDA_04	Control	4643	42.2	F	TEI	0
4643_MDA_23	Control	4643	42.2	F	NHEJ	89.7762
4643_MDA_23	Control	4643	42.2	F	MH_1	26.9329
4643_MDA_23	Control	4643	42.2	F	MH_2	0
4643_MDA_23	Control	4643	42.2	F	MH_3	0
4643_MDA_23	Control	4643	42.2	F	MMEJ	8.97762
4643_MDA_23	Control	4643	42.2	F	VNTR	0
4643_MDA_23	Control	4643	42.2	F	NAHR	0
4643_MDA_23	Control	4643	42.2	F	FoSTeS	0
4643_MDA_23	Control	4643	42.2	F	TEI	0
4643_MDA_03	Control	4643	42.2	F	NHEJ	88.1043
4643_MDA_03	Control	4643	42.2	F	MH_1	0
4643_MDA_03	Control	4643	42.2	F	MH_2	8.00948
4643_MDA_03	Control	4643	42.2	F	MH_3	32.0379
4643_MDA_03	Control	4643	42.2	F	MMEJ	0
4643_MDA_03	Control	4643	42.2	F	VNTR	0
4643_MDA_03	Control	4643	42.2	F	NAHR	0
4643_MDA_03	Control	4643	42.2	F	FoSTeS	0
4643_MDA_03	Control	4643	42.2	F	TEI	0
4643_MDA_02	Control	4643	42.2	F	NHEJ	86.6919
4643_MDA_02	Control	4643	42.2	F	MH_1	14.4487
4643_MDA_02	Control	4643	42.2	F	MH_2	0
4643_MDA_02	Control	4643	42.2	F	MH_3	14.4487
4643_MDA_02	Control	4643	42.2	F	MMEJ	14.4487
4643_MDA_02	Control	4643	42.2	F	VNTR	0
4643_MDA_02	Control	4643	42.2	F	NAHR	0
4643_MDA_02	Control	4643	42.2	F	FoSTeS	0
4643_MDA_02	Control	4643	42.2	F	TEI	0
5087_PFC_04	Control	5087	44.9	M	NHEJ	73.1553
5087_PFC_04	Control	5087	44.9	M	MH_1	9.14441
5087_PFC_04	Control	5087	44.9	M	MH_2	0
5087_PFC_04	Control	5087	44.9	M	MH_3	0
5087_PFC_04	Control	5087	44.9	M	MMEJ	0
5087_PFC_04	Control	5087	44.9	M	VNTR	0
5087_PFC_04	Control	5087	44.9	M	NAHR	0
5087_PFC_04	Control	5087	44.9	M	FoSTeS	0
5087_PFC_04	Control	5087	44.9	M	TEI	0
5087_PFC_01	Control	5087	44.9	M	NHEJ	151.607
5087_PFC_01	Control	5087	44.9	M	MH_1	31.367
5087_PFC_01	Control	5087	44.9	M	MH_2	5.22783
5087_PFC_01	Control	5087	44.9	M	MH_3	10.4557
5087_PFC_01	Control	5087	44.9	M	MMEJ	26.1392
5087_PFC_01	Control	5087	44.9	M	VNTR	0
5087_PFC_01	Control	5087	44.9	M	NAHR	0
5087_PFC_01	Control	5087	44.9	M	FoSTeS	0
5087_PFC_01	Control	5087	44.9	M	TEI	0
5087_PFC_03	Control	5087	44.9	M	NHEJ	164.792
5087_PFC_03	Control	5087	44.9	M	MH_1	0
5087_PFC_03	Control	5087	44.9	M	MH_2	54.9308
5087_PFC_03	Control	5087	44.9	M	MH_3	0
5087_PFC_03	Control	5087	44.9	M	MMEJ	109.862
5087_PFC_03	Control	5087	44.9	M	VNTR	0
5087_PFC_03	Control	5087	44.9	M	NAHR	0
5087_PFC_03	Control	5087	44.9	M	FoSTeS	0
5087_PFC_03	Control	5087	44.9	M	TEI	0
936_PFC_02	Control	936	49.2	F	NHEJ	85.8605
936_PFC_02	Control	936	49.2	F	MH_1	14.3101
936_PFC_02	Control	936	49.2	F	MH_2	28.6202
936_PFC_02	Control	936	49.2	F	MH_3	0
936_PFC_02	Control	936	49.2	F	MMEJ	0
936_PFC_02	Control	936	49.2	F	VNTR	0
936_PFC_02	Control	936	49.2	F	NAHR	0
936_PFC_02	Control	936	49.2	F	FoSTeS	0
936_PFC_02	Control	936	49.2	F	TEI	0
936_PFC_03	Control	936	49.2	F	NHEJ	119.456
936_PFC_03	Control	936	49.2	F	MH_1	19.9093
936_PFC_03	Control	936	49.2	F	MH_2	0
936_PFC_03	Control	936	49.2	F	MH_3	0
936_PFC_03	Control	936	49.2	F	MMEJ	0
936_PFC_03	Control	936	49.2	F	VNTR	0
936_PFC_03	Control	936	49.2	F	NAHR	0
936_PFC_03	Control	936	49.2	F	FoSTeS	0
936_PFC_03	Control	936	49.2	F	TEI	0
936_PFC_01	Control	936	49.2	F	NHEJ	240.351
936_PFC_01	Control	936	49.2	F	MH_1	0
936_PFC_01	Control	936	49.2	F	MH_2	0
936_PFC_01	Control	936	49.2	F	MH_3	0
936_PFC_01	Control	936	49.2	F	MMEJ	28.2765
936_PFC_01	Control	936	49.2	F	VNTR	0
936_PFC_01	Control	936	49.2	F	NAHR	0
936_PFC_01	Control	936	49.2	F	FoSTeS	0
936_PFC_01	Control	936	49.2	F	TEI	0
5451_PFC_05	Control	5451	57	F	NHEJ	198.825
5451_PFC_05	Control	5451	57	F	MH_1	39.765
5451_PFC_05	Control	5451	57	F	MH_2	19.8825
5451_PFC_05	Control	5451	57	F	MH_3	19.8825
5451_PFC_05	Control	5451	57	F	MMEJ	79.5299
5451_PFC_05	Control	5451	57	F	VNTR	0
5451_PFC_05	Control	5451	57	F	NAHR	0
5451_PFC_05	Control	5451	57	F	FoSTeS	0
5451_PFC_05	Control	5451	57	F	TEI	0
5451_PFC_01	Control	5451	57	F	NHEJ	331.309
5451_PFC_01	Control	5451	57	F	MH_1	33.9804
5451_PFC_01	Control	5451	57	F	MH_2	8.49511
5451_PFC_01	Control	5451	57	F	MH_3	16.9902
5451_PFC_01	Control	5451	57	F	MMEJ	16.9902
5451_PFC_01	Control	5451	57	F	VNTR	0
5451_PFC_01	Control	5451	57	F	NAHR	0
5451_PFC_01	Control	5451	57	F	FoSTeS	0
5451_PFC_01	Control	5451	57	F	TEI	0
5451_PFC_04	Control	5451	57	F	NHEJ	305.084
5451_PFC_04	Control	5451	57	F	MH_1	39.7935
5451_PFC_04	Control	5451	57	F	MH_2	26.529
5451_PFC_04	Control	5451	57	F	MH_3	53.058
5451_PFC_04	Control	5451	57	F	MMEJ	13.2645
5451_PFC_04	Control	5451	57	F	VNTR	0
5451_PFC_04	Control	5451	57	F	NAHR	0
5451_PFC_04	Control	5451	57	F	FoSTeS	0
5451_PFC_04	Control	5451	57	F	TEI	0
5451_PFC_02	Control	5451	57	F	NHEJ	385.603
5451_PFC_02	Control	5451	57	F	MH_1	49.0767
5451_PFC_02	Control	5451	57	F	MH_2	7.01096
5451_PFC_02	Control	5451	57	F	MH_3	14.0219
5451_PFC_02	Control	5451	57	F	MMEJ	56.0877
5451_PFC_02	Control	5451	57	F	VNTR	0
5451_PFC_02	Control	5451	57	F	NAHR	0
5451_PFC_02	Control	5451	57	F	FoSTeS	0
5451_PFC_02	Control	5451	57	F	TEI	0
5451_PFC_03	Control	5451	57	F	NHEJ	467.176
5451_PFC_03	Control	5451	57	F	MH_1	42.4706
5451_PFC_03	Control	5451	57	F	MH_2	8.49411
5451_PFC_03	Control	5451	57	F	MH_3	16.9882
5451_PFC_03	Control	5451	57	F	MMEJ	76.447
5451_PFC_03	Control	5451	57	F	VNTR	0
5451_PFC_03	Control	5451	57	F	NAHR	0
5451_PFC_03	Control	5451	57	F	FoSTeS	0
5451_PFC_03	Control	5451	57	F	TEI	0
5943_PFC_02	Control	5943	69	M	NHEJ	101.85
5943_PFC_02	Control	5943	69	M	MH_1	0
5943_PFC_02	Control	5943	69	M	MH_2	14.55
5943_PFC_02	Control	5943	69	M	MH_3	14.55
5943_PFC_02	Control	5943	69	M	MMEJ	29.1001
5943_PFC_02	Control	5943	69	M	VNTR	0
5943_PFC_02	Control	5943	69	M	NAHR	0
5943_PFC_02	Control	5943	69	M	FoSTeS	0
5943_PFC_02	Control	5943	69	M	TEI	0
5943_PFC_03	Control	5943	69	M	NHEJ	113.864
5943_PFC_03	Control	5943	69	M	MH_1	16.2663
5943_PFC_03	Control	5943	69	M	MH_2	0
5943_PFC_03	Control	5943	69	M	MH_3	0
5943_PFC_03	Control	5943	69	M	MMEJ	32.5327
5943_PFC_03	Control	5943	69	M	VNTR	0
5943_PFC_03	Control	5943	69	M	NAHR	0
5943_PFC_03	Control	5943	69	M	FoSTeS	0
5943_PFC_03	Control	5943	69	M	TEI	0
5943_PFC_05	Control	5943	69	M	NHEJ	119.274
5943_PFC_05	Control	5943	69	M	MH_1	7.45463
5943_PFC_05	Control	5943	69	M	MH_2	29.8185
5943_PFC_05	Control	5943	69	M	MH_3	0
5943_PFC_05	Control	5943	69	M	MMEJ	22.3639
5943_PFC_05	Control	5943	69	M	VNTR	0
5943_PFC_05	Control	5943	69	M	NAHR	0
5943_PFC_05	Control	5943	69	M	FoSTeS	0
5943_PFC_05	Control	5943	69	M	TEI	0
5943_PFC_01	Control	5943	69	M	NHEJ	60.1709
5943_PFC_01	Control	5943	69	M	MH_1	45.1282
5943_PFC_01	Control	5943	69	M	MH_2	30.0855
5943_PFC_01	Control	5943	69	M	MH_3	0
5943_PFC_01	Control	5943	69	M	MMEJ	60.1709
5943_PFC_01	Control	5943	69	M	VNTR	0
5943_PFC_01	Control	5943	69	M	NAHR	0
5943_PFC_01	Control	5943	69	M	FoSTeS	0
5943_PFC_01	Control	5943	69	M	TEI	0
5943_PFC_04	Control	5943	69	M	NHEJ	129.217
5943_PFC_04	Control	5943	69	M	MH_1	43.0723
5943_PFC_04	Control	5943	69	M	MH_2	21.5361
5943_PFC_04	Control	5943	69	M	MH_3	0
5943_PFC_04	Control	5943	69	M	MMEJ	43.0723
5943_PFC_04	Control	5943	69	M	VNTR	0
5943_PFC_04	Control	5943	69	M	NAHR	0
5943_PFC_04	Control	5943	69	M	FoSTeS	0
5943_PFC_04	Control	5943	69	M	TEI	0
5840_PFC_01	Control	5840	75.3	M	NHEJ	138.64
5840_PFC_01	Control	5840	75.3	M	MH_1	19.8057
5840_PFC_01	Control	5840	75.3	M	MH_2	9.90287
5840_PFC_01	Control	5840	75.3	M	MH_3	9.90287
5840_PFC_01	Control	5840	75.3	M	MMEJ	39.6115
5840_PFC_01	Control	5840	75.3	M	VNTR	0
5840_PFC_01	Control	5840	75.3	M	NAHR	0
5840_PFC_01	Control	5840	75.3	M	FoSTeS	0
5840_PFC_01	Control	5840	75.3	M	TEI	0
5840_PFC_02	Control	5840	75.3	M	NHEJ	166.551
5840_PFC_02	Control	5840	75.3	M	MH_1	38.4348
5840_PFC_02	Control	5840	75.3	M	MH_2	0
5840_PFC_02	Control	5840	75.3	M	MH_3	12.8116
5840_PFC_02	Control	5840	75.3	M	MMEJ	38.4348
5840_PFC_02	Control	5840	75.3	M	VNTR	0
5840_PFC_02	Control	5840	75.3	M	NAHR	0
5840_PFC_02	Control	5840	75.3	M	FoSTeS	0
5840_PFC_02	Control	5840	75.3	M	TEI	0
5219_PFC_04	Control	5219	77	F	NHEJ	44.0019
5219_PFC_04	Control	5219	77	F	MH_1	14.6673
5219_PFC_04	Control	5219	77	F	MH_2	14.6673
5219_PFC_04	Control	5219	77	F	MH_3	0
5219_PFC_04	Control	5219	77	F	MMEJ	14.6673
5219_PFC_04	Control	5219	77	F	VNTR	0
5219_PFC_04	Control	5219	77	F	NAHR	0
5219_PFC_04	Control	5219	77	F	FoSTeS	0
5219_PFC_04	Control	5219	77	F	TEI	0
5219_PFC_03	Control	5219	77	F	NHEJ	78.2794
5219_PFC_03	Control	5219	77	F	MH_1	0
5219_PFC_03	Control	5219	77	F	MH_2	15.6559
5219_PFC_03	Control	5219	77	F	MH_3	0
5219_PFC_03	Control	5219	77	F	MMEJ	15.6559
5219_PFC_03	Control	5219	77	F	VNTR	0
5219_PFC_03	Control	5219	77	F	NAHR	0
5219_PFC_03	Control	5219	77	F	FoSTeS	0
5219_PFC_03	Control	5219	77	F	TEI	0
5219_PFC_02	Control	5219	77	F	NHEJ	81.1435
5219_PFC_02	Control	5219	77	F	MH_1	0
5219_PFC_02	Control	5219	77	F	MH_2	40.5718
5219_PFC_02	Control	5219	77	F	MH_3	0
5219_PFC_02	Control	5219	77	F	MMEJ	0
5219_PFC_02	Control	5219	77	F	VNTR	0
5219_PFC_02	Control	5219	77	F	NAHR	0
5219_PFC_02	Control	5219	77	F	FoSTeS	0
5219_PFC_02	Control	5219	77	F	TEI	0
5219_PFC_01	Control	5219	77	F	NHEJ	133.762
5219_PFC_01	Control	5219	77	F	MH_1	14.8624
5219_PFC_01	Control	5219	77	F	MH_2	0
5219_PFC_01	Control	5219	77	F	MH_3	0
5219_PFC_01	Control	5219	77	F	MMEJ	0
5219_PFC_01	Control	5219	77	F	VNTR	0
5219_PFC_01	Control	5219	77	F	NAHR	0
5219_PFC_01	Control	5219	77	F	FoSTeS	0
5219_PFC_01	Control	5219	77	F	TEI	0
5171_PFC_04	Control	5171	79.2	M	NHEJ	90.9696
5171_PFC_04	Control	5171	79.2	M	MH_1	0
5171_PFC_04	Control	5171	79.2	M	MH_2	0
5171_PFC_04	Control	5171	79.2	M	MH_3	0
5171_PFC_04	Control	5171	79.2	M	MMEJ	0
5171_PFC_04	Control	5171	79.2	M	VNTR	0
5171_PFC_04	Control	5171	79.2	M	NAHR	0
5171_PFC_04	Control	5171	79.2	M	FoSTeS	0
5171_PFC_04	Control	5171	79.2	M	TEI	0
5171_PFC_03	Control	5171	79.2	M	NHEJ	35.1195
5171_PFC_03	Control	5171	79.2	M	MH_1	23.413
5171_PFC_03	Control	5171	79.2	M	MH_2	11.7065
5171_PFC_03	Control	5171	79.2	M	MH_3	11.7065
5171_PFC_03	Control	5171	79.2	M	MMEJ	11.7065
5171_PFC_03	Control	5171	79.2	M	VNTR	0
5171_PFC_03	Control	5171	79.2	M	NAHR	0
5171_PFC_03	Control	5171	79.2	M	FoSTeS	0
5171_PFC_03	Control	5171	79.2	M	TEI	0
5171_PFC_01	Control	5171	79.2	M	NHEJ	50.9137
5171_PFC_01	Control	5171	79.2	M	MH_1	50.9137
5171_PFC_01	Control	5171	79.2	M	MH_2	20.3655
5171_PFC_01	Control	5171	79.2	M	MH_3	0
5171_PFC_01	Control	5171	79.2	M	MMEJ	10.1827
5171_PFC_01	Control	5171	79.2	M	VNTR	0
5171_PFC_01	Control	5171	79.2	M	NAHR	0
5171_PFC_01	Control	5171	79.2	M	FoSTeS	0
5171_PFC_01	Control	5171	79.2	M	TEI	0
5171_PFC_02	Control	5171	79.2	M	NHEJ	104.088
5171_PFC_02	Control	5171	79.2	M	MH_1	45.5386
5171_PFC_02	Control	5171	79.2	M	MH_2	6.50552
5171_PFC_02	Control	5171	79.2	M	MH_3	0
5171_PFC_02	Control	5171	79.2	M	MMEJ	0
5171_PFC_02	Control	5171	79.2	M	VNTR	0
5171_PFC_02	Control	5171	79.2	M	NAHR	0
5171_PFC_02	Control	5171	79.2	M	FoSTeS	0
5171_PFC_02	Control	5171	79.2	M	TEI	6.50552
5171_PFC_11	Control	5171	79.2	M	NHEJ	82.0275
5171_PFC_11	Control	5171	79.2	M	MH_1	16.4055
5171_PFC_11	Control	5171	79.2	M	MH_2	0
5171_PFC_11	Control	5171	79.2	M	MH_3	16.4055
5171_PFC_11	Control	5171	79.2	M	MMEJ	49.2165
5171_PFC_11	Control	5171	79.2	M	VNTR	0
5171_PFC_11	Control	5171	79.2	M	NAHR	0
5171_PFC_11	Control	5171	79.2	M	FoSTeS	0
5171_PFC_11	Control	5171	79.2	M	TEI	0
5171_PFC_06	Control	5171	79.2	M	NHEJ	137.953
5171_PFC_06	Control	5171	79.2	M	MH_1	22.9921
5171_PFC_06	Control	5171	79.2	M	MH_2	0
5171_PFC_06	Control	5171	79.2	M	MH_3	0
5171_PFC_06	Control	5171	79.2	M	MMEJ	22.9921
5171_PFC_06	Control	5171	79.2	M	VNTR	0
5171_PFC_06	Control	5171	79.2	M	NAHR	0
5171_PFC_06	Control	5171	79.2	M	FoSTeS	0
5171_PFC_06	Control	5171	79.2	M	TEI	0
5171_PFC_08	Control	5171	79.2	M	NHEJ	97.9359
5171_PFC_08	Control	5171	79.2	M	MH_1	0
5171_PFC_08	Control	5171	79.2	M	MH_2	0
5171_PFC_08	Control	5171	79.2	M	MH_3	0
5171_PFC_08	Control	5171	79.2	M	MMEJ	97.9359
5171_PFC_08	Control	5171	79.2	M	VNTR	0
5171_PFC_08	Control	5171	79.2	M	NAHR	0
5171_PFC_08	Control	5171	79.2	M	FoSTeS	0
5171_PFC_08	Control	5171	79.2	M	TEI	0
5171_PFC_07	Control	5171	79.2	M	NHEJ	68.3603
5171_PFC_07	Control	5171	79.2	M	MH_1	51.2703
5171_PFC_07	Control	5171	79.2	M	MH_2	17.0901
5171_PFC_07	Control	5171	79.2	M	MH_3	17.0901
5171_PFC_07	Control	5171	79.2	M	MMEJ	102.541
5171_PFC_07	Control	5171	79.2	M	VNTR	0
5171_PFC_07	Control	5171	79.2	M	NAHR	0
5171_PFC_07	Control	5171	79.2	M	FoSTeS	0
5171_PFC_07	Control	5171	79.2	M	TEI	0
5171_PFC_09	Control	5171	79.2	M	NHEJ	114.07
5171_PFC_09	Control	5171	79.2	M	MH_1	42.7761
5171_PFC_09	Control	5171	79.2	M	MH_2	42.7761
5171_PFC_09	Control	5171	79.2	M	MH_3	28.5174
5171_PFC_09	Control	5171	79.2	M	MMEJ	42.7761
5171_PFC_09	Control	5171	79.2	M	VNTR	0
5171_PFC_09	Control	5171	79.2	M	NAHR	0
5171_PFC_09	Control	5171	79.2	M	FoSTeS	0
5171_PFC_09	Control	5171	79.2	M	TEI	0
5171_PFC_05	Control	5171	79.2	M	NHEJ	128.327
5171_PFC_05	Control	5171	79.2	M	MH_1	0
5171_PFC_05	Control	5171	79.2	M	MH_2	0
5171_PFC_05	Control	5171	79.2	M	MH_3	0
5171_PFC_05	Control	5171	79.2	M	MMEJ	256.654
5171_PFC_05	Control	5171	79.2	M	VNTR	0
5171_PFC_05	Control	5171	79.2	M	NAHR	0
5171_PFC_05	Control	5171	79.2	M	FoSTeS	0
5171_PFC_05	Control	5171	79.2	M	TEI	0
5171_PFC_10	Control	5171	79.2	M	NHEJ	130.398
5171_PFC_10	Control	5171	79.2	M	MH_1	130.398
5171_PFC_10	Control	5171	79.2	M	MH_2	0
5171_PFC_10	Control	5171	79.2	M	MH_3	0
5171_PFC_10	Control	5171	79.2	M	MMEJ	260.797
5171_PFC_10	Control	5171	79.2	M	VNTR	0
5171_PFC_10	Control	5171	79.2	M	NAHR	0
5171_PFC_10	Control	5171	79.2	M	FoSTeS	0
5171_PFC_10	Control	5171	79.2	M	TEI	0
5511_PFC_01	Control	5511	80.2	F	NHEJ	116.994
5511_PFC_01	Control	5511	80.2	F	MH_1	11.6994
5511_PFC_01	Control	5511	80.2	F	MH_2	11.6994
5511_PFC_01	Control	5511	80.2	F	MH_3	0
5511_PFC_01	Control	5511	80.2	F	MMEJ	11.6994
5511_PFC_01	Control	5511	80.2	F	VNTR	0
5511_PFC_01	Control	5511	80.2	F	NAHR	0
5511_PFC_01	Control	5511	80.2	F	FoSTeS	0
5511_PFC_01	Control	5511	80.2	F	TEI	0
5511_PFC_02	Control	5511	80.2	F	NHEJ	150.8
5511_PFC_02	Control	5511	80.2	F	MH_1	10.7714
5511_PFC_02	Control	5511	80.2	F	MH_2	0
5511_PFC_02	Control	5511	80.2	F	MH_3	0
5511_PFC_02	Control	5511	80.2	F	MMEJ	10.7714
5511_PFC_02	Control	5511	80.2	F	VNTR	0
5511_PFC_02	Control	5511	80.2	F	NAHR	0
5511_PFC_02	Control	5511	80.2	F	FoSTeS	0
5511_PFC_02	Control	5511	80.2	F	TEI	0
5511_PFC_03	Control	5511	80.2	F	NHEJ	150.299
5511_PFC_03	Control	5511	80.2	F	MH_1	46.2459
5511_PFC_03	Control	5511	80.2	F	MH_2	11.5615
5511_PFC_03	Control	5511	80.2	F	MH_3	34.6844
5511_PFC_03	Control	5511	80.2	F	MMEJ	46.2459
5511_PFC_03	Control	5511	80.2	F	VNTR	0
5511_PFC_03	Control	5511	80.2	F	NAHR	0
5511_PFC_03	Control	5511	80.2	F	FoSTeS	0
5511_PFC_03	Control	5511	80.2	F	TEI	0
5657_PFC_02	Control	5657	82.2	M	NHEJ	129.071
5657_PFC_02	Control	5657	82.2	M	MH_1	15.0083
5657_PFC_02	Control	5657	82.2	M	MH_2	15.0083
5657_PFC_02	Control	5657	82.2	M	MH_3	9.00497
5657_PFC_02	Control	5657	82.2	M	MMEJ	15.0083
5657_PFC_02	Control	5657	82.2	M	VNTR	0
5657_PFC_02	Control	5657	82.2	M	NAHR	0
5657_PFC_02	Control	5657	82.2	M	FoSTeS	0
5657_PFC_02	Control	5657	82.2	M	TEI	0
5657_PFC_03	Control	5657	82.2	M	NHEJ	136.522
5657_PFC_03	Control	5657	82.2	M	MH_1	27.3043
5657_PFC_03	Control	5657	82.2	M	MH_2	13.6522
5657_PFC_03	Control	5657	82.2	M	MH_3	13.6522
5657_PFC_03	Control	5657	82.2	M	MMEJ	13.6522
5657_PFC_03	Control	5657	82.2	M	VNTR	0
5657_PFC_03	Control	5657	82.2	M	NAHR	0
5657_PFC_03	Control	5657	82.2	M	FoSTeS	0
5657_PFC_03	Control	5657	82.2	M	TEI	0
5657_PFC_04	Control	5657	82.2	M	NHEJ	162.5
5657_PFC_04	Control	5657	82.2	M	MH_1	25.658
5657_PFC_04	Control	5657	82.2	M	MH_2	17.1053
5657_PFC_04	Control	5657	82.2	M	MH_3	4.27633
5657_PFC_04	Control	5657	82.2	M	MMEJ	0
5657_PFC_04	Control	5657	82.2	M	VNTR	0
5657_PFC_04	Control	5657	82.2	M	NAHR	0
5657_PFC_04	Control	5657	82.2	M	FoSTeS	0
5657_PFC_04	Control	5657	82.2	M	TEI	0
5657_PFC_06	Control	5657	82.2	M	NHEJ	102.269
5657_PFC_06	Control	5657	82.2	M	MH_1	12.7836
5657_PFC_06	Control	5657	82.2	M	MH_2	51.1345
5657_PFC_06	Control	5657	82.2	M	MH_3	38.3509
5657_PFC_06	Control	5657	82.2	M	MMEJ	12.7836
5657_PFC_06	Control	5657	82.2	M	VNTR	0
5657_PFC_06	Control	5657	82.2	M	NAHR	0
5657_PFC_06	Control	5657	82.2	M	FoSTeS	0
5657_PFC_06	Control	5657	82.2	M	TEI	0
5657_PFC_05	Control	5657	82.2	M	NHEJ	158.334
5657_PFC_05	Control	5657	82.2	M	MH_1	34.2343
5657_PFC_05	Control	5657	82.2	M	MH_2	17.1171
5657_PFC_05	Control	5657	82.2	M	MH_3	17.1171
5657_PFC_05	Control	5657	82.2	M	MMEJ	21.3964
5657_PFC_05	Control	5657	82.2	M	VNTR	0
5657_PFC_05	Control	5657	82.2	M	NAHR	0
5657_PFC_05	Control	5657	82.2	M	FoSTeS	0
5657_PFC_05	Control	5657	82.2	M	TEI	0
5657_PFC_09	Control	5657	82.2	M	NHEJ	155.76
5657_PFC_09	Control	5657	82.2	M	MH_1	19.47
5657_PFC_09	Control	5657	82.2	M	MH_2	38.94
5657_PFC_09	Control	5657	82.2	M	MH_3	19.47
5657_PFC_09	Control	5657	82.2	M	MMEJ	19.47
5657_PFC_09	Control	5657	82.2	M	VNTR	0
5657_PFC_09	Control	5657	82.2	M	NAHR	0
5657_PFC_09	Control	5657	82.2	M	FoSTeS	0
5657_PFC_09	Control	5657	82.2	M	TEI	0
5657_PFC_01	Control	5657	82.2	M	NHEJ	208.266
5657_PFC_01	Control	5657	82.2	M	MH_1	10.9614
5657_PFC_01	Control	5657	82.2	M	MH_2	0
5657_PFC_01	Control	5657	82.2	M	MH_3	43.8455
5657_PFC_01	Control	5657	82.2	M	MMEJ	10.9614
5657_PFC_01	Control	5657	82.2	M	VNTR	0
5657_PFC_01	Control	5657	82.2	M	NAHR	0
5657_PFC_01	Control	5657	82.2	M	FoSTeS	0
5657_PFC_01	Control	5657	82.2	M	TEI	0
5657_PFC_10	Control	5657	82.2	M	NHEJ	205.811
5657_PFC_10	Control	5657	82.2	M	MH_1	10.2906
5657_PFC_10	Control	5657	82.2	M	MH_2	0
5657_PFC_10	Control	5657	82.2	M	MH_3	30.8717
5657_PFC_10	Control	5657	82.2	M	MMEJ	51.4528
5657_PFC_10	Control	5657	82.2	M	VNTR	0
5657_PFC_10	Control	5657	82.2	M	NAHR	0
5657_PFC_10	Control	5657	82.2	M	FoSTeS	0
5657_PFC_10	Control	5657	82.2	M	TEI	0
5657_PFC_08	Control	5657	82.2	M	NHEJ	180.774
5657_PFC_08	Control	5657	82.2	M	MH_1	15.0645
5657_PFC_08	Control	5657	82.2	M	MH_2	0
5657_PFC_08	Control	5657	82.2	M	MH_3	45.1934
5657_PFC_08	Control	5657	82.2	M	MMEJ	60.2579
5657_PFC_08	Control	5657	82.2	M	VNTR	0
5657_PFC_08	Control	5657	82.2	M	NAHR	0
5657_PFC_08	Control	5657	82.2	M	FoSTeS	0
5657_PFC_08	Control	5657	82.2	M	TEI	0
5657_PFC_07	Control	5657	82.2	M	NHEJ	184.194
5657_PFC_07	Control	5657	82.2	M	MH_1	20.466
5657_PFC_07	Control	5657	82.2	M	MH_2	0
5657_PFC_07	Control	5657	82.2	M	MH_3	20.466
5657_PFC_07	Control	5657	82.2	M	MMEJ	102.33
5657_PFC_07	Control	5657	82.2	M	VNTR	0
5657_PFC_07	Control	5657	82.2	M	NAHR	0
5657_PFC_07	Control	5657	82.2	M	FoSTeS	0
5657_PFC_07	Control	5657	82.2	M	TEI	0
5823_PFC_01	Control	5823	82.7	F	NHEJ	73.8092
5823_PFC_01	Control	5823	82.7	F	MH_1	29.5237
5823_PFC_01	Control	5823	82.7	F	MH_2	29.5237
5823_PFC_01	Control	5823	82.7	F	MH_3	0
5823_PFC_01	Control	5823	82.7	F	MMEJ	29.5237
5823_PFC_01	Control	5823	82.7	F	VNTR	0
5823_PFC_01	Control	5823	82.7	F	NAHR	0
5823_PFC_01	Control	5823	82.7	F	FoSTeS	0
5823_PFC_01	Control	5823	82.7	F	TEI	0
5823_PFC_03	Control	5823	82.7	F	NHEJ	127.97
5823_PFC_03	Control	5823	82.7	F	MH_1	28.4377
5823_PFC_03	Control	5823	82.7	F	MH_2	42.6565
5823_PFC_03	Control	5823	82.7	F	MH_3	0
5823_PFC_03	Control	5823	82.7	F	MMEJ	14.2188
5823_PFC_03	Control	5823	82.7	F	VNTR	0
5823_PFC_03	Control	5823	82.7	F	NAHR	0
5823_PFC_03	Control	5823	82.7	F	FoSTeS	0
5823_PFC_03	Control	5823	82.7	F	TEI	0
5823_PFC_02	Control	5823	82.7	F	NHEJ	120.47
5823_PFC_02	Control	5823	82.7	F	MH_1	70.2741
5823_PFC_02	Control	5823	82.7	F	MH_2	20.0783
5823_PFC_02	Control	5823	82.7	F	MH_3	10.0392
5823_PFC_02	Control	5823	82.7	F	MMEJ	20.0783
5823_PFC_02	Control	5823	82.7	F	VNTR	0
5823_PFC_02	Control	5823	82.7	F	NAHR	0
5823_PFC_02	Control	5823	82.7	F	FoSTeS	0
5823_PFC_02	Control	5823	82.7	F	TEI	0
4976_PFC_02	Control	4976	104	F	NHEJ	127.618
4976_PFC_02	Control	4976	104	F	MH_1	12.7618
4976_PFC_02	Control	4976	104	F	MH_2	0
4976_PFC_02	Control	4976	104	F	MH_3	0
4976_PFC_02	Control	4976	104	F	MMEJ	25.5236
4976_PFC_02	Control	4976	104	F	VNTR	0
4976_PFC_02	Control	4976	104	F	NAHR	0
4976_PFC_02	Control	4976	104	F	FoSTeS	0
4976_PFC_02	Control	4976	104	F	TEI	0
4976_PFC_01	Control	4976	104	F	NHEJ	165.937
4976_PFC_01	Control	4976	104	F	MH_1	49.781
4976_PFC_01	Control	4976	104	F	MH_2	24.8905
4976_PFC_01	Control	4976	104	F	MH_3	8.29683
4976_PFC_01	Control	4976	104	F	MMEJ	33.1873
4976_PFC_01	Control	4976	104	F	VNTR	0
4976_PFC_01	Control	4976	104	F	NAHR	0
4976_PFC_01	Control	4976	104	F	FoSTeS	0
4976_PFC_01	Control	4976	104	F	TEI	0
4976_PFC_03	Control	4976	104	F	NHEJ	170.839
4976_PFC_03	Control	4976	104	F	MH_1	48.811
4976_PFC_03	Control	4976	104	F	MH_2	16.2703
4976_PFC_03	Control	4976	104	F	MH_3	8.13517
4976_PFC_03	Control	4976	104	F	MMEJ	65.0814
4976_PFC_03	Control	4976	104	F	VNTR	0
4976_PFC_03	Control	4976	104	F	NAHR	0
4976_PFC_03	Control	4976	104	F	FoSTeS	0
4976_PFC_03	Control	4976	104	F	TEI	0

## Sheet: Fig.3b
Case_ID	Diagnosis	Size	Size_log10	DelType
1278	Control	4	0.60206	NHEJ
1278	Control	5	0.69897	NHEJ
1278	Control	3	0.477121	NHEJ
1278	Control	5	0.69897	NHEJ
1278	Control	3	0.477121	NHEJ
1278	Control	3	0.477121	NHEJ
1278	Control	3	0.477121	NHEJ
1278	Control	3	0.477121	NHEJ
1278	Control	3	0.477121	NHEJ
1278	Control	9	0.954243	NHEJ
1278	Control	10	1	NHEJ
1278	Control	5	0.69897	NHEJ
1278	Control	5	0.69897	NHEJ
1278	Control	3	0.477121	NHEJ
1278	Control	3	0.477121	NHEJ
1278	Control	9	0.954243	NHEJ
1278	Control	5	0.69897	NHEJ
1278	Control	3	0.477121	NHEJ
1278	Control	4	0.60206	NHEJ
1278	Control	3	0.477121	NHEJ
1278	Control	3	0.477121	NHEJ
1278	Control	5	0.69897	NHEJ
1278	Control	11	1.04139	NHEJ
1278	Control	4	0.60206	NHEJ
1278	Control	5	0.69897	NHEJ
1278	Control	3	0.477121	NHEJ
1278	Control	6	0.778151	NHEJ
1278	Control	5	0.69897	NHEJ
1278	Control	4	0.60206	NHEJ
1278	Control	3	0.477121	NHEJ
1278	Control	3	0.477121	NHEJ
1278	Control	3	0.477121	NHEJ
1278	Control	5	0.69897	NHEJ
1278	Control	3	0.477121	NHEJ
1278	Control	6	0.778151	NHEJ
1278	Control	4	0.60206	NHEJ
1278	Control	10	1	NHEJ
1278	Control	4	0.60206	NHEJ
1278	Control	3	0.477121	NHEJ
1278	Control	5	0.69897	NHEJ
1278	Control	5	0.69897	NHEJ
1278	Control	8	0.90309	NHEJ
1278	Control	3	0.477121	NHEJ
1278	Control	7	0.845098	NHEJ
1278	Control	3	0.477121	NHEJ
1278	Control	3	0.477121	NHEJ
1278	Control	3	0.477121	NHEJ
1278	Control	6	0.778151	NHEJ
1278	Control	6	0.778151	NHEJ
1278	Control	3	0.477121	NHEJ
1278	Control	15	1.17609	NHEJ
1278	Control	6	0.778151	NHEJ
1278	Control	3	0.477121	NHEJ
1278	Control	3	0.477121	NHEJ
1278	Control	3	0.477121	NHEJ
1278	Control	3	0.477121	NHEJ
1278	Control	3	0.477121	NHEJ
1278	Control	5	0.69897	NHEJ
1278	Control	8	0.90309	NHEJ
1278	Control	8	0.90309	NHEJ
1278	Control	3	0.477121	NHEJ
1278	Control	3	0.477121	NHEJ
1278	Control	5	0.69897	NHEJ
1278	Control	5	0.69897	NHEJ
1278	Control	8	0.90309	NHEJ
1278	Control	16	1.20412	NHEJ
1278	Control	5	0.69897	NHEJ
1278	Control	13	1.11394	NHEJ
1278	Control	3	0.477121	NHEJ
1278	Control	11	1.04139	NHEJ
1465	Control	3	0.477121	NHEJ
1465	Control	3	0.477121	NHEJ
1465	Control	6	0.778151	NHEJ
1465	Control	3	0.477121	NHEJ
1465	Control	3	0.477121	NHEJ
1465	Control	3	0.477121	NHEJ
1465	Control	3	0.477121	NHEJ
1465	Control	3	0.477121	NHEJ
1465	Control	5	0.69897	NHEJ
1465	Control	3	0.477121	NHEJ
1465	Control	16	1.20412	NHEJ
1465	Control	3	0.477121	NHEJ
1465	Control	4	0.60206	NHEJ
1465	Control	5	0.69897	NHEJ
1465	Control	11	1.04139	NHEJ
1465	Control	3	0.477121	NHEJ
1465	Control	3	0.477121	NHEJ
1465	Control	3	0.477121	NHEJ
1465	Control	3	0.477121	NHEJ
1465	Control	4	0.60206	NHEJ
1465	Control	7	0.845098	NHEJ
1465	Control	7	0.845098	NHEJ
1465	Control	9	0.954243	NHEJ
1465	Control	3	0.477121	NHEJ
1465	Control	6	0.778151	NHEJ
1465	Control	3	0.477121	NHEJ
1465	Control	3	0.477121	NHEJ
1465	Control	3	0.477121	NHEJ
1465	Control	6	0.778151	NHEJ
1465	Control	4	0.60206	NHEJ
1465	Control	3	0.477121	NHEJ
1465	Control	3	0.477121	NHEJ
1465	Control	4	0.60206	NHEJ
1465	Control	3	0.477121	NHEJ
1465	Control	3	0.477121	NHEJ
1465	Control	3	0.477121	NHEJ
1465	Control	3	0.477121	NHEJ
1465	Control	6	0.778151	NHEJ
1465	Control	12	1.07918	NHEJ
1465	Control	3	0.477121	NHEJ
1465	Control	5	0.69897	NHEJ
1465	Control	4	0.60206	NHEJ
1465	Control	7	0.845098	NHEJ
1465	Control	4	0.60206	NHEJ
1465	Control	7	0.845098	NHEJ
1465	Control	12	1.07918	NHEJ
1465	Control	5	0.69897	NHEJ
1465	Control	23	1.36173	NHEJ
1465	Control	3	0.477121	NHEJ
1465	Control	3	0.477121	NHEJ
1465	Control	3	0.477121	NHEJ
1465	Control	5	0.69897	NHEJ
1465	Control	3	0.477121	NHEJ
1465	Control	7	0.845098	NHEJ
1465	Control	6	0.778151	NHEJ
1465	Control	3	0.477121	NHEJ
1465	Control	12	1.07918	NHEJ
1465	Control	6	0.778151	NHEJ
1465	Control	3	0.477121	NHEJ
1465	Control	3	0.477121	NHEJ
1465	Control	3	0.477121	NHEJ
1465	Control	4	0.60206	NHEJ
1465	Control	4	0.60206	NHEJ
1465	Control	3	0.477121	NHEJ
1465	Control	4	0.60206	NHEJ
1465	Control	6	0.778151	NHEJ
1465	Control	3	0.477121	NHEJ
1465	Control	3	0.477121	NHEJ
1465	Control	3	0.477121	NHEJ
1465	Control	7	0.845098	NHEJ
1465	Control	6	0.778151	NHEJ
1465	Control	8	0.90309	NHEJ
1465	Control	12	1.07918	NHEJ
1465	Control	4	0.60206	NHEJ
1465	Control	3	0.477121	NHEJ
1465	Control	5	0.69897	NHEJ
1465	Control	3	0.477121	NHEJ
1465	Control	3	0.477121	NHEJ
1465	Control	3	0.477121	NHEJ
1465	Control	4	0.60206	NHEJ
1465	Control	3	0.477121	NHEJ
1465	Control	12	1.07918	NHEJ
1465	Control	3	0.477121	NHEJ
1465	Control	3	0.477121	NHEJ
1465	Control	4	0.60206	NHEJ
1465	Control	4	0.60206	NHEJ
1465	Control	7	0.845098	NHEJ
1465	Control	11	1.04139	NHEJ
1465	Control	3	0.477121	NHEJ
1465	Control	3	0.477121	NHEJ
1465	Control	3	0.477121	NHEJ
1465	Control	21	1.32222	NHEJ
1465	Control	3	0.477121	NHEJ
1465	Control	7	0.845098	NHEJ
1465	Control	8	0.90309	NHEJ
1465	Control	3	0.477121	NHEJ
1465	Control	3	0.477121	NHEJ
1465	Control	8	0.90309	NHEJ
1465	Control	3	0.477121	NHEJ
1465	Control	3	0.477121	NHEJ
1465	Control	3	0.477121	NHEJ
1465	Control	3	0.477121	NHEJ
1465	Control	21	1.32222	NHEJ
1465	Control	4	0.60206	NHEJ
1465	Control	7	0.845098	NHEJ
1465	Control	3	0.477121	NHEJ
1465	Control	4	0.60206	NHEJ
1465	Control	4	0.60206	NHEJ
1465	Control	3	0.477121	NHEJ
1465	Control	3	0.477121	NHEJ
1465	Control	7	0.845098	NHEJ
1465	Control	3	0.477121	NHEJ
1465	Control	3	0.477121	NHEJ
1465	Control	3	0.477121	NHEJ
1465	Control	3	0.477121	NHEJ
1465	Control	9	0.954243	NHEJ
1465	Control	3	0.477121	NHEJ
1465	Control	9	0.954243	NHEJ
1465	Control	3	0.477121	NHEJ
1465	Control	3	0.477121	NHEJ
1465	Control	6	0.778151	NHEJ
1465	Control	6	0.778151	NHEJ
1465	Control	3	0.477121	NHEJ
1465	Control	12	1.07918	NHEJ
1465	Control	12	1.07918	NHEJ
1465	Control	3	0.477121	NHEJ
1465	Control	9	0.954243	NHEJ
1465	Control	4	0.60206	NHEJ
1465	Control	3	0.477121	NHEJ
1465	Control	3	0.477121	NHEJ
1465	Control	3	0.477121	NHEJ
1465	Control	4	0.60206	NHEJ
1465	Control	4	0.60206	NHEJ
1465	Control	7	0.845098	NHEJ
1465	Control	3	0.477121	NHEJ
1465	Control	14	1.14613	NHEJ
1465	Control	6	0.778151	NHEJ
1465	Control	3	0.477121	NHEJ
4638	Control	3	0.477121	NHEJ
4638	Control	3	0.477121	NHEJ
4638	Control	6	0.778151	NHEJ
4638	Control	3	0.477121	NHEJ
4638	Control	4	0.60206	NHEJ
4638	Control	3	0.477121	NHEJ
4638	Control	10	1	NHEJ
4638	Control	4	0.60206	NHEJ
4638	Control	6	0.778151	NHEJ
4638	Control	4	0.60206	NHEJ
4638	Control	3	0.477121	NHEJ
4638	Control	4	0.60206	NHEJ
4638	Control	4	0.60206	NHEJ
4638	Control	3	0.477121	NHEJ
4638	Control	10	1	NHEJ
4638	Control	5	0.69897	NHEJ
4638	Control	6	0.778151	NHEJ
4638	Control	6	0.778151	NHEJ
4638	Control	3	0.477121	NHEJ
4638	Control	3	0.477121	NHEJ
4638	Control	3	0.477121	NHEJ
4638	Control	20	1.30103	NHEJ
4638	Control	4	0.60206	NHEJ
4638	Control	6	0.778151	NHEJ
4638	Control	3	0.477121	NHEJ
4638	Control	6	0.778151	NHEJ
4638	Control	3	0.477121	NHEJ
4638	Control	10	1	NHEJ
4638	Control	5	0.69897	NHEJ
4638	Control	4	0.60206	NHEJ
4638	Control	4	0.60206	NHEJ
4638	Control	3	0.477121	NHEJ
4638	Control	3	0.477121	NHEJ
4638	Control	3	0.477121	NHEJ
4638	Control	3	0.477121	NHEJ
4638	Control	4	0.60206	NHEJ
4638	Control	7	0.845098	NHEJ
4638	Control	6	0.778151	NHEJ
4638	Control	4	0.60206	NHEJ
4638	Control	5	0.69897	NHEJ
4638	Control	15	1.17609	NHEJ
4638	Control	14	1.14613	NHEJ
4638	Control	3	0.477121	NHEJ
4638	Control	4	0.60206	NHEJ
4638	Control	3	0.477121	NHEJ
4638	Control	4	0.60206	NHEJ
4638	Control	3	0.477121	NHEJ
4638	Control	6	0.778151	NHEJ
4638	Control	3	0.477121	NHEJ
4638	Control	3	0.477121	NHEJ
4638	Control	3	0.477121	NHEJ
4638	Control	10	1	NHEJ
4638	Control	3	0.477121	NHEJ
4638	Control	3	0.477121	NHEJ
4638	Control	9	0.954243	NHEJ
4638	Control	3	0.477121	NHEJ
4638	Control	10	1	NHEJ
4638	Control	5	0.69897	NHEJ
4638	Control	4	0.60206	NHEJ
4638	Control	4	0.60206	NHEJ
4638	Control	6	0.778151	NHEJ
4638	Control	3	0.477121	NHEJ
4638	Control	3	0.477121	NHEJ
4638	Control	3	0.477121	NHEJ
4638	Control	6	0.778151	NHEJ
4638	Control	17	1.23045	NHEJ
4638	Control	3	0.477121	NHEJ
4638	Control	3	0.477121	NHEJ
4638	Control	3	0.477121	NHEJ
4638	Control	3	0.477121	NHEJ
4638	Control	3	0.477121	NHEJ
4638	Control	3	0.477121	NHEJ
4638	Control	3	0.477121	NHEJ
4638	Control	10	1	NHEJ
4638	Control	5	0.69897	NHEJ
4638	Control	6	0.778151	NHEJ
4638	Control	3	0.477121	NHEJ
4638	Control	11	1.04139	NHEJ
4638	Control	3	0.477121	NHEJ
4638	Control	3	0.477121	NHEJ
4638	Control	6	0.778151	NHEJ
4638	Control	3	0.477121	NHEJ
4638	Control	5	0.69897	NHEJ
4638	Control	3	0.477121	NHEJ
4638	Control	3	0.477121	NHEJ
4638	Control	6	0.778151	NHEJ
4638	Control	14	1.14613	NHEJ
4638	Control	3	0.477121	NHEJ
4638	Control	3	0.477121	NHEJ
4638	Control	3	0.477121	NHEJ
4638	Control	5	0.69897	NHEJ
4638	Control	5	0.69897	NHEJ
4638	Control	14	1.14613	NHEJ
4638	Control	5	0.69897	NHEJ
4638	Control	3	0.477121	NHEJ
4638	Control	5	0.69897	NHEJ
4638	Control	12	1.07918	NHEJ
4638	Control	5	0.69897	NHEJ
4638	Control	4	0.60206	NHEJ
4638	Control	4	0.60206	NHEJ
4638	Control	6	0.778151	NHEJ
4638	Control	4	0.60206	NHEJ
4638	Control	3	0.477121	NHEJ
4638	Control	3	0.477121	NHEJ
4638	Control	3	0.477121	NHEJ
4638	Control	10	1	NHEJ
4643	Control	3	0.477121	NHEJ
4643	Control	3	0.477121	NHEJ
4643	Control	4	0.60206	NHEJ
4643	Control	3	0.477121	NHEJ
4643	Control	8	0.90309	NHEJ
4643	Control	3	0.477121	NHEJ
4643	Control	16	1.20412	NHEJ
4643	Control	4	0.60206	NHEJ
4643	Control	3	0.477121	NHEJ
4643	Control	3	0.477121	NHEJ
4643	Control	4	0.60206	NHEJ
4643	Control	3	0.477121	NHEJ
4643	Control	3	0.477121	NHEJ
4643	Control	4	0.60206	NHEJ
4643	Control	11	1.04139	NHEJ
4643	Control	11	1.04139	NHEJ
4643	Control	6	0.778151	NHEJ
4643	Control	5	0.69897	NHEJ
4643	Control	6	0.778151	NHEJ
4643	Control	3	0.477121	NHEJ
4643	Control	3	0.477121	NHEJ
4643	Control	3	0.477121	NHEJ
4643	Control	3	0.477121	NHEJ
4643	Control	3	0.477121	NHEJ
4643	Control	3	0.477121	NHEJ
4643	Control	3	0.477121	NHEJ
4643	Control	3	0.477121	NHEJ
4643	Control	11	1.04139	NHEJ
4643	Control	3	0.477121	NHEJ
4643	Control	6	0.778151	NHEJ
4643	Control	4	0.60206	NHEJ
4643	Control	5	0.69897	NHEJ
4643	Control	3	0.477121	NHEJ
4643	Control	7	0.845098	NHEJ
4643	Control	3	0.477121	NHEJ
4643	Control	5	0.69897	NHEJ
4643	Control	11	1.04139	NHEJ
4643	Control	20	1.30103	NHEJ
4643	Control	4	0.60206	NHEJ
4643	Control	5	0.69897	NHEJ
4643	Control	3	0.477121	NHEJ
4643	Control	7	0.845098	NHEJ
4643	Control	16	1.20412	NHEJ
4643	Control	3	0.477121	NHEJ
4643	Control	3	0.477121	NHEJ
4643	Control	3	0.477121	NHEJ
4643	Control	3	0.477121	NHEJ
4643	Control	3	0.477121	NHEJ
4643	Control	5	0.69897	NHEJ
4643	Control	3	0.477121	NHEJ
4643	Control	6	0.778151	NHEJ
4643	Control	3	0.477121	NHEJ
4643	Control	8	0.90309	NHEJ
4643	Control	6	0.778151	NHEJ
4643	Control	4	0.60206	NHEJ
4643	Control	6	0.778151	NHEJ
4643	Control	4	0.60206	NHEJ
4643	Control	3	0.477121	NHEJ
4643	Control	12	1.07918	NHEJ
4643	Control	3	0.477121	NHEJ
4643	Control	3	0.477121	NHEJ
4643	Control	3	0.477121	NHEJ
4643	Control	3	0.477121	NHEJ
4643	Control	3	0.477121	NHEJ
4643	Control	3	0.477121	NHEJ
4643	Control	3	0.477121	NHEJ
4643	Control	3	0.477121	NHEJ
4643	Control	5	0.69897	NHEJ
4643	Control	6	0.778151	NHEJ
4643	Control	5	0.69897	NHEJ
4643	Control	3	0.477121	NHEJ
4976	Control	3	0.477121	NHEJ
4976	Control	17	1.23045	NHEJ
4976	Control	6	0.778151	NHEJ
4976	Control	4	0.60206	NHEJ
4976	Control	5	0.69897	NHEJ
4976	Control	3	0.477121	NHEJ
4976	Control	3	0.477121	NHEJ
4976	Control	10	1	NHEJ
4976	Control	4	0.60206	NHEJ
4976	Control	6	0.778151	NHEJ
4976	Control	4	0.60206	NHEJ
4976	Control	3	0.477121	NHEJ
4976	Control	6	0.778151	NHEJ
4976	Control	4	0.60206	NHEJ
4976	Control	3	0.477121	NHEJ
4976	Control	5	0.69897	NHEJ
4976	Control	6	0.778151	NHEJ
4976	Control	3	0.477121	NHEJ
4976	Control	5	0.69897	NHEJ
4976	Control	7	0.845098	NHEJ
4976	Control	3	0.477121	NHEJ
4976	Control	11	1.04139	NHEJ
4976	Control	3	0.477121	NHEJ
4976	Control	6	0.778151	NHEJ
4976	Control	3	0.477121	NHEJ
4976	Control	3	0.477121	NHEJ
4976	Control	3	0.477121	NHEJ
4976	Control	10	1	NHEJ
4976	Control	3	0.477121	NHEJ
4976	Control	4	0.60206	NHEJ
4976	Control	6	0.778151	NHEJ
4976	Control	10	1	NHEJ
4976	Control	3	0.477121	NHEJ
4976	Control	3	0.477121	NHEJ
4976	Control	6	0.778151	NHEJ
4976	Control	3	0.477121	NHEJ
4976	Control	3	0.477121	NHEJ
4976	Control	3	0.477121	NHEJ
4976	Control	6	0.778151	NHEJ
4976	Control	3	0.477121	NHEJ
4976	Control	3	0.477121	NHEJ
4976	Control	3	0.477121	NHEJ
4976	Control	3	0.477121	NHEJ
4976	Control	3	0.477121	NHEJ
4976	Control	15	1.17609	NHEJ
4976	Control	12	1.07918	NHEJ
4976	Control	3	0.477121	NHEJ
4976	Control	3	0.477121	NHEJ
4976	Control	3	0.477121	NHEJ
4976	Control	5	0.69897	NHEJ
4976	Control	6	0.778151	NHEJ
4976	Control	3	0.477121	NHEJ
4976	Control	6	0.778151	NHEJ
4976	Control	5	0.69897	NHEJ
4976	Control	3	0.477121	NHEJ
4976	Control	3	0.477121	NHEJ
4976	Control	3	0.477121	NHEJ
4976	Control	3	0.477121	NHEJ
4976	Control	3	0.477121	NHEJ
4976	Control	4	0.60206	NHEJ
4976	Control	4	0.60206	NHEJ
4976	Control	3	0.477121	NHEJ
4976	Control	9	0.954243	NHEJ
4976	Control	3	0.477121	NHEJ
4976	Control	9	0.954243	NHEJ
4976	Control	3	0.477121	NHEJ
4976	Control	17	1.23045	NHEJ
4976	Control	4	0.60206	NHEJ
4976	Control	3	0.477121	NHEJ
4976	Control	3	0.477121	NHEJ
4976	Control	7	0.845098	NHEJ
4976	Control	3	0.477121	NHEJ
4976	Control	3	0.477121	NHEJ
4976	Control	3	0.477121	NHEJ
4976	Control	15	1.17609	NHEJ
4976	Control	4	0.60206	NHEJ
4976	Control	4	0.60206	NHEJ
4976	Control	3	0.477121	NHEJ
4976	Control	3	0.477121	NHEJ
4976	Control	6	0.778151	NHEJ
4976	Control	3	0.477121	NHEJ
4976	Control	5	0.69897	NHEJ
4976	Control	3	0.477121	NHEJ
4976	Control	3	0.477121	NHEJ
4976	Control	6	0.778151	NHEJ
4976	Control	3	0.477121	NHEJ
4976	Control	4	0.60206	NHEJ
4976	Control	5	0.69897	NHEJ
4976	Control	17	1.23045	NHEJ
4976	Control	3	0.477121	NHEJ
4976	Control	4	0.60206	NHEJ
4976	Control	6	0.778151	NHEJ
4976	Control	3	0.477121	NHEJ
4976	Control	14	1.14613	NHEJ
4976	Control	3	0.477121	NHEJ
4976	Control	5	0.69897	NHEJ
4976	Control	7	0.845098	NHEJ
4976	Control	6	0.778151	NHEJ
4976	Control	3	0.477121	NHEJ
4976	Control	5	0.69897	NHEJ
4976	Control	3	0.477121	NHEJ
4976	Control	3	0.477121	NHEJ
4976	Control	17	1.23045	NHEJ
4976	Control	3	0.477121	NHEJ
4976	Control	4	0.60206	NHEJ
4976	Control	12	1.07918	NHEJ
4976	Control	6	0.778151	NHEJ
4976	Control	9	0.954243	NHEJ
4976	Control	7	0.845098	NHEJ
4976	Control	5	0.69897	NHEJ
4976	Control	3	0.477121	NHEJ
4976	Control	7	0.845098	NHEJ
4976	Control	4	0.60206	NHEJ
4976	Control	3	0.477121	NHEJ
4976	Control	4	0.60206	NHEJ
4976	Control	3	0.477121	NHEJ
4976	Control	3	0.477121	NHEJ
4976	Control	3	0.477121	NHEJ
4976	Control	3	0.477121	NHEJ
4976	Control	4	0.60206	NHEJ
4976	Control	20	1.30103	NHEJ
4976	Control	3	0.477121	NHEJ
4976	Control	9	0.954243	NHEJ
5087	Control	3	0.477121	NHEJ
5087	Control	3	0.477121	NHEJ
5087	Control	5038	3.70226	NHEJ
5087	Control	266	2.42488	NHEJ
5087	Control	2129	3.32818	NHEJ
5087	Control	5	0.69897	NHEJ
5087	Control	10	1	NHEJ
5087	Control	9	0.954243	NHEJ
5087	Control	16	1.20412	NHEJ
5087	Control	17	1.23045	NHEJ
5087	Control	3	0.477121	NHEJ
5087	Control	3	0.477121	NHEJ
5087	Control	3	0.477121	NHEJ
5087	Control	3	0.477121	NHEJ
5087	Control	4	0.60206	NHEJ
5087	Control	4	0.60206	NHEJ
5087	Control	3	0.477121	NHEJ
5087	Control	4	0.60206	NHEJ
5087	Control	5	0.69897	NHEJ
5087	Control	6	0.778151	NHEJ
5087	Control	3	0.477121	NHEJ
5087	Control	3	0.477121	NHEJ
5087	Control	3	0.477121	NHEJ
5087	Control	3	0.477121	NHEJ
5087	Control	3	0.477121	NHEJ
5087	Control	3	0.477121	NHEJ
5087	Control	7	0.845098	NHEJ
5087	Control	5	0.69897	NHEJ
5087	Control	14	1.14613	NHEJ
5087	Control	3	0.477121	NHEJ
5087	Control	4	0.60206	NHEJ
5087	Control	3	0.477121	NHEJ
5087	Control	3	0.477121	NHEJ
5087	Control	3	0.477121	NHEJ
5087	Control	3	0.477121	NHEJ
5087	Control	7	0.845098	NHEJ
5087	Control	6	0.778151	NHEJ
5087	Control	4	0.60206	NHEJ
5087	Control	8	0.90309	NHEJ
5171	Control	4	0.60206	NHEJ
5171	Control	159	2.2014	NHEJ
5171	Control	2482	3.3948	NHEJ
5171	Control	3	0.477121	NHEJ
5171	Control	3	0.477121	NHEJ
5171	Control	4	0.60206	NHEJ
5171	Control	12	1.07918	NHEJ
5171	Control	6	0.778151	NHEJ
5171	Control	74	1.86923	NHEJ
5171	Control	3	0.477121	NHEJ
5171	Control	3	0.477121	NHEJ
5171	Control	6	0.778151	NHEJ
5171	Control	7	0.845098	NHEJ
5171	Control	3	0.477121	NHEJ
5171	Control	4	0.60206	NHEJ
5171	Control	3	0.477121	NHEJ
5171	Control	4	0.60206	NHEJ
5171	Control	3	0.477121	NHEJ
5171	Control	7	0.845098	NHEJ
5171	Control	7	0.845098	NHEJ
5171	Control	3	0.477121	NHEJ
5171	Control	3	0.477121	NHEJ
5171	Control	9	0.954243	NHEJ
5171	Control	3	0.477121	NHEJ
5171	Control	3	0.477121	NHEJ
5171	Control	4	0.60206	NHEJ
5171	Control	3	0.477121	NHEJ
5171	Control	3	0.477121	NHEJ
5171	Control	4	0.60206	NHEJ
5171	Control	13	1.11394	NHEJ
5171	Control	4	0.60206	NHEJ
5171	Control	12	1.07918	NHEJ
5171	Control	5	0.69897	NHEJ
5171	Control	4	0.60206	NHEJ
5171	Control	3	0.477121	NHEJ
5171	Control	3	0.477121	NHEJ
5171	Control	3	0.477121	NHEJ
5171	Control	4	0.60206	NHEJ
5171	Control	3	0.477121	NHEJ
5171	Control	7	0.845098	NHEJ
5171	Control	6	0.778151	NHEJ
5171	Control	4	0.60206	NHEJ
5171	Control	4	0.60206	NHEJ
5171	Control	3	0.477121	NHEJ
5171	Control	27	1.43136	NHEJ
5171	Control	8	0.90309	NHEJ
5171	Control	7	0.845098	NHEJ
5171	Control	3	0.477121	NHEJ
5171	Control	11	1.04139	NHEJ
5171	Control	5	0.69897	NHEJ
5171	Control	3	0.477121	NHEJ
5171	Control	3	0.477121	NHEJ
5171	Control	5	0.69897	NHEJ
5171	Control	3	0.477121	NHEJ
5171	Control	5	0.69897	NHEJ
5171	Control	8	0.90309	NHEJ
5171	Control	4	0.60206	NHEJ
5171	Control	6	0.778151	NHEJ
5171	Control	3	0.477121	NHEJ
5171	Control	3	0.477121	NHEJ
5171	Control	3	0.477121	NHEJ
5171	Control	3	0.477121	NHEJ
5171	Control	3	0.477121	NHEJ
5171	Control	5	0.69897	NHEJ
5171	Control	5	0.69897	NHEJ
5171	Control	4	0.60206	NHEJ
5171	Control	3	0.477121	NHEJ
5171	Control	3	0.477121	NHEJ
5171	Control	3	0.477121	NHEJ
5171	Control	3	0.477121	NHEJ
5171	Control	4	0.60206	NHEJ
5171	Control	3	0.477121	NHEJ
5171	Control	6	0.778151	NHEJ
5171	Control	3	0.477121	NHEJ
5171	Control	5	0.69897	NHEJ
5171	Control	3	0.477121	NHEJ
5171	Control	3	0.477121	NHEJ
5171	Control	3	0.477121	NHEJ
5171	Control	10	1	NHEJ
5171	Control	4	0.60206	NHEJ
5171	Control	4	0.60206	NHEJ
5171	Control	4	0.60206	NHEJ
5171	Control	3	0.477121	NHEJ
5171	Control	12	1.07918	NHEJ
5171	Control	3	0.477121	NHEJ
5171	Control	4	0.60206	NHEJ
5171	Control	11	1.04139	NHEJ
5219	Control	6	0.778151	NHEJ
5219	Control	15	1.17609	NHEJ
5219	Control	3	0.477121	NHEJ
5219	Control	6	0.778151	NHEJ
5219	Control	12	1.07918	NHEJ
5219	Control	5	0.69897	NHEJ
5219	Control	3	0.477121	NHEJ
5219	Control	6	0.778151	NHEJ
5219	Control	3	0.477121	NHEJ
5219	Control	3	0.477121	NHEJ
5219	Control	3	0.477121	NHEJ
5219	Control	9	0.954243	NHEJ
5219	Control	4	0.60206	NHEJ
5219	Control	3	0.477121	NHEJ
5219	Control	4	0.60206	NHEJ
5219	Control	3	0.477121	NHEJ
5219	Control	3	0.477121	NHEJ
5219	Control	6	0.778151	NHEJ
5219	Control	3	0.477121	NHEJ
5219	Control	3	0.477121	NHEJ
5219	Control	4	0.60206	NHEJ
5219	Control	4	0.60206	NHEJ
5219	Control	46	1.66276	NHEJ
5219	Control	3	0.477121	NHEJ
5219	Control	4	0.60206	NHEJ
5219	Control	3	0.477121	NHEJ
5219	Control	8	0.90309	NHEJ
5219	Control	5	0.69897	NHEJ
5219	Control	5	0.69897	NHEJ
5219	Control	3	0.477121	NHEJ
5219	Control	10	1	NHEJ
5219	Control	6	0.778151	NHEJ
5219	Control	3	0.477121	NHEJ
5219	Control	6	0.778151	NHEJ
5219	Control	3	0.477121	NHEJ
5219	Control	16	1.20412	NHEJ
5219	Control	3	0.477121	NHEJ
5219	Control	3	0.477121	NHEJ
5219	Control	8	0.90309	NHEJ
5219	Control	8	0.90309	NHEJ
5219	Control	3	0.477121	NHEJ
5219	Control	5	0.69897	NHEJ
5219	Control	3	0.477121	NHEJ
5219	Control	4	0.60206	NHEJ
5219	Control	4	0.60206	NHEJ
5219	Control	3	0.477121	NHEJ
5219	Control	3	0.477121	NHEJ
5219	Control	3	0.477121	NHEJ
5219	Control	5	0.69897	NHEJ
5219	Control	9	0.954243	NHEJ
5219	Control	12	1.07918	NHEJ
5219	Control	4	0.60206	NHEJ
5219	Control	26078	4.41627	NHEJ
5219	Control	3	0.477121	NHEJ
5219	Control	3	0.477121	NHEJ
5219	Control	5	0.69897	NHEJ
5219	Control	3	0.477121	NHEJ
5219	Control	3	0.477121	NHEJ
5219	Control	17	1.23045	NHEJ
5451	Control	3	0.477121	NHEJ
5451	Control	10	1	NHEJ
5451	Control	3	0.477121	NHEJ
5451	Control	3	0.477121	NHEJ
5451	Control	4	0.60206	NHEJ
5451	Control	3	0.477121	NHEJ
5451	Control	3	0.477121	NHEJ
5451	Control	5	0.69897	NHEJ
5451	Control	9	0.954243	NHEJ
5451	Control	3	0.477121	NHEJ
5451	Control	3	0.477121	NHEJ
5451	Control	3	0.477121	NHEJ
5451	Control	8	0.90309	NHEJ
5451	Control	4	0.60206	NHEJ
5451	Control	3	0.477121	NHEJ
5451	Control	4	0.60206	NHEJ
5451	Control	3	0.477121	NHEJ
5451	Control	5	0.69897	NHEJ
5451	Control	3	0.477121	NHEJ
5451	Control	4	0.60206	NHEJ
5451	Control	7	0.845098	NHEJ
5451	Control	14	1.14613	NHEJ
5451	Control	3	0.477121	NHEJ
5451	Control	4	0.60206	NHEJ
5451	Control	4	0.60206	NHEJ
5451	Control	3	0.477121	NHEJ
5451	Control	3	0.477121	NHEJ
5451	Control	10	1	NHEJ
5451	Control	3	0.477121	NHEJ
5451	Control	6	0.778151	NHEJ
5451	Control	5	0.69897	NHEJ
5451	Control	5	0.69897	NHEJ
5451	Control	11	1.04139	NHEJ
5451	Control	3	0.477121	NHEJ
5451	Control	4	0.60206	NHEJ
5451	Control	11	1.04139	NHEJ
5451	Control	4	0.60206	NHEJ
5451	Control	3	0.477121	NHEJ
5451	Control	4	0.60206	NHEJ
5451	Control	3	0.477121	NHEJ
5451	Control	6	0.778151	NHEJ
5451	Control	3	0.477121	NHEJ
5451	Control	3	0.477121	NHEJ
5451	Control	3	0.477121	NHEJ
5451	Control	7	0.845098	NHEJ
5451	Control	3	0.477121	NHEJ
5451	Control	15	1.17609	NHEJ
5451	Control	8	0.90309	NHEJ
5451	Control	6	0.778151	NHEJ
5451	Control	3	0.477121	NHEJ
5451	Control	11	1.04139	NHEJ
5451	Control	3	0.477121	NHEJ
5451	Control	3	0.477121	NHEJ
5451	Control	5	0.69897	NHEJ
5451	Control	3	0.477121	NHEJ
5451	Control	5	0.69897	NHEJ
5451	Control	4	0.60206	NHEJ
5451	Control	13	1.11394	NHEJ
5451	Control	3	0.477121	NHEJ
5451	Control	4	0.60206	NHEJ
5451	Control	7	0.845098	NHEJ
5451	Control	3	0.477121	NHEJ
5451	Control	14	1.14613	NHEJ
5451	Control	3	0.477121	NHEJ
5451	Control	6	0.778151	NHEJ
5451	Control	6	0.778151	NHEJ
5451	Control	5	0.69897	NHEJ
5451	Control	3	0.477121	NHEJ
5451	Control	3	0.477121	NHEJ
5451	Control	3	0.477121	NHEJ
5451	Control	5	0.69897	NHEJ
5451	Control	4	0.60206	NHEJ
5451	Control	4	0.60206	NHEJ
5451	Control	11	1.04139	NHEJ
5451	Control	3	0.477121	NHEJ
5451	Control	3	0.477121	NHEJ
5451	Control	3	0.477121	NHEJ
5451	Control	3	0.477121	NHEJ
5451	Control	3	0.477121	NHEJ
5451	Control	171	2.233	NHEJ
5451	Control	3	0.477121	NHEJ
5451	Control	3	0.477121	NHEJ
5451	Control	3	0.477121	NHEJ
5451	Control	3	0.477121	NHEJ
5451	Control	3	0.477121	NHEJ
5451	Control	4	0.60206	NHEJ
5451	Control	3	0.477121	NHEJ
5451	Control	5	0.69897	NHEJ
5451	Control	4	0.60206	NHEJ
5451	Control	3	0.477121	NHEJ
5451	Control	3	0.477121	NHEJ
5451	Control	5	0.69897	NHEJ
5451	Control	4	0.60206	NHEJ
5451	Control	15	1.17609	NHEJ
5451	Control	15	1.17609	NHEJ
5451	Control	11	1.04139	NHEJ
5451	Control	4	0.60206	NHEJ
5451	Control	6	0.778151	NHEJ
5451	Control	3	0.477121	NHEJ
5451	Control	6	0.778151	NHEJ
5451	Control	4	0.60206	NHEJ
5451	Control	3	0.477121	NHEJ
5451	Control	10	1	NHEJ
5451	Control	3	0.477121	NHEJ
5451	Control	3	0.477121	NHEJ
5451	Control	4	0.60206	NHEJ
5451	Control	3	0.477121	NHEJ
5451	Control	11	1.04139	NHEJ
5451	Control	5	0.69897	NHEJ
5451	Control	7	0.845098	NHEJ
5451	Control	5	0.69897	NHEJ
5451	Control	3	0.477121	NHEJ
5451	Control	8	0.90309	NHEJ
5451	Control	3	0.477121	NHEJ
5451	Control	3	0.477121	NHEJ
5451	Control	4	0.60206	NHEJ
5451	Control	7	0.845098	NHEJ
5451	Control	5	0.69897	NHEJ
5451	Control	5	0.69897	NHEJ
5451	Control	5	0.69897	NHEJ
5451	Control	3	0.477121	NHEJ
5451	Control	14	1.14613	NHEJ
5451	Control	4	0.60206	NHEJ
5451	Control	3	0.477121	NHEJ
5451	Control	3	0.477121	NHEJ
5451	Control	6	0.778151	NHEJ
5451	Control	3	0.477121	NHEJ
5451	Control	3	0.477121	NHEJ
5451	Control	5	0.69897	NHEJ
5451	Control	6	0.778151	NHEJ
5451	Control	5	0.69897	NHEJ
5451	Control	4	0.60206	NHEJ
5451	Control	7	0.845098	NHEJ
5451	Control	5	0.69897	NHEJ
5451	Control	3	0.477121	NHEJ
5451	Control	17	1.23045	NHEJ
5451	Control	3	0.477121	NHEJ
5451	Control	12	1.07918	NHEJ
5451	Control	8	0.90309	NHEJ
5451	Control	7	0.845098	NHEJ
5451	Control	5	0.69897	NHEJ
5451	Control	4	0.60206	NHEJ
5451	Control	6	0.778151	NHEJ
5451	Control	7	0.845098	NHEJ
5451	Control	3	0.477121	NHEJ
5532	Control	4	0.60206	NHEJ
5532	Control	5	0.69897	NHEJ
5532	Control	3	0.477121	NHEJ
5532	Control	12	1.07918	NHEJ
5532	Control	3	0.477121	NHEJ
5532	Control	11	1.04139	NHEJ
5532	Control	3	0.477121	NHEJ
5532	Control	5	0.69897	NHEJ
5532	Control	4	0.60206	NHEJ
5532	Control	3	0.477121	NHEJ
5532	Control	4	0.60206	NHEJ
5532	Control	5	0.69897	NHEJ
5532	Control	3	0.477121	NHEJ
5532	Control	3	0.477121	NHEJ
5532	Control	4	0.60206	NHEJ
5532	Control	10	1	NHEJ
5532	Control	7	0.845098	NHEJ
5532	Control	3	0.477121	NHEJ
5532	Control	5	0.69897	NHEJ
5532	Control	6	0.778151	NHEJ
5532	Control	4	0.60206	NHEJ
5532	Control	3	0.477121	NHEJ
5532	Control	4	0.60206	NHEJ
5532	Control	6	0.778151	NHEJ
5532	Control	4	0.60206	NHEJ
5532	Control	8	0.90309	NHEJ
5532	Control	4	0.60206	NHEJ
5532	Control	4	0.60206	NHEJ
5532	Control	3	0.477121	NHEJ
5532	Control	3	0.477121	NHEJ
5532	Control	3	0.477121	NHEJ
5532	Control	3	0.477121	NHEJ
5532	Control	3	0.477121	NHEJ
5532	Control	3	0.477121	NHEJ
5532	Control	6	0.778151	NHEJ
5532	Control	4	0.60206	NHEJ
5532	Control	5	0.69897	NHEJ
5532	Control	12	1.07918	NHEJ
5532	Control	3	0.477121	NHEJ
5532	Control	3	0.477121	NHEJ
5532	Control	3	0.477121	NHEJ
5532	Control	35961	4.55583	NHEJ
5559	Control	3	0.477121	NHEJ
5559	Control	3	0.477121	NHEJ
5559	Control	6	0.778151	NHEJ
5559	Control	3	0.477121	NHEJ
5559	Control	11	1.04139	NHEJ
5559	Control	3	0.477121	NHEJ
5559	Control	3	0.477121	NHEJ
5559	Control	4	0.60206	NHEJ
5559	Control	3	0.477121	NHEJ
5559	Control	7	0.845098	NHEJ
5559	Control	3	0.477121	NHEJ
5559	Control	8	0.90309	NHEJ
5559	Control	3	0.477121	NHEJ
5559	Control	6	0.778151	NHEJ
5559	Control	3	0.477121	NHEJ
5559	Control	3	0.477121	NHEJ
5559	Control	11	1.04139	NHEJ
5559	Control	3	0.477121	NHEJ
5559	Control	3	0.477121	NHEJ
5559	Control	3	0.477121	NHEJ
5559	Control	3	0.477121	NHEJ
5559	Control	3	0.477121	NHEJ
5559	Control	6	0.778151	NHEJ
5559	Control	3	0.477121	NHEJ
5559	Control	4	0.60206	NHEJ
5559	Control	5	0.69897	NHEJ
5559	Control	7	0.845098	NHEJ
5559	Control	5	0.69897	NHEJ
5559	Control	11	1.04139	NHEJ
5559	Control	3	0.477121	NHEJ
5559	Control	7	0.845098	NHEJ
5559	Control	3	0.477121	NHEJ
5559	Control	4	0.60206	NHEJ
5559	Control	4	0.60206	NHEJ
5559	Control	11	1.04139	NHEJ
5559	Control	5	0.69897	NHEJ
5559	Control	10	1	NHEJ
5559	Control	3	0.477121	NHEJ
5559	Control	6	0.778151	NHEJ
5559	Control	7	0.845098	NHEJ
5559	Control	14	1.14613	NHEJ
5559	Control	4	0.60206	NHEJ
5559	Control	14	1.14613	NHEJ
5559	Control	3	0.477121	NHEJ
5559	Control	6	0.778151	NHEJ
5559	Control	11	1.04139	NHEJ
5559	Control	3	0.477121	NHEJ
5657	Control	3	0.477121	NHEJ
5657	Control	4	0.60206	NHEJ
5657	Control	6	0.778151	NHEJ
5657	Control	5	0.69897	NHEJ
5657	Control	3	0.477121	NHEJ
5657	Control	5	0.69897	NHEJ
5657	Control	5	0.69897	NHEJ
5657	Control	3	0.477121	NHEJ
5657	Control	3	0.477121	NHEJ
5657	Control	3	0.477121	NHEJ
5657	Control	5	0.69897	NHEJ
5657	Control	4	0.60206	NHEJ
5657	Control	3	0.477121	NHEJ
5657	Control	7	0.845098	NHEJ
5657	Control	8	0.90309	NHEJ
5657	Control	6	0.778151	NHEJ
5657	Control	4	0.60206	NHEJ
5657	Control	5	0.69897	NHEJ
5657	Control	3	0.477121	NHEJ
5657	Control	4	0.60206	NHEJ
5657	Control	3	0.477121	NHEJ
5657	Control	3	0.477121	NHEJ
5657	Control	4	0.60206	NHEJ
5657	Control	3	0.477121	NHEJ
5657	Control	8	0.90309	NHEJ
5657	Control	10	1	NHEJ
5657	Control	7	0.845098	NHEJ
5657	Control	3	0.477121	NHEJ
5657	Control	4	0.60206	NHEJ
5657	Control	4	0.60206	NHEJ
5657	Control	3	0.477121	NHEJ
5657	Control	9	0.954243	NHEJ
5657	Control	17	1.23045	NHEJ
5657	Control	6	0.778151	NHEJ
5657	Control	3	0.477121	NHEJ
5657	Control	39	1.59106	NHEJ
5657	Control	4	0.60206	NHEJ
5657	Control	5	0.69897	NHEJ
5657	Control	4	0.60206	NHEJ
5657	Control	7	0.845098	NHEJ
5657	Control	3	0.477121	NHEJ
5657	Control	5	0.69897	NHEJ
5657	Control	3	0.477121	NHEJ
5657	Control	4	0.60206	NHEJ
5657	Control	7	0.845098	NHEJ
5657	Control	3	0.477121	NHEJ
5657	Control	3	0.477121	NHEJ
5657	Control	4	0.60206	NHEJ
5657	Control	12	1.07918	NHEJ
5657	Control	4	0.60206	NHEJ
5657	Control	10	1	NHEJ
5657	Control	4	0.60206	NHEJ
5657	Control	6	0.778151	NHEJ
5657	Control	3	0.477121	NHEJ
5657	Control	3	0.477121	NHEJ
5657	Control	4	0.60206	NHEJ
5657	Control	6	0.778151	NHEJ
5657	Control	13	1.11394	NHEJ
5657	Control	9	0.954243	NHEJ
5657	Control	9	0.954243	NHEJ
5657	Control	4	0.60206	NHEJ
5657	Control	3	0.477121	NHEJ
5657	Control	3	0.477121	NHEJ
5657	Control	3	0.477121	NHEJ
5657	Control	4	0.60206	NHEJ
5657	Control	4	0.60206	NHEJ
5657	Control	3	0.477121	NHEJ
5657	Control	7	0.845098	NHEJ
5657	Control	4	0.60206	NHEJ
5657	Control	6	0.778151	NHEJ
5657	Control	3	0.477121	NHEJ
5657	Control	16	1.20412	NHEJ
5657	Control	5	0.69897	NHEJ
5657	Control	3	0.477121	NHEJ
5657	Control	3	0.477121	NHEJ
5657	Control	14	1.14613	NHEJ
5657	Control	10	1	NHEJ
5657	Control	3	0.477121	NHEJ
5657	Control	3	0.477121	NHEJ
5657	Control	5	0.69897	NHEJ
5657	Control	3	0.477121	NHEJ
5657	Control	4	0.60206	NHEJ
5657	Control	4	0.60206	NHEJ
5657	Control	4	0.60206	NHEJ
5657	Control	4	0.60206	NHEJ
5657	Control	10	1	NHEJ
5657	Control	3	0.477121	NHEJ
5657	Control	4	0.60206	NHEJ
5657	Control	3	0.477121	NHEJ
5657	Control	3	0.477121	NHEJ
5657	Control	4	0.60206	NHEJ
5657	Control	12	1.07918	NHEJ
5657	Control	4	0.60206	NHEJ
5657	Control	3	0.477121	NHEJ
5657	Control	4	0.60206	NHEJ
5657	Control	3	0.477121	NHEJ
5657	Control	6	0.778151	NHEJ
5657	Control	14	1.14613	NHEJ
5657	Control	3	0.477121	NHEJ
5657	Control	3	0.477121	NHEJ
5657	Control	11	1.04139	NHEJ
5657	Control	3	0.477121	NHEJ
5657	Control	4	0.60206	NHEJ
5657	Control	3	0.477121	NHEJ
5657	Control	3	0.477121	NHEJ
5657	Control	3	0.477121	NHEJ
5657	Control	3	0.477121	NHEJ
5657	Control	3	0.477121	NHEJ
5657	Control	13	1.11394	NHEJ
5657	Control	4	0.60206	NHEJ
5657	Control	5	0.69897	NHEJ
5657	Control	9	0.954243	NHEJ
5657	Control	3	0.477121	NHEJ
5657	Control	3	0.477121	NHEJ
5657	Control	3	0.477121	NHEJ
5657	Control	5	0.69897	NHEJ
5657	Control	5	0.69897	NHEJ
5657	Control	5	0.69897	NHEJ
5657	Control	16	1.20412	NHEJ
5657	Control	4	0.60206	NHEJ
5657	Control	3	0.477121	NHEJ
5657	Control	3	0.477121	NHEJ
5657	Control	4	0.60206	NHEJ
5657	Control	4	0.60206	NHEJ
5657	Control	3	0.477121	NHEJ
5657	Control	4	0.60206	NHEJ
5657	Control	8	0.90309	NHEJ
5657	Control	3	0.477121	NHEJ
5657	Control	3	0.477121	NHEJ
5657	Control	3	0.477121	NHEJ
5657	Control	3	0.477121	NHEJ
5657	Control	4	0.60206	NHEJ
5657	Control	4	0.60206	NHEJ
5657	Control	4	0.60206	NHEJ
5657	Control	3	0.477121	NHEJ
5657	Control	14	1.14613	NHEJ
5657	Control	3	0.477121	NHEJ
5657	Control	6	0.778151	NHEJ
5657	Control	3	0.477121	NHEJ
5657	Control	4	0.60206	NHEJ
5657	Control	20	1.30103	NHEJ
5657	Control	3	0.477121	NHEJ
5657	Control	3	0.477121	NHEJ
5657	Control	3	0.477121	NHEJ
5657	Control	3	0.477121	NHEJ
5657	Control	4	0.60206	NHEJ
5657	Control	3	0.477121	NHEJ
5657	Control	3	0.477121	NHEJ
5657	Control	4	0.60206	NHEJ
5657	Control	3	0.477121	NHEJ
5657	Control	113350	5.05442	NHEJ
5657	Control	3	0.477121	NHEJ
5657	Control	3	0.477121	NHEJ
5657	Control	3	0.477121	NHEJ
5657	Control	14	1.14613	NHEJ
5657	Control	15	1.17609	NHEJ
5657	Control	3	0.477121	NHEJ
5657	Control	3	0.477121	NHEJ
5657	Control	5	0.69897	NHEJ
5657	Control	8	0.90309	NHEJ
5657	Control	3	0.477121	NHEJ
5657	Control	3	0.477121	NHEJ
5657	Control	4	0.60206	NHEJ
5657	Control	6	0.778151	NHEJ
5657	Control	3	0.477121	NHEJ
5657	Control	3	0.477121	NHEJ
5657	Control	3	0.477121	NHEJ
5657	Control	4	0.60206	NHEJ
5657	Control	3	0.477121	NHEJ
5657	Control	9	0.954243	NHEJ
5657	Control	16	1.20412	NHEJ
5657	Control	3	0.477121	NHEJ
5657	Control	3	0.477121	NHEJ
5657	Control	3	0.477121	NHEJ
5657	Control	5	0.69897	NHEJ
5657	Control	14	1.14613	NHEJ
5657	Control	3	0.477121	NHEJ
5657	Control	4	0.60206	NHEJ
5657	Control	3	0.477121	NHEJ
5657	Control	4	0.60206	NHEJ
5657	Control	6	0.778151	NHEJ
5657	Control	12	1.07918	NHEJ
5657	Control	5	0.69897	NHEJ
5657	Control	5	0.69897	NHEJ
5657	Control	16	1.20412	NHEJ
5657	Control	4	0.60206	NHEJ
5657	Control	5	0.69897	NHEJ
5657	Control	3	0.477121	NHEJ
5657	Control	4	0.60206	NHEJ
5657	Control	3	0.477121	NHEJ
5657	Control	3	0.477121	NHEJ
5657	Control	3	0.477121	NHEJ
5657	Control	5	0.69897	NHEJ
5657	Control	3	0.477121	NHEJ
5657	Control	8	0.90309	NHEJ
5657	Control	3	0.477121	NHEJ
5657	Control	4	0.60206	NHEJ
5657	Control	3	0.477121	NHEJ
5657	Control	4	0.60206	NHEJ
5657	Control	3	0.477121	NHEJ
5657	Control	475	2.67669	NHEJ
5657	Control	6	0.778151	NHEJ
5657	Control	3	0.477121	NHEJ
5657	Control	3	0.477121	NHEJ
5657	Control	3	0.477121	NHEJ
5817	Control	3	0.477121	NHEJ
5817	Control	3	0.477121	NHEJ
5817	Control	3	0.477121	NHEJ
5817	Control	15	1.17609	NHEJ
5817	Control	13	1.11394	NHEJ
5817	Control	3	0.477121	NHEJ
5817	Control	4	0.60206	NHEJ
5817	Control	15	1.17609	NHEJ
5817	Control	3	0.477121	NHEJ
5817	Control	16	1.20412	NHEJ
5817	Control	4	0.60206	NHEJ
5817	Control	3	0.477121	NHEJ
5817	Control	14	1.14613	NHEJ
5817	Control	11	1.04139	NHEJ
5817	Control	4	0.60206	NHEJ
5817	Control	4	0.60206	NHEJ
5817	Control	8	0.90309	NHEJ
5817	Control	3	0.477121	NHEJ
5817	Control	7	0.845098	NHEJ
5817	Control	4	0.60206	NHEJ
5817	Control	5	0.69897	NHEJ
5817	Control	3	0.477121	NHEJ
5817	Control	4	0.60206	NHEJ
5817	Control	3	0.477121	NHEJ
5817	Control	3	0.477121	NHEJ
5817	Control	11	1.04139	NHEJ
5817	Control	10	1	NHEJ
5817	Control	15	1.17609	NHEJ
5817	Control	13	1.11394	NHEJ
5817	Control	3	0.477121	NHEJ
5817	Control	7	0.845098	NHEJ
5817	Control	4	0.60206	NHEJ
5817	Control	3	0.477121	NHEJ
5817	Control	5	0.69897	NHEJ
5817	Control	7	0.845098	NHEJ
5817	Control	3	0.477121	NHEJ
5817	Control	17	1.23045	NHEJ
5817	Control	16	1.20412	NHEJ
5823	Control	3	0.477121	NHEJ
5823	Control	4	0.60206	NHEJ
5823	Control	6	0.778151	NHEJ
5823	Control	3	0.477121	NHEJ
5823	Control	15	1.17609	NHEJ
5823	Control	5	0.69897	NHEJ
5823	Control	3	0.477121	NHEJ
5823	Control	8	0.90309	NHEJ
5823	Control	14	1.14613	NHEJ
5823	Control	3	0.477121	NHEJ
5823	Control	3	0.477121	NHEJ
5823	Control	11	1.04139	NHEJ
5823	Control	5	0.69897	NHEJ
5823	Control	6	0.778151	NHEJ
5823	Control	11	1.04139	NHEJ
5823	Control	3	0.477121	NHEJ
5823	Control	3	0.477121	NHEJ
5823	Control	7	0.845098	NHEJ
5823	Control	5	0.69897	NHEJ
5823	Control	3	0.477121	NHEJ
5823	Control	3	0.477121	NHEJ
5823	Control	3	0.477121	NHEJ
5823	Control	3	0.477121	NHEJ
5823	Control	3	0.477121	NHEJ
5823	Control	3	0.477121	NHEJ
5823	Control	3	0.477121	NHEJ
5823	Control	5	0.69897	NHEJ
5823	Control	7	0.845098	NHEJ
5823	Control	14	1.14613	NHEJ
5823	Control	3	0.477121	NHEJ
5823	Control	8	0.90309	NHEJ
5823	Control	6	0.778151	NHEJ
5823	Control	4	0.60206	NHEJ
5823	Control	3	0.477121	NHEJ
5823	Control	3	0.477121	NHEJ
5823	Control	5	0.69897	NHEJ
5840	Control	5	0.69897	NHEJ
5840	Control	6	0.778151	NHEJ
5840	Control	3	0.477121	NHEJ
5840	Control	5	0.69897	NHEJ
5840	Control	3	0.477121	NHEJ
5840	Control	14	1.14613	NHEJ
5840	Control	3	0.477121	NHEJ
5840	Control	3	0.477121	NHEJ
5840	Control	3	0.477121	NHEJ
5840	Control	10	1	NHEJ
5840	Control	3	0.477121	NHEJ
5840	Control	3	0.477121	NHEJ
5840	Control	4	0.60206	NHEJ
5840	Control	3	0.477121	NHEJ
5840	Control	9	0.954243	NHEJ
5840	Control	3	0.477121	NHEJ
5840	Control	3	0.477121	NHEJ
5840	Control	3	0.477121	NHEJ
5840	Control	3	0.477121	NHEJ
5840	Control	7	0.845098	NHEJ
5840	Control	4	0.60206	NHEJ
5840	Control	6	0.778151	NHEJ
5840	Control	4	0.60206	NHEJ
5840	Control	3	0.477121	NHEJ
5840	Control	14	1.14613	NHEJ
5840	Control	17	1.23045	NHEJ
5840	Control	3	0.477121	NHEJ
5840	Control	3	0.477121	NHEJ
5840	Control	3	0.477121	NHEJ
5840	Control	3	0.477121	NHEJ
5840	Control	3	0.477121	NHEJ
5840	Control	13	1.11394	NHEJ
5840	Control	3	0.477121	NHEJ
5840	Control	3	0.477121	NHEJ
5840	Control	4	0.60206	NHEJ
5840	Control	3	0.477121	NHEJ
5840	Control	3	0.477121	NHEJ
5840	Control	3	0.477121	NHEJ
5840	Control	5	0.69897	NHEJ
5943	Control	5	0.69897	NHEJ
5943	Control	6	0.778151	NHEJ
5943	Control	7	0.845098	NHEJ
5943	Control	3	0.477121	NHEJ
5943	Control	7	0.845098	NHEJ
5943	Control	3	0.477121	NHEJ
5943	Control	3	0.477121	NHEJ
5943	Control	3	0.477121	NHEJ
5943	Control	8	0.90309	NHEJ
5943	Control	3	0.477121	NHEJ
5943	Control	6	0.778151	NHEJ
5943	Control	10	1	NHEJ
5943	Control	6	0.778151	NHEJ
5943	Control	6	0.778151	NHEJ
5943	Control	13	1.11394	NHEJ
5943	Control	6	0.778151	NHEJ
5943	Control	3	0.477121	NHEJ
5943	Control	3	0.477121	NHEJ
5943	Control	3	0.477121	NHEJ
5943	Control	3	0.477121	NHEJ
5943	Control	3	0.477121	NHEJ
5943	Control	4	0.60206	NHEJ
5943	Control	8	0.90309	NHEJ
5943	Control	4	0.60206	NHEJ
5943	Control	4	0.60206	NHEJ
5943	Control	3	0.477121	NHEJ
5943	Control	14	1.14613	NHEJ
5943	Control	3	0.477121	NHEJ
5943	Control	18	1.25527	NHEJ
5943	Control	10	1	NHEJ
5943	Control	3	0.477121	NHEJ
5943	Control	5	0.69897	NHEJ
5943	Control	4	0.60206	NHEJ
5943	Control	14	1.14613	NHEJ
5943	Control	3	0.477121	NHEJ
5943	Control	7	0.845098	NHEJ
5943	Control	7	0.845098	NHEJ
5943	Control	10	1	NHEJ
5943	Control	3	0.477121	NHEJ
5943	Control	3	0.477121	NHEJ
5943	Control	3	0.477121	NHEJ
5943	Control	6	0.778151	NHEJ
5943	Control	3	0.477121	NHEJ
5943	Control	3	0.477121	NHEJ
5943	Control	6	0.778151	NHEJ
5943	Control	5	0.69897	NHEJ
5943	Control	3	0.477121	NHEJ
5943	Control	6	0.778151	NHEJ
5943	Control	16	1.20412	NHEJ
5943	Control	6	0.778151	NHEJ
5943	Control	4	0.60206	NHEJ
5943	Control	7	0.845098	NHEJ
5943	Control	4	0.60206	NHEJ
5943	Control	3	0.477121	NHEJ
5943	Control	3	0.477121	NHEJ
5943	Control	6	0.778151	NHEJ
5943	Control	3	0.477121	NHEJ
5943	Control	3	0.477121	NHEJ
5943	Control	5	0.69897	NHEJ
5943	Control	3	0.477121	NHEJ
5943	Control	7	0.845098	NHEJ
5943	Control	4	0.60206	NHEJ
5943	Control	3	0.477121	NHEJ
5943	Control	4	0.60206	NHEJ
5943	Control	6	0.778151	NHEJ
5943	Control	8	0.90309	NHEJ
5943	Control	3	0.477121	NHEJ
5943	Control	5	0.69897	NHEJ
5943	Control	8	0.90309	NHEJ
5943	Control	6	0.778151	NHEJ
5943	Control	3	0.477121	NHEJ
5943	Control	9	0.954243	NHEJ
5943	Control	13	1.11394	NHEJ
5943	Control	3	0.477121	NHEJ
5943	Control	3	0.477121	NHEJ
5943	Control	4	0.60206	NHEJ
5943	Control	16	1.20412	NHEJ
5943	Control	6	0.778151	NHEJ
5943	Control	14	1.14613	NHEJ
936	Control	4	0.60206	NHEJ
936	Control	3	0.477121	NHEJ
936	Control	6	0.778151	NHEJ
936	Control	4	0.60206	NHEJ
936	Control	4	0.60206	NHEJ
936	Control	3	0.477121	NHEJ
936	Control	8	0.90309	NHEJ
936	Control	5	0.69897	NHEJ
936	Control	3	0.477121	NHEJ
936	Control	13	1.11394	NHEJ
936	Control	19	1.27875	NHEJ
936	Control	4	0.60206	NHEJ
936	Control	3	0.477121	NHEJ
936	Control	4	0.60206	NHEJ
936	Control	7	0.845098	NHEJ
936	Control	10	1	NHEJ
936	Control	4	0.60206	NHEJ
936	Control	3	0.477121	NHEJ
936	Control	4	0.60206	NHEJ
936	Control	4	0.60206	NHEJ
936	Control	5	0.69897	NHEJ
936	Control	10	1	NHEJ
936	Control	4	0.60206	NHEJ
936	Control	3	0.477121	NHEJ
936	Control	5	0.69897	NHEJ
936	Control	3	0.477121	NHEJ
936	Control	9	0.954243	NHEJ
5171	Control	3	0.477121	NHEJ
5171	Control	6	0.778151	NHEJ
5171	Control	4	0.60206	NHEJ
5171	Control	12	1.07918	NHEJ
5171	Control	4	0.60206	NHEJ
5171	Control	6	0.778151	NHEJ
5171	Control	3	0.477121	NHEJ
5171	Control	3	0.477121	NHEJ
5171	Control	10	1	NHEJ
5171	Control	3	0.477121	NHEJ
5171	Control	3	0.477121	NHEJ
5171	Control	7	0.845098	NHEJ
5171	Control	3	0.477121	NHEJ
5171	Control	5	0.69897	NHEJ
1278	Control	5	0.69897	MMEJ
1278	Control	9	0.954243	MMEJ
1278	Control	3	0.477121	MMEJ
1278	Control	3	0.477121	MMEJ
1278	Control	5	0.69897	MMEJ
1278	Control	3	0.477121	MMEJ
1278	Control	24	1.38021	MMEJ
1278	Control	3	0.477121	MMEJ
1465	Control	6	0.778151	MMEJ
1465	Control	3	0.477121	MMEJ
1465	Control	4	0.60206	MMEJ
1465	Control	4	0.60206	MMEJ
1465	Control	4	0.60206	MMEJ
1465	Control	3	0.477121	MMEJ
1465	Control	7	0.845098	MMEJ
1465	Control	9	0.954243	MMEJ
1465	Control	6	0.778151	MMEJ
1465	Control	4	0.60206	MMEJ
1465	Control	3	0.477121	MMEJ
1465	Control	7	0.845098	MMEJ
1465	Control	12	1.07918	MMEJ
1465	Control	3	0.477121	MMEJ
1465	Control	4	0.60206	MMEJ
1465	Control	3	0.477121	MMEJ
1465	Control	7	0.845098	MMEJ
1465	Control	9	0.954243	MMEJ
1465	Control	6	0.778151	MMEJ
1465	Control	12	1.07918	MMEJ
1465	Control	8	0.90309	MMEJ
1465	Control	7	0.845098	MMEJ
1465	Control	3	0.477121	MMEJ
1465	Control	8	0.90309	MMEJ
1465	Control	3	0.477121	MMEJ
1465	Control	3	0.477121	MMEJ
1465	Control	7	0.845098	MMEJ
1465	Control	7	0.845098	MMEJ
1465	Control	3	0.477121	MMEJ
1465	Control	4	0.60206	MMEJ
1465	Control	6	0.778151	MMEJ
1465	Control	7	0.845098	MMEJ
1465	Control	3	0.477121	MMEJ
4638	Control	7	0.845098	MMEJ
4638	Control	34	1.53148	MMEJ
4638	Control	3	0.477121	MMEJ
4638	Control	3	0.477121	MMEJ
4638	Control	3	0.477121	MMEJ
4638	Control	5	0.69897	MMEJ
4638	Control	3	0.477121	MMEJ
4638	Control	14	1.14613	MMEJ
4638	Control	14	1.14613	MMEJ
4643	Control	3	0.477121	MMEJ
4643	Control	6	0.778151	MMEJ
4643	Control	4	0.60206	MMEJ
4643	Control	3	0.477121	MMEJ
4643	Control	8	0.90309	MMEJ
4643	Control	8	0.90309	MMEJ
4976	Control	1272	3.10449	MMEJ
4976	Control	14	1.14613	MMEJ
4976	Control	326	2.51322	MMEJ
4976	Control	572	2.7574	MMEJ
4976	Control	4	0.60206	MMEJ
4976	Control	105	2.02119	MMEJ
4976	Control	201	2.3032	MMEJ
4976	Control	9	0.954243	MMEJ
4976	Control	3	0.477121	MMEJ
4976	Control	257	2.40993	MMEJ
4976	Control	5	0.69897	MMEJ
4976	Control	9	0.954243	MMEJ
4976	Control	14	1.14613	MMEJ
4976	Control	124	2.09342	MMEJ
4976	Control	101	2.00432	MMEJ
4976	Control	8	0.90309	MMEJ
4976	Control	3	0.477121	MMEJ
4976	Control	4	0.60206	MMEJ
4976	Control	4	0.60206	MMEJ
4976	Control	1395	3.14457	MMEJ
4976	Control	32	1.50515	MMEJ
4976	Control	4	0.60206	MMEJ
4976	Control	10	1	MMEJ
4976	Control	1309	3.11694	MMEJ
4976	Control	646	2.81023	MMEJ
4976	Control	127	2.1038	MMEJ
4976	Control	964	2.98408	MMEJ
4976	Control	12	1.07918	MMEJ
4976	Control	1096	3.03981	MMEJ
4976	Control	14587	4.16397	MMEJ
4976	Control	987	2.99432	MMEJ
4976	Control	284	2.45332	MMEJ
4976	Control	862	2.93551	MMEJ
4976	Control	3	0.477121	MMEJ
4976	Control	4	0.60206	MMEJ
4976	Control	7	0.845098	MMEJ
4976	Control	4	0.60206	MMEJ
4976	Control	892	2.95036	MMEJ
4976	Control	8	0.90309	MMEJ
4976	Control	205	2.31175	MMEJ
4976	Control	4	0.60206	MMEJ
4976	Control	1224	3.08778	MMEJ
4976	Control	325	2.51188	MMEJ
5087	Control	155	2.19033	MMEJ
5087	Control	3	0.477121	MMEJ
5087	Control	3657	3.56312	MMEJ
5087	Control	36	1.5563	MMEJ
5087	Control	29	1.4624	MMEJ
5171	Control	56	1.74819	MMEJ
5171	Control	354	2.549	MMEJ
5171	Control	12	1.07918	MMEJ
5171	Control	461	2.6637	MMEJ
5171	Control	349	2.54283	MMEJ
5171	Control	639	2.8055	MMEJ
5171	Control	27	1.43136	MMEJ
5171	Control	6	0.778151	MMEJ
5171	Control	1891	3.27669	MMEJ
5171	Control	306	2.48572	MMEJ
5171	Control	265	2.42325	MMEJ
5171	Control	333	2.52244	MMEJ
5171	Control	163	2.21219	MMEJ
5171	Control	239	2.3784	MMEJ
5171	Control	210	2.32222	MMEJ
5171	Control	3341	3.52388	MMEJ
5171	Control	6	0.778151	MMEJ
5171	Control	2916	3.46479	MMEJ
5171	Control	824	2.91593	MMEJ
5171	Control	10	1	MMEJ
5171	Control	4	0.60206	MMEJ
5171	Control	12	1.07918	MMEJ
5171	Control	83	1.91908	MMEJ
5171	Control	39	1.59106	MMEJ
5171	Control	15	1.17609	MMEJ
5171	Control	8	0.90309	MMEJ
5171	Control	18	1.25527	MMEJ
5219	Control	11195	4.04902	MMEJ
5219	Control	28273	4.45137	MMEJ
5219	Control	3	0.477121	MMEJ
5219	Control	3	0.477121	MMEJ
5219	Control	6	0.778151	MMEJ
5219	Control	4	0.60206	MMEJ
5451	Control	3	0.477121	MMEJ
5451	Control	3	0.477121	MMEJ
5451	Control	15	1.17609	MMEJ
5451	Control	5	0.69897	MMEJ
5451	Control	11	1.04139	MMEJ
5451	Control	4	0.60206	MMEJ
5451	Control	6	0.778151	MMEJ
5451	Control	12	1.07918	MMEJ
5451	Control	4	0.60206	MMEJ
5451	Control	9	0.954243	MMEJ
5451	Control	9	0.954243	MMEJ
5451	Control	312	2.49415	MMEJ
5451	Control	29	1.4624	MMEJ
5451	Control	4	0.60206	MMEJ
5451	Control	9	0.954243	MMEJ
5451	Control	5	0.69897	MMEJ
5451	Control	8	0.90309	MMEJ
5451	Control	3	0.477121	MMEJ
5451	Control	16	1.20412	MMEJ
5451	Control	652	2.81425	MMEJ
5451	Control	66	1.81954	MMEJ
5451	Control	4	0.60206	MMEJ
5451	Control	3	0.477121	MMEJ
5451	Control	8	0.90309	MMEJ
5451	Control	12	1.07918	MMEJ
5451	Control	14	1.14613	MMEJ
5451	Control	15	1.17609	MMEJ
5451	Control	3	0.477121	MMEJ
5451	Control	6	0.778151	MMEJ
5451	Control	3	0.477121	MMEJ
5451	Control	294	2.46835	MMEJ
5451	Control	12	1.07918	MMEJ
5451	Control	2018	3.30492	MMEJ
5451	Control	308	2.48855	MMEJ
5451	Control	5	0.69897	MMEJ
5451	Control	4	0.60206	MMEJ
5532	Control	15	1.17609	MMEJ
5532	Control	41	1.61278	MMEJ
5532	Control	4	0.60206	MMEJ
5532	Control	3	0.477121	MMEJ
5532	Control	27	1.43136	MMEJ
5532	Control	173	2.23805	MMEJ
5532	Control	18124	4.25825	MMEJ
5532	Control	1775	3.2492	MMEJ
5532	Control	950	2.97772	MMEJ
5532	Control	94	1.97313	MMEJ
5559	Control	12	1.07918	MMEJ
5559	Control	15	1.17609	MMEJ
5559	Control	4	0.60206	MMEJ
5559	Control	3	0.477121	MMEJ
5559	Control	3	0.477121	MMEJ
5559	Control	3	0.477121	MMEJ
5657	Control	661	2.8202	MMEJ
5657	Control	3	0.477121	MMEJ
5657	Control	1281	3.10755	MMEJ
5657	Control	7	0.845098	MMEJ
5657	Control	4	0.60206	MMEJ
5657	Control	11	1.04139	MMEJ
5657	Control	20	1.30103	MMEJ
5657	Control	4	0.60206	MMEJ
5657	Control	6	0.778151	MMEJ
5657	Control	4	0.60206	MMEJ
5657	Control	22	1.34242	MMEJ
5657	Control	3	0.477121	MMEJ
5657	Control	4	0.60206	MMEJ
5657	Control	16	1.20412	MMEJ
5657	Control	6	0.778151	MMEJ
5657	Control	4	0.60206	MMEJ
5657	Control	5	0.69897	MMEJ
5657	Control	283	2.45179	MMEJ
5657	Control	5655	3.75243	MMEJ
5657	Control	7	0.845098	MMEJ
5657	Control	123	2.08991	MMEJ
5657	Control	55	1.74036	MMEJ
5657	Control	442	2.64542	MMEJ
5657	Control	447	2.65031	MMEJ
5657	Control	109	2.03743	MMEJ
5657	Control	14596	4.16423	MMEJ
5657	Control	3	0.477121	MMEJ
5657	Control	4	0.60206	MMEJ
5657	Control	4	0.60206	MMEJ
5657	Control	181	2.25768	MMEJ
5657	Control	551	2.74115	MMEJ
5657	Control	4296	3.63306	MMEJ
5657	Control	7	0.845098	MMEJ
5657	Control	89	1.94939	MMEJ
5657	Control	16772	4.22458	MMEJ
5657	Control	4	0.60206	MMEJ
5657	Control	106	2.02531	MMEJ
5817	Control	12	1.07918	MMEJ
5817	Control	16	1.20412	MMEJ
5817	Control	4	0.60206	MMEJ
5817	Control	27	1.43136	MMEJ
5817	Control	12	1.07918	MMEJ
5817	Control	95	1.97772	MMEJ
5817	Control	6	0.778151	MMEJ
5817	Control	12	1.07918	MMEJ
5817	Control	16	1.20412	MMEJ
5817	Control	16	1.20412	MMEJ
5823	Control	1993	3.29951	MMEJ
5823	Control	13	1.11394	MMEJ
5840	Control	51	1.70757	MMEJ
5840	Control	6	0.778151	MMEJ
5840	Control	6	0.778151	MMEJ
5840	Control	7335	3.8654	MMEJ
5840	Control	90	1.95424	MMEJ
5840	Control	5	0.69897	MMEJ
5840	Control	5	0.69897	MMEJ
5840	Control	4	0.60206	MMEJ
5943	Control	1339	3.12678	MMEJ
5943	Control	12	1.07918	MMEJ
5943	Control	10	1	MMEJ
5943	Control	7	0.845098	MMEJ
5943	Control	28489	4.45468	MMEJ
5943	Control	12	1.07918	MMEJ
5943	Control	12	1.07918	MMEJ
5943	Control	7	0.845098	MMEJ
5943	Control	10	1	MMEJ
5943	Control	830	2.91908	MMEJ
5943	Control	3	0.477121	MMEJ
5943	Control	5	0.69897	MMEJ
5943	Control	1343	3.12808	MMEJ
5943	Control	1157	3.06333	MMEJ
5943	Control	3	0.477121	MMEJ
5943	Control	78	1.89209	MMEJ
5943	Control	65	1.81291	MMEJ
5943	Control	122	2.08636	MMEJ
5943	Control	82	1.91381	MMEJ
5943	Control	739	2.86864	MMEJ
5943	Control	49	1.6902	MMEJ
936	Control	18	1.25527	MMEJ
5171	Control	12	1.07918	MMEJ
5171	Control	278	2.44404	MMEJ
5171	Control	349	2.54283	MMEJ
5171	Control	352	2.54654	MMEJ
5171	Control	805	2.9058	MMEJ
5171	Control	499	2.6981	MMEJ

## Sheet: Fig.3c
Cell_ID	Diagnosis	Case_ID	Age	Gender	EstRate	DelType
1278_PFC_01	Control	1278	0.4	M	83.8602	Total
1278_PFC_02	Control	1278	0.4	M	141.907	Total
1278_PFC_03	Control	1278	0.4	M	35.5964	Total
1278_PFC_05	Control	1278	0.4	M	113.797	Total
1278_PFC_06	Control	1278	0.4	M	50.58	Total
1278_PFC_07	Control	1278	0.4	M	75.2486	Total
1278_PFC_08	Control	1278	0.4	M	114.377	Total
1278_PFC_09	Control	1278	0.4	M	72.1513	Total
5817_PFC_01	Control	5817	0.6	M	103.511	Total
5817_PFC_02	Control	5817	0.6	M	85.1756	Total
5817_PFC_03	Control	5817	0.6	M	85.4179	Total
5817_PFC_04	Control	5817	0.6	M	133.895	Total
4638_MDA_02	Control	4638	15.1	F	84.2309	Total
4638_MDA_03	Control	4638	15.1	F	78.2531	Total
4638_MDA_04	Control	4638	15.1	F	136.183	Total
4638_MDA_07	Control	4638	15.1	F	76.6412	Total
4638_MDA_11	Control	4638	15.1	F	125.476	Total
4638_MDA_12	Control	4638	15.1	F	136.5	Total
4638_MDA_14	Control	4638	15.1	F	153.879	Total
4638_MDA_15	Control	4638	15.1	F	129.359	Total
4638_MDA_20	Control	4638	15.1	F	108.876	Total
4638_MDA_24	Control	4638	15.1	F	124.194	Total
1465_MDA_02	Control	1465	17.5	M	128.634	Total
1465_MDA_05	Control	1465	17.5	M	98.1314	Total
1465_MDA_06	Control	1465	17.5	M	213.997	Total
1465_MDA_08	Control	1465	17.5	M	130.722	Total
1465_MDA_12	Control	1465	17.5	M	87.7835	Total
1465_MDA_18	Control	1465	17.5	M	104.749	Total
1465_MDA_20	Control	1465	17.5	M	104.638	Total
1465_MDA_25	Control	1465	17.5	M	89.6349	Total
1465_MDA_30	Control	1465	17.5	M	74.4656	Total
1465_MDA_39	Control	1465	17.5	M	102.619	Total
1465_MDA_43	Control	1465	17.5	M	120.429	Total
1465_MDA_46	Control	1465	17.5	M	90.9528	Total
1465_MDA_51	Control	1465	17.5	M	171.773	Total
1465_PFC_17	Control	1465	17.5	M	88.1098	Total
1465_PFC_18	Control	1465	17.5	M	156.176	Total
1465_PFC_20	Control	1465	17.5	M	176.266	Total
1465_PFC_21	Control	1465	17.5	M	111.989	Total
1465_PFC_22	Control	1465	17.5	M	198.823	Total
5532_PFC_01	Control	5532	18.4	M	154.548	Total
5532_PFC_02	Control	5532	18.4	M	235.374	Total
5559_PFC_01	Control	5559	19.8	F	120.132	Total
5559_PFC_02	Control	5559	19.8	F	148.907	Total
5559_PFC_03	Control	5559	19.8	F	125.565	Total
5559_PFC_04	Control	5559	19.8	F	119.134	Total
4643_MDA_02	Control	4643	42.2	F	130.038	Total
4643_MDA_03	Control	4643	42.2	F	128.152	Total
4643_MDA_04	Control	4643	42.2	F	113.437	Total
4643_MDA_05	Control	4643	42.2	F	100.999	Total
4643_MDA_23	Control	4643	42.2	F	125.687	Total
4643_MDA_26	Control	4643	42.2	F	93.1011	Total
4643_MDA_31	Control	4643	42.2	F	98.879	Total
4643_MDA_32	Control	4643	42.2	F	95.2051	Total
5087_PFC_01	Control	5087	44.9	M	224.797	Total
5087_PFC_03	Control	5087	44.9	M	329.585	Total
5087_PFC_04	Control	5087	44.9	M	82.2997	Total
936_PFC_01	Control	936	49.2	F	268.627	Total
936_PFC_02	Control	936	49.2	F	128.791	Total
936_PFC_03	Control	936	49.2	F	139.365	Total
5451_PFC_01	Control	5451	57	F	407.765	Total
5451_PFC_02	Control	5451	57	F	511.8	Total
5451_PFC_03	Control	5451	57	F	611.576	Total
5451_PFC_04	Control	5451	57	F	437.729	Total
5451_PFC_05	Control	5451	57	F	357.885	Total
5943_PFC_01	Control	5943	69	M	195.556	Total
5943_PFC_02	Control	5943	69	M	160.05	Total
5943_PFC_03	Control	5943	69	M	162.663	Total
5943_PFC_04	Control	5943	69	M	236.898	Total
5943_PFC_05	Control	5943	69	M	178.911	Total
5840_PFC_01	Control	5840	75.3	M	217.863	Total
5840_PFC_02	Control	5840	75.3	M	256.232	Total
5219_PFC_01	Control	5219	77	F	148.624	Total
5219_PFC_02	Control	5219	77	F	121.715	Total
5219_PFC_03	Control	5219	77	F	109.591	Total
5219_PFC_04	Control	5219	77	F	88.0039	Total
5171_PFC_01	Control	5171	79.2	M	132.376	Total
5171_PFC_02	Control	5171	79.2	M	162.638	Total
5171_PFC_03	Control	5171	79.2	M	93.652	Total
5171_PFC_04	Control	5171	79.2	M	90.9696	Total
5171_PFC_05	Control	5171	79.2	M	384.982	Total
5171_PFC_06	Control	5171	79.2	M	183.937	Total
5171_PFC_07	Control	5171	79.2	M	256.351	Total
5171_PFC_08	Control	5171	79.2	M	195.872	Total
5171_PFC_09	Control	5171	79.2	M	270.915	Total
5171_PFC_10	Control	5171	79.2	M	521.594	Total
5171_PFC_11	Control	5171	79.2	M	164.055	Total
5511_PFC_01	Control	5511	80.2	F	152.092	Total
5511_PFC_02	Control	5511	80.2	F	172.342	Total
5511_PFC_03	Control	5511	80.2	F	289.037	Total
5657_PFC_01	Control	5657	82.2	M	274.034	Total
5657_PFC_02	Control	5657	82.2	M	183.101	Total
5657_PFC_03	Control	5657	82.2	M	204.783	Total
5657_PFC_04	Control	5657	82.2	M	209.54	Total
5657_PFC_05	Control	5657	82.2	M	248.199	Total
5657_PFC_06	Control	5657	82.2	M	217.322	Total
5657_PFC_07	Control	5657	82.2	M	327.456	Total
5657_PFC_08	Control	5657	82.2	M	301.289	Total
5657_PFC_09	Control	5657	82.2	M	253.11	Total
5657_PFC_10	Control	5657	82.2	M	298.426	Total
5823_PFC_01	Control	5823	82.7	F	162.38	Total
5823_PFC_02	Control	5823	82.7	F	240.94	Total
5823_PFC_03	Control	5823	82.7	F	213.283	Total
4976_PFC_01	Control	4976	104	F	282.092	Total
4976_PFC_02	Control	4976	104	F	165.903	Total
4976_PFC_03	Control	4976	104	F	309.137	Total
1278_PFC_01	Control	1278	0.4	M	73.3777	NHEJ
1278_PFC_02	Control	1278	0.4	M	126.139	NHEJ
1278_PFC_03	Control	1278	0.4	M	23.731	NHEJ
1278_PFC_05	Control	1278	0.4	M	78.2355	NHEJ
1278_PFC_06	Control	1278	0.4	M	50.58	NHEJ
1278_PFC_07	Control	1278	0.4	M	37.6243	NHEJ
1278_PFC_08	Control	1278	0.4	M	81.6981	NHEJ
1278_PFC_09	Control	1278	0.4	M	57.7211	NHEJ
5817_PFC_01	Control	5817	0.6	M	93.1595	NHEJ
5817_PFC_02	Control	5817	0.6	M	74.5287	NHEJ
5817_PFC_03	Control	5817	0.6	M	56.9452	NHEJ
5817_PFC_04	Control	5817	0.6	M	83.6842	NHEJ
4638_MDA_02	Control	4638	15.1	F	45.3551	NHEJ
4638_MDA_03	Control	4638	15.1	F	52.1688	NHEJ
4638_MDA_04	Control	4638	15.1	F	85.1146	NHEJ
4638_MDA_07	Control	4638	15.1	F	35.3729	NHEJ
4638_MDA_11	Control	4638	15.1	F	47.8004	NHEJ
4638_MDA_12	Control	4638	15.1	F	79.0262	NHEJ
4638_MDA_14	Control	4638	15.1	F	54.9568	NHEJ
4638_MDA_15	Control	4638	15.1	F	83.703	NHEJ
4638_MDA_20	Control	4638	15.1	F	48.3894	NHEJ
4638_MDA_24	Control	4638	15.1	F	70.9678	NHEJ
1465_MDA_02	Control	1465	17.5	M	80.3963	NHEJ
1465_MDA_05	Control	1465	17.5	M	81.7762	NHEJ
1465_MDA_06	Control	1465	17.5	M	152.855	NHEJ
1465_MDA_08	Control	1465	17.5	M	104.578	NHEJ
1465_MDA_12	Control	1465	17.5	M	36.5765	NHEJ
1465_MDA_18	Control	1465	17.5	M	69.8327	NHEJ
1465_MDA_20	Control	1465	17.5	M	83.7106	NHEJ
1465_MDA_25	Control	1465	17.5	M	48.2649	NHEJ
1465_MDA_30	Control	1465	17.5	M	31.9138	NHEJ
1465_MDA_39	Control	1465	17.5	M	68.4126	NHEJ
1465_MDA_43	Control	1465	17.5	M	80.2862	NHEJ
1465_MDA_46	Control	1465	17.5	M	68.2146	NHEJ
1465_MDA_51	Control	1465	17.5	M	132.986	NHEJ
1465_PFC_17	Control	1465	17.5	M	35.2439	NHEJ
1465_PFC_18	Control	1465	17.5	M	117.132	NHEJ
1465_PFC_20	Control	1465	17.5	M	130.567	NHEJ
1465_PFC_21	Control	1465	17.5	M	55.9944	NHEJ
1465_PFC_22	Control	1465	17.5	M	125.921	NHEJ
5532_PFC_01	Control	5532	18.4	M	88.3129	NHEJ
5532_PFC_02	Control	5532	18.4	M	67.2497	NHEJ
5559_PFC_01	Control	5559	19.8	F	77.7327	NHEJ
5559_PFC_02	Control	5559	19.8	F	92.1802	NHEJ
5559_PFC_03	Control	5559	19.8	F	31.3913	NHEJ
5559_PFC_04	Control	5559	19.8	F	104.242	NHEJ
4643_MDA_02	Control	4643	42.2	F	86.6919	NHEJ
4643_MDA_03	Control	4643	42.2	F	88.1043	NHEJ
4643_MDA_04	Control	4643	42.2	F	56.7186	NHEJ
4643_MDA_05	Control	4643	42.2	F	43.2855	NHEJ
4643_MDA_23	Control	4643	42.2	F	89.7762	NHEJ
4643_MDA_26	Control	4643	42.2	F	57.293	NHEJ
4643_MDA_31	Control	4643	42.2	F	82.3992	NHEJ
4643_MDA_32	Control	4643	42.2	F	77.8951	NHEJ
5087_PFC_01	Control	5087	44.9	M	151.607	NHEJ
5087_PFC_03	Control	5087	44.9	M	164.792	NHEJ
5087_PFC_04	Control	5087	44.9	M	73.1553	NHEJ
936_PFC_01	Control	936	49.2	F	240.351	NHEJ
936_PFC_02	Control	936	49.2	F	85.8605	NHEJ
936_PFC_03	Control	936	49.2	F	119.456	NHEJ
5451_PFC_01	Control	5451	57	F	331.309	NHEJ
5451_PFC_02	Control	5451	57	F	385.603	NHEJ
5451_PFC_03	Control	5451	57	F	467.176	NHEJ
5451_PFC_04	Control	5451	57	F	305.084	NHEJ
5451_PFC_05	Control	5451	57	F	198.825	NHEJ
5943_PFC_01	Control	5943	69	M	60.1709	NHEJ
5943_PFC_02	Control	5943	69	M	101.85	NHEJ
5943_PFC_03	Control	5943	69	M	113.864	NHEJ
5943_PFC_04	Control	5943	69	M	129.217	NHEJ
5943_PFC_05	Control	5943	69	M	119.274	NHEJ
5840_PFC_01	Control	5840	75.3	M	138.64	NHEJ
5840_PFC_02	Control	5840	75.3	M	166.551	NHEJ
5219_PFC_01	Control	5219	77	F	133.762	NHEJ
5219_PFC_02	Control	5219	77	F	81.1435	NHEJ
5219_PFC_03	Control	5219	77	F	78.2794	NHEJ
5219_PFC_04	Control	5219	77	F	44.0019	NHEJ
5171_PFC_01	Control	5171	79.2	M	50.9137	NHEJ
5171_PFC_02	Control	5171	79.2	M	106.068	NHEJ
5171_PFC_03	Control	5171	79.2	M	35.1195	NHEJ
5171_PFC_04	Control	5171	79.2	M	90.9696	NHEJ
5171_PFC_05	Control	5171	79.2	M	128.327	NHEJ
5171_PFC_06	Control	5171	79.2	M	137.953	NHEJ
5171_PFC_07	Control	5171	79.2	M	64.0878	NHEJ
5171_PFC_08	Control	5171	79.2	M	97.9359	NHEJ
5171_PFC_09	Control	5171	79.2	M	114.07	NHEJ
5171_PFC_10	Control	5171	79.2	M	130.398	NHEJ
5171_PFC_11	Control	5171	79.2	M	82.0275	NHEJ
5511_PFC_01	Control	5511	80.2	F	116.994	NHEJ
5511_PFC_02	Control	5511	80.2	F	150.8	NHEJ
5511_PFC_03	Control	5511	80.2	F	150.299	NHEJ
5657_PFC_01	Control	5657	82.2	M	208.266	NHEJ
5657_PFC_02	Control	5657	82.2	M	129.071	NHEJ
5657_PFC_03	Control	5657	82.2	M	136.522	NHEJ
5657_PFC_04	Control	5657	82.2	M	162.5	NHEJ
5657_PFC_05	Control	5657	82.2	M	158.334	NHEJ
5657_PFC_06	Control	5657	82.2	M	102.269	NHEJ
5657_PFC_07	Control	5657	82.2	M	184.194	NHEJ
5657_PFC_08	Control	5657	82.2	M	180.774	NHEJ
5657_PFC_09	Control	5657	82.2	M	155.76	NHEJ
5657_PFC_10	Control	5657	82.2	M	205.811	NHEJ
5823_PFC_01	Control	5823	82.7	F	73.8092	NHEJ
5823_PFC_02	Control	5823	82.7	F	120.47	NHEJ
5823_PFC_03	Control	5823	82.7	F	127.97	NHEJ
4976_PFC_01	Control	4976	104	F	165.937	NHEJ
4976_PFC_02	Control	4976	104	F	127.618	NHEJ
4976_PFC_03	Control	4976	104	F	170.839	NHEJ
1278_PFC_01	Control	1278	0.4	M	0	MMEJ
1278_PFC_02	Control	1278	0.4	M	0	MMEJ
1278_PFC_03	Control	1278	0.4	M	0	MMEJ
1278_PFC_05	Control	1278	0.4	M	7.11232	MMEJ
1278_PFC_06	Control	1278	0.4	M	0	MMEJ
1278_PFC_07	Control	1278	0.4	M	0	MMEJ
1278_PFC_08	Control	1278	0.4	M	16.3396	MMEJ
1278_PFC_09	Control	1278	0.4	M	14.4303	MMEJ
5817_PFC_01	Control	5817	0.6	M	0	MMEJ
5817_PFC_02	Control	5817	0.6	M	10.647	MMEJ
5817_PFC_03	Control	5817	0.6	M	28.4726	MMEJ
5817_PFC_04	Control	5817	0.6	M	33.4737	MMEJ
4638_MDA_02	Control	4638	15.1	F	25.9172	MMEJ
4638_MDA_03	Control	4638	15.1	F	13.0422	MMEJ
4638_MDA_04	Control	4638	15.1	F	0	MMEJ
4638_MDA_07	Control	4638	15.1	F	17.6864	MMEJ
4638_MDA_11	Control	4638	15.1	F	11.9501	MMEJ
4638_MDA_12	Control	4638	15.1	F	7.1842	MMEJ
4638_MDA_14	Control	4638	15.1	F	10.9914	MMEJ
4638_MDA_15	Control	4638	15.1	F	7.60936	MMEJ
4638_MDA_20	Control	4638	15.1	F	36.2921	MMEJ
4638_MDA_24	Control	4638	15.1	F	17.7419	MMEJ
1465_MDA_02	Control	1465	17.5	M	32.1585	MMEJ
1465_MDA_05	Control	1465	17.5	M	0	MMEJ
1465_MDA_06	Control	1465	17.5	M	61.142	MMEJ
1465_MDA_08	Control	1465	17.5	M	13.0722	MMEJ
1465_MDA_12	Control	1465	17.5	M	29.2612	MMEJ
1465_MDA_18	Control	1465	17.5	M	11.6388	MMEJ
1465_MDA_20	Control	1465	17.5	M	0	MMEJ
1465_MDA_25	Control	1465	17.5	M	13.79	MMEJ
1465_MDA_30	Control	1465	17.5	M	21.2759	MMEJ
1465_MDA_39	Control	1465	17.5	M	20.5238	MMEJ
1465_MDA_43	Control	1465	17.5	M	26.7621	MMEJ
1465_MDA_46	Control	1465	17.5	M	0	MMEJ
1465_MDA_51	Control	1465	17.5	M	11.0821	MMEJ
1465_PFC_17	Control	1465	17.5	M	0	MMEJ
1465_PFC_18	Control	1465	17.5	M	0	MMEJ
1465_PFC_20	Control	1465	17.5	M	19.5851	MMEJ
1465_PFC_21	Control	1465	17.5	M	9.33241	MMEJ
1465_PFC_22	Control	1465	17.5	M	19.8823	MMEJ
5532_PFC_01	Control	5532	18.4	M	0	MMEJ
5532_PFC_02	Control	5532	18.4	M	16.8124	MMEJ
5559_PFC_01	Control	5559	19.8	F	21.1998	MMEJ
5559_PFC_02	Control	5559	19.8	F	14.1816	MMEJ
5559_PFC_03	Control	5559	19.8	F	31.3913	MMEJ
5559_PFC_04	Control	5559	19.8	F	7.44587	MMEJ
4643_MDA_02	Control	4643	42.2	F	14.4487	MMEJ
4643_MDA_03	Control	4643	42.2	F	0	MMEJ
4643_MDA_04	Control	4643	42.2	F	9.4531	MMEJ
4643_MDA_05	Control	4643	42.2	F	0	MMEJ
4643_MDA_23	Control	4643	42.2	F	8.97762	MMEJ
4643_MDA_26	Control	4643	42.2	F	0	MMEJ
4643_MDA_31	Control	4643	42.2	F	0	MMEJ
4643_MDA_32	Control	4643	42.2	F	8.65501	MMEJ
5087_PFC_01	Control	5087	44.9	M	26.1392	MMEJ
5087_PFC_03	Control	5087	44.9	M	109.862	MMEJ
5087_PFC_04	Control	5087	44.9	M	0	MMEJ
936_PFC_01	Control	936	49.2	F	28.2765	MMEJ
936_PFC_02	Control	936	49.2	F	0	MMEJ
936_PFC_03	Control	936	49.2	F	0	MMEJ
5451_PFC_01	Control	5451	57	F	16.9902	MMEJ
5451_PFC_02	Control	5451	57	F	56.0877	MMEJ
5451_PFC_03	Control	5451	57	F	76.447	MMEJ
5451_PFC_04	Control	5451	57	F	13.2645	MMEJ
5451_PFC_05	Control	5451	57	F	79.5299	MMEJ
5943_PFC_01	Control	5943	69	M	60.1709	MMEJ
5943_PFC_02	Control	5943	69	M	29.1001	MMEJ
5943_PFC_03	Control	5943	69	M	32.5327	MMEJ
5943_PFC_04	Control	5943	69	M	43.0723	MMEJ
5943_PFC_05	Control	5943	69	M	22.3639	MMEJ
5840_PFC_01	Control	5840	75.3	M	39.6115	MMEJ
5840_PFC_02	Control	5840	75.3	M	38.4348	MMEJ
5219_PFC_01	Control	5219	77	F	0	MMEJ
5219_PFC_02	Control	5219	77	F	0	MMEJ
5219_PFC_03	Control	5219	77	F	15.6559	MMEJ
5219_PFC_04	Control	5219	77	F	14.6673	MMEJ
5171_PFC_01	Control	5171	79.2	M	10.1827	MMEJ
5171_PFC_02	Control	5171	79.2	M	0	MMEJ
5171_PFC_03	Control	5171	79.2	M	11.7065	MMEJ
5171_PFC_04	Control	5171	79.2	M	0	MMEJ
5171_PFC_05	Control	5171	79.2	M	256.654	MMEJ
5171_PFC_06	Control	5171	79.2	M	22.9921	MMEJ
5171_PFC_07	Control	5171	79.2	M	96.1317	MMEJ
5171_PFC_08	Control	5171	79.2	M	97.9359	MMEJ
5171_PFC_09	Control	5171	79.2	M	42.7761	MMEJ
5171_PFC_10	Control	5171	79.2	M	260.797	MMEJ
5171_PFC_11	Control	5171	79.2	M	49.2165	MMEJ
5511_PFC_01	Control	5511	80.2	F	11.6994	MMEJ
5511_PFC_02	Control	5511	80.2	F	10.7714	MMEJ
5511_PFC_03	Control	5511	80.2	F	46.2459	MMEJ
5657_PFC_01	Control	5657	82.2	M	10.9614	MMEJ
5657_PFC_02	Control	5657	82.2	M	15.0083	MMEJ
5657_PFC_03	Control	5657	82.2	M	13.6522	MMEJ
5657_PFC_04	Control	5657	82.2	M	0	MMEJ
5657_PFC_05	Control	5657	82.2	M	21.3964	MMEJ
5657_PFC_06	Control	5657	82.2	M	12.7836	MMEJ
5657_PFC_07	Control	5657	82.2	M	102.33	MMEJ
5657_PFC_08	Control	5657	82.2	M	60.2579	MMEJ
5657_PFC_09	Control	5657	82.2	M	19.47	MMEJ
5657_PFC_10	Control	5657	82.2	M	51.4528	MMEJ
5823_PFC_01	Control	5823	82.7	F	29.5237	MMEJ
5823_PFC_02	Control	5823	82.7	F	20.0783	MMEJ
5823_PFC_03	Control	5823	82.7	F	14.2188	MMEJ
4976_PFC_01	Control	4976	104	F	33.1873	MMEJ
4976_PFC_02	Control	4976	104	F	25.5236	MMEJ
4976_PFC_03	Control	4976	104	F	65.0814	MMEJ

## Sheet: Fig.3d
Obs_delCnt	Region	DelType	AvgDelCnt_sim	Obs_exp_ratio	CI
7	exonic	NHEJ	11.665	0.600086	0.476425
432	intronic	NHEJ	415.117	1.04067	0.0808065
539	genic	NHEJ	514.975	1.04665	0.0682286
617	intergenic	NHEJ	641.025	0.962521	0.0505767
191	brainHighExp	NHEJ	153.543	1.24395	0.190209
2	exonic	MMEJ	2.472	0.808998	0.376425
94	intronic	MMEJ	91.079	1.03207	0.117593
107	genic	MMEJ	102.061	1.04839	0.0954227
103	intergenic	MMEJ	104.044	0.989962	0.0747064
30	brainHighExp	MMEJ	28.135	1.06629	0.410812

## Sheet: Fig.3e
HitPerMb	Quantile	DelType
0.226361	q1	NHEJ
0.362226	q2	NHEJ
0.371508	q3	NHEJ
0.3885	q4	NHEJ
0.213785	q1	NHEJ
0.278138	q2	NHEJ
0.363714	q3	NHEJ
0.404848	q4	NHEJ
0.188634	q1	NHEJ
0.284606	q2	NHEJ
0.316951	q3	NHEJ
0.423119	q4	NHEJ
0.176059	q1	NHEJ
0.329885	q2	NHEJ
0.366312	q3	NHEJ
0.399078	q4	NHEJ
0.20121	q1	NHEJ
0.342821	q2	NHEJ
0.329941	q3	NHEJ
0.408694	q4	NHEJ
0.251512	q1	NHEJ
0.291075	q2	NHEJ
0.345528	q3	NHEJ
0.406771	q4	NHEJ
0.226361	q1	NHEJ
0.304011	q2	NHEJ
0.345528	q3	NHEJ
0.406771	q4	NHEJ
0.213785	q1	NHEJ
0.329885	q2	NHEJ
0.324745	q3	NHEJ
0.411579	q4	NHEJ
0.301815	q1	NHEJ
0.362226	q2	NHEJ
0.319549	q3	NHEJ
0.401963	q4	NHEJ
0.326966	q1	NHEJ
0.336353	q2	NHEJ
0.350724	q3	NHEJ
0.392346	q4	NHEJ
0.289239	q1	NHEJ
0.323416	q2	NHEJ
0.306559	q3	NHEJ
0.413502	q4	NHEJ
0.150907	q1	NHEJ
0.278138	q2	NHEJ
0.311755	q3	NHEJ
0.428888	q4	NHEJ
0.352117	q1	NHEJ
0.34929	q2	NHEJ
0.311755	q3	NHEJ
0.402924	q4	NHEJ
0.31439	q1	NHEJ
0.329885	q2	NHEJ
0.277982	q3	NHEJ
0.421195	q4	NHEJ
0.20121	q1	NHEJ
0.388099	q2	NHEJ
0.322147	q3	NHEJ
0.404848	q4	NHEJ
0.188634	q1	NHEJ
0.368695	q2	NHEJ
0.316951	q3	NHEJ
0.410617	q4	NHEJ
0.264088	q1	NHEJ
0.284606	q2	NHEJ
0.371508	q3	NHEJ
0.397155	q4	NHEJ
0.150907	q1	NHEJ
0.394568	q2	NHEJ
0.329941	q3	NHEJ
0.404848	q4	NHEJ
0.150907	q1	NHEJ
0.323416	q2	NHEJ
0.285775	q3	NHEJ
0.431773	q4	NHEJ
0.188634	q1	NHEJ
0.329885	q2	NHEJ
0.322147	q3	NHEJ
0.414464	q4	NHEJ
0.150907	q1	NHEJ
0.27167	q2	NHEJ
0.324745	q3	NHEJ
0.425042	q4	NHEJ
0.251512	q1	NHEJ
0.329885	q2	NHEJ
0.340333	q3	NHEJ
0.402924	q4	NHEJ
0.276664	q1	NHEJ
0.316948	q2	NHEJ
0.3819	q3	NHEJ
0.387538	q4	NHEJ
0.125756	q1	NHEJ
0.329885	q2	NHEJ
0.314353	q3	NHEJ
0.422157	q4	NHEJ
0.20121	q1	NHEJ
0.226391	q2	NHEJ
0.358518	q3	NHEJ
0.415426	q4	NHEJ
0.251512	q1	NHEJ
0.23286	q2	NHEJ
0.353322	q3	NHEJ
0.412541	q4	NHEJ
0.251512	q1	NHEJ
0.368695	q2	NHEJ
0.363714	q3	NHEJ
0.3885	q4	NHEJ
0.176059	q1	NHEJ
0.336353	q2	NHEJ
0.306559	q3	NHEJ
0.420234	q4	NHEJ
0.213785	q1	NHEJ
0.342821	q2	NHEJ
0.329941	q3	NHEJ
0.407733	q4	NHEJ
0.163483	q1	NHEJ
0.265201	q2	NHEJ
0.322147	q3	NHEJ
0.426004	q4	NHEJ
0.276664	q1	NHEJ
0.213455	q2	NHEJ
0.301363	q3	NHEJ
0.432735	q4	NHEJ
0.289239	q1	NHEJ
0.226391	q2	NHEJ
0.342931	q3	NHEJ
0.414464	q4	NHEJ
0.251512	q1	NHEJ
0.323416	q2	NHEJ
0.309157	q3	NHEJ
0.415426	q4	NHEJ
0.238937	q1	NHEJ
0.362226	q2	NHEJ
0.324745	q3	NHEJ
0.404848	q4	NHEJ
0.264088	q1	NHEJ
0.304011	q2	NHEJ
0.345528	q3	NHEJ
0.403886	q4	NHEJ
0.188634	q1	NHEJ
0.252265	q2	NHEJ
0.322147	q3	NHEJ
0.426004	q4	NHEJ
0.251512	q1	NHEJ
0.34929	q2	NHEJ
0.3819	q3	NHEJ
0.384653	q4	NHEJ
0.276664	q1	NHEJ
0.304011	q2	NHEJ
0.335137	q3	NHEJ
0.406771	q4	NHEJ
0.301815	q1	NHEJ
0.362226	q2	NHEJ
0.361116	q3	NHEJ
0.386577	q4	NHEJ
0.251512	q1	NHEJ
0.375163	q2	NHEJ
0.301363	q3	NHEJ
0.410617	q4	NHEJ
0.213785	q1	NHEJ
0.31048	q2	NHEJ
0.329941	q3	NHEJ
0.412541	q4	NHEJ
0.238937	q1	NHEJ
0.316948	q2	NHEJ
0.376704	q3	NHEJ
0.392346	q4	NHEJ
0.289239	q1	NHEJ
0.284606	q2	NHEJ
0.322147	q3	NHEJ
0.413502	q4	NHEJ
0.289239	q1	NHEJ
0.304011	q2	NHEJ
0.324745	q3	NHEJ
0.409656	q4	NHEJ
0.31439	q1	NHEJ
0.375163	q2	NHEJ
0.337735	q3	NHEJ
0.392346	q4	NHEJ
0.289239	q1	NHEJ
0.420441	q2	NHEJ
0.316951	q3	NHEJ
0.395231	q4	NHEJ
0.213785	q1	NHEJ
0.284606	q2	NHEJ
0.335137	q3	NHEJ
0.414464	q4	NHEJ
0.264088	q1	NHEJ
0.381631	q2	NHEJ
0.345528	q3	NHEJ
0.392346	q4	NHEJ
0.226361	q1	NHEJ
0.329885	q2	NHEJ
0.392292	q3	NHEJ
0.385615	q4	NHEJ
0.150907	q1	NHEJ
0.265201	q2	NHEJ
0.345528	q3	NHEJ
0.41831	q4	NHEJ
0.138332	q1	NHEJ
0.413973	q2	NHEJ
0.348126	q3	NHEJ
0.396193	q4	NHEJ
0.289239	q1	NHEJ
0.329885	q2	NHEJ
0.350724	q3	NHEJ
0.396193	q4	NHEJ
0.188634	q1	NHEJ
0.342821	q2	NHEJ
0.316951	q3	NHEJ
0.414464	q4	NHEJ
0.251512	q1	NHEJ
0.316948	q2	NHEJ
0.342931	q3	NHEJ
0.403886	q4	NHEJ
0.188634	q1	NHEJ
0.329885	q2	NHEJ
0.335137	q3	NHEJ
0.409656	q4	NHEJ
0.251512	q1	NHEJ
0.316948	q2	NHEJ
0.316951	q3	NHEJ
0.413502	q4	NHEJ
0.226361	q1	NHEJ
0.362226	q2	NHEJ
0.288373	q3	NHEJ
0.419272	q4	NHEJ
0.188634	q1	NHEJ
0.355758	q2	NHEJ
0.324745	q3	NHEJ
0.409656	q4	NHEJ
0.226361	q1	NHEJ
0.329885	q2	NHEJ
0.272786	q3	NHEJ
0.42985	q4	NHEJ
0.188634	q1	NHEJ
0.297543	q2	NHEJ
0.392292	q3	NHEJ
0.393308	q4	NHEJ
0.226361	q1	NHEJ
0.362226	q2	NHEJ
0.332539	q3	NHEJ
0.402924	q4	NHEJ
0.238937	q1	NHEJ
0.304011	q2	NHEJ
0.319549	q3	NHEJ
0.415426	q4	NHEJ
0.301815	q1	NHEJ
0.297543	q2	NHEJ
0.345528	q3	NHEJ
0.401963	q4	NHEJ
0.176059	q1	NHEJ
0.34929	q2	NHEJ
0.327343	q3	NHEJ
0.410617	q4	NHEJ
0.238937	q1	NHEJ
0.394568	q2	NHEJ
0.36891	q3	NHEJ
0.383692	q4	NHEJ
0.176059	q1	NHEJ
0.362226	q2	NHEJ
0.36891	q3	NHEJ
0.393308	q4	NHEJ
0.226361	q1	NHEJ
0.375163	q2	NHEJ
0.342931	q3	NHEJ
0.397155	q4	NHEJ
0.213785	q1	NHEJ
0.31048	q2	NHEJ
0.363714	q3	NHEJ
0.400039	q4	NHEJ
0.276664	q1	NHEJ
0.375163	q2	NHEJ
0.309157	q3	NHEJ
0.405809	q4	NHEJ
0.213785	q1	NHEJ
0.329885	q2	NHEJ
0.309157	q3	NHEJ
0.417349	q4	NHEJ
0.31439	q1	NHEJ
0.34929	q2	NHEJ
0.363714	q3	NHEJ
0.386577	q4	NHEJ
0.213785	q1	NHEJ
0.329885	q2	NHEJ
0.371508	q3	NHEJ
0.39427	q4	NHEJ
0.264088	q1	NHEJ
0.413973	q2	NHEJ
0.301363	q3	NHEJ
0.403886	q4	NHEJ
0.188634	q1	NHEJ
0.336353	q2	NHEJ
0.340333	q3	NHEJ
0.406771	q4	NHEJ
0.188634	q1	NHEJ
0.329885	q2	NHEJ
0.332539	q3	NHEJ
0.410617	q4	NHEJ
0.138332	q1	NHEJ
0.31048	q2	NHEJ
0.348126	q3	NHEJ
0.411579	q4	NHEJ
0.238937	q1	NHEJ
0.31048	q2	NHEJ
0.35592	q3	NHEJ
0.401001	q4	NHEJ
0.213785	q1	NHEJ
0.316948	q2	NHEJ
0.353322	q3	NHEJ
0.402924	q4	NHEJ
0.20121	q1	NHEJ
0.265201	q2	NHEJ
0.348126	q3	NHEJ
0.413502	q4	NHEJ
0.352117	q1	NHEJ
0.323416	q2	NHEJ
0.335137	q3	NHEJ
0.398116	q4	NHEJ
0.138332	q1	NHEJ
0.284606	q2	NHEJ
0.379302	q3	NHEJ
0.403886	q4	NHEJ
0.176059	q1	NHEJ
0.297543	q2	NHEJ
0.348126	q3	NHEJ
0.410617	q4	NHEJ
0.238937	q1	NHEJ
0.420441	q2	NHEJ
0.319549	q3	NHEJ
0.398116	q4	NHEJ
0.213785	q1	NHEJ
0.316948	q2	NHEJ
0.361116	q3	NHEJ
0.400039	q4	NHEJ
0.251512	q1	NHEJ
0.316948	q2	NHEJ
0.314353	q3	NHEJ
0.414464	q4	NHEJ
0.276664	q1	NHEJ
0.355758	q2	NHEJ
0.342931	q3	NHEJ
0.396193	q4	NHEJ
0.163483	q1	NHEJ
0.368695	q2	NHEJ
0.374106	q3	NHEJ
0.391385	q4	NHEJ
0.238937	q1	NHEJ
0.291075	q2	NHEJ
0.361116	q3	NHEJ
0.401963	q4	NHEJ
0.264088	q1	NHEJ
0.34929	q2	NHEJ
0.342931	q3	NHEJ
0.398116	q4	NHEJ
0.289239	q1	NHEJ
0.342821	q2	NHEJ
0.335137	q3	NHEJ
0.400039	q4	NHEJ
0.226361	q1	NHEJ
0.304011	q2	NHEJ
0.379302	q3	NHEJ
0.39427	q4	NHEJ
0.226361	q1	NHEJ
0.278138	q2	NHEJ
0.361116	q3	NHEJ
0.404848	q4	NHEJ
0.226361	q1	NHEJ
0.381631	q2	NHEJ
0.35592	q3	NHEJ
0.391385	q4	NHEJ
0.176059	q1	NHEJ
0.368695	q2	NHEJ
0.319549	q3	NHEJ
0.410617	q4	NHEJ
0.176059	q1	NHEJ
0.355758	q2	NHEJ
0.335137	q3	NHEJ
0.406771	q4	NHEJ
0.326966	q1	NHEJ
0.245796	q2	NHEJ
0.405282	q3	NHEJ
0.385615	q4	NHEJ
0.176059	q1	NHEJ
0.362226	q2	NHEJ
0.36891	q3	NHEJ
0.393308	q4	NHEJ
0.276664	q1	NHEJ
0.316948	q2	NHEJ
0.358518	q3	NHEJ
0.396193	q4	NHEJ
0.213785	q1	NHEJ
0.284606	q2	NHEJ
0.350724	q3	NHEJ
0.408694	q4	NHEJ
0.251512	q1	NHEJ
0.304011	q2	NHEJ
0.311755	q3	NHEJ
0.417349	q4	NHEJ
0.251512	q1	NHEJ
0.34929	q2	NHEJ
0.324745	q3	NHEJ
0.405809	q4	NHEJ
0.163483	q1	NHEJ
0.316948	q2	NHEJ
0.353322	q3	NHEJ
0.406771	q4	NHEJ
0.20121	q1	NHEJ
0.459251	q2	NHEJ
0.342931	q3	NHEJ
0.386577	q4	NHEJ
0.264088	q1	NHEJ
0.316948	q2	NHEJ
0.374106	q3	NHEJ
0.391385	q4	NHEJ
0.301815	q1	NHEJ
0.34929	q2	NHEJ
0.384498	q3	NHEJ
0.379845	q4	NHEJ
0.289239	q1	NHEJ
0.329885	q2	NHEJ
0.342931	q3	NHEJ
0.399078	q4	NHEJ
0.188634	q1	NHEJ
0.355758	q2	NHEJ
0.335137	q3	NHEJ
0.405809	q4	NHEJ
0.238937	q1	NHEJ
0.27167	q2	NHEJ
0.3819	q3	NHEJ
0.397155	q4	NHEJ
0.289239	q1	NHEJ
0.316948	q2	NHEJ
0.335137	q3	NHEJ
0.403886	q4	NHEJ
0.176059	q1	NHEJ
0.355758	q2	NHEJ
0.337735	q3	NHEJ
0.405809	q4	NHEJ
0.264088	q1	NHEJ
0.316948	q2	NHEJ
0.366312	q3	NHEJ
0.39427	q4	NHEJ
0.188634	q1	NHEJ
0.394568	q2	NHEJ
0.319549	q3	NHEJ
0.405809	q4	NHEJ
0.31439	q1	NHEJ
0.394568	q2	NHEJ
0.322147	q3	NHEJ
0.395231	q4	NHEJ
0.251512	q1	NHEJ
0.407504	q2	NHEJ
0.340333	q3	NHEJ
0.391385	q4	NHEJ
0.188634	q1	NHEJ
0.27167	q2	NHEJ
0.358518	q3	NHEJ
0.409656	q4	NHEJ
0.125756	q1	NHEJ
0.342821	q2	NHEJ
0.332539	q3	NHEJ
0.413502	q4	NHEJ
0.20121	q1	NHEJ
0.284606	q2	NHEJ
0.316951	q3	NHEJ
0.422157	q4	NHEJ
0.251512	q1	NHEJ
0.323416	q2	NHEJ
0.340333	q3	NHEJ
0.403886	q4	NHEJ
0.163483	q1	NHEJ
0.465719	q2	NHEJ
0.345528	q3	NHEJ
0.387538	q4	NHEJ
0.251512	q1	NHEJ
0.297543	q2	NHEJ
0.342931	q3	NHEJ
0.406771	q4	NHEJ
0.226361	q1	NHEJ
0.291075	q2	NHEJ
0.298765	q3	NHEJ
0.426004	q4	NHEJ
0.251512	q1	NHEJ
0.342821	q2	NHEJ
0.270188	q3	NHEJ
0.426965	q4	NHEJ
0.150907	q1	NHEJ
0.245796	q2	NHEJ
0.306559	q3	NHEJ
0.43562	q4	NHEJ
0.289239	q1	NHEJ
0.388099	q2	NHEJ
0.311755	q3	NHEJ
0.401963	q4	NHEJ
0.138332	q1	NHEJ
0.297543	q2	NHEJ
0.350724	q3	NHEJ
0.412541	q4	NHEJ
0.176059	q1	NHEJ
0.297543	q2	NHEJ
0.348126	q3	NHEJ
0.410617	q4	NHEJ
0.150907	q1	NHEJ
0.368695	q2	NHEJ
0.340333	q3	NHEJ
0.404848	q4	NHEJ
0.188634	q1	NHEJ
0.31048	q2	NHEJ
0.376704	q3	NHEJ
0.397155	q4	NHEJ
0.301815	q1	NHEJ
0.355758	q2	NHEJ
0.324745	q3	NHEJ
0.401001	q4	NHEJ
0.301815	q1	NHEJ
0.323416	q2	NHEJ
0.358518	q3	NHEJ
0.393308	q4	NHEJ
0.213785	q1	NHEJ
0.291075	q2	NHEJ
0.3819	q3	NHEJ
0.396193	q4	NHEJ
0.213785	q1	NHEJ
0.413973	q2	NHEJ
0.324745	q3	NHEJ
0.399078	q4	NHEJ
0.226361	q1	NHEJ
0.316948	q2	NHEJ
0.366312	q3	NHEJ
0.397155	q4	NHEJ
0.188634	q1	NHEJ
0.362226	q2	NHEJ
0.314353	q3	NHEJ
0.412541	q4	NHEJ
0.163483	q1	NHEJ
0.304011	q2	NHEJ
0.371508	q3	NHEJ
0.401963	q4	NHEJ
0.289239	q1	NHEJ
0.336353	q2	NHEJ
0.348126	q3	NHEJ
0.396193	q4	NHEJ
0.20121	q1	NHEJ
0.368695	q2	NHEJ
0.298765	q3	NHEJ
0.416387	q4	NHEJ
0.31439	q1	NHEJ
0.355758	q2	NHEJ
0.298765	q3	NHEJ
0.409656	q4	NHEJ
0.176059	q1	NHEJ
0.297543	q2	NHEJ
0.371508	q3	NHEJ
0.401963	q4	NHEJ
0.176059	q1	NHEJ
0.342821	q2	NHEJ
0.35592	q3	NHEJ
0.401001	q4	NHEJ
0.364693	q1	NHEJ
0.31048	q2	NHEJ
0.319549	q3	NHEJ
0.404848	q4	NHEJ
0.20121	q1	NHEJ
0.362226	q2	NHEJ
0.314353	q3	NHEJ
0.411579	q4	NHEJ
0.213785	q1	NHEJ
0.304011	q2	NHEJ
0.337735	q3	NHEJ
0.410617	q4	NHEJ
0.31439	q1	NHEJ
0.342821	q2	NHEJ
0.392292	q3	NHEJ
0.37696	q4	NHEJ
0.226361	q1	NHEJ
0.316948	q2	NHEJ
0.277982	q3	NHEJ
0.42985	q4	NHEJ
0.238937	q1	NHEJ
0.426909	q2	NHEJ
0.311755	q3	NHEJ
0.400039	q4	NHEJ
0.238937	q1	NHEJ
0.284606	q2	NHEJ
0.327343	q3	NHEJ
0.415426	q4	NHEJ
0.389844	q1	NHEJ
0.297543	q2	NHEJ
0.353322	q3	NHEJ
0.392346	q4	NHEJ
0.213785	q1	NHEJ
0.355758	q2	NHEJ
0.324745	q3	NHEJ
0.407733	q4	NHEJ
0.163483	q1	NHEJ
0.34929	q2	NHEJ
0.337735	q3	NHEJ
0.407733	q4	NHEJ
0.251512	q1	NHEJ
0.34929	q2	NHEJ
0.350724	q3	NHEJ
0.396193	q4	NHEJ
0.176059	q1	NHEJ
0.323416	q2	NHEJ
0.35592	q3	NHEJ
0.403886	q4	NHEJ
0.251512	q1	NHEJ
0.394568	q2	NHEJ
0.335137	q3	NHEJ
0.395231	q4	NHEJ
0.150907	q1	NHEJ
0.329885	q2	NHEJ
0.392292	q3	NHEJ
0.391385	q4	NHEJ
0.226361	q1	NHEJ
0.342821	q2	NHEJ
0.329941	q3	NHEJ
0.406771	q4	NHEJ
0.226361	q1	NHEJ
0.323416	q2	NHEJ
0.311755	q3	NHEJ
0.416387	q4	NHEJ
0.176059	q1	NHEJ
0.323416	q2	NHEJ
0.361116	q3	NHEJ
0.401963	q4	NHEJ
0.251512	q1	NHEJ
0.316948	q2	NHEJ
0.376704	q3	NHEJ
0.391385	q4	NHEJ
0.20121	q1	NHEJ
0.342821	q2	NHEJ
0.340333	q3	NHEJ
0.404848	q4	NHEJ
0.226361	q1	NHEJ
0.265201	q2	NHEJ
0.329941	q3	NHEJ
0.41831	q4	NHEJ
0.138332	q1	NHEJ
0.413973	q2	NHEJ
0.311755	q3	NHEJ
0.409656	q4	NHEJ
0.326966	q1	NHEJ
0.329885	q2	NHEJ
0.410477	q3	NHEJ
0.37119	q4	NHEJ
0.276664	q1	NHEJ
0.304011	q2	NHEJ
0.319549	q3	NHEJ
0.412541	q4	NHEJ
0.264088	q1	NHEJ
0.304011	q2	NHEJ
0.350724	q3	NHEJ
0.401963	q4	NHEJ
0.20121	q1	NHEJ
0.433378	q2	NHEJ
0.345528	q3	NHEJ
0.389461	q4	NHEJ
0.213785	q1	NHEJ
0.342821	q2	NHEJ
0.389694	q3	NHEJ
0.385615	q4	NHEJ
0.238937	q1	NHEJ
0.34929	q2	NHEJ
0.35592	q3	NHEJ
0.395231	q4	NHEJ
0.20121	q1	NHEJ
0.336353	q2	NHEJ
0.3819	q3	NHEJ
0.390423	q4	NHEJ
0.352117	q1	NHEJ
0.323416	q2	NHEJ
0.337735	q3	NHEJ
0.397155	q4	NHEJ
0.276664	q1	NHEJ
0.278138	q2	NHEJ
0.36891	q3	NHEJ
0.398116	q4	NHEJ
0.289239	q1	NHEJ
0.31048	q2	NHEJ
0.340333	q3	NHEJ
0.402924	q4	NHEJ
0.226361	q1	NHEJ
0.304011	q2	NHEJ
0.342931	q3	NHEJ
0.407733	q4	NHEJ
0.138332	q1	NHEJ
0.297543	q2	NHEJ
0.353322	q3	NHEJ
0.411579	q4	NHEJ
0.20121	q1	NHEJ
0.284606	q2	NHEJ
0.340333	q3	NHEJ
0.413502	q4	NHEJ
0.213785	q1	NHEJ
0.362226	q2	NHEJ
0.366312	q3	NHEJ
0.391385	q4	NHEJ
0.226361	q1	NHEJ
0.394568	q2	NHEJ
0.327343	q3	NHEJ
0.400039	q4	NHEJ
0.264088	q1	NHEJ
0.323416	q2	NHEJ
0.327343	q3	NHEJ
0.407733	q4	NHEJ
0.188634	q1	NHEJ
0.258733	q2	NHEJ
0.376704	q3	NHEJ
0.404848	q4	NHEJ
0.150907	q1	NHEJ
0.284606	q2	NHEJ
0.340333	q3	NHEJ
0.417349	q4	NHEJ
0.251512	q1	NHEJ
0.316948	q2	NHEJ
0.285775	q3	NHEJ
0.425042	q4	NHEJ
0.251512	q1	NHEJ
0.291075	q2	NHEJ
0.402684	q3	NHEJ
0.385615	q4	NHEJ
0.276664	q1	NHEJ
0.31048	q2	NHEJ
0.332539	q3	NHEJ
0.406771	q4	NHEJ
0.251512	q1	NHEJ
0.31048	q2	NHEJ
0.348126	q3	NHEJ
0.402924	q4	NHEJ
0.226361	q1	NHEJ
0.329885	q2	NHEJ
0.319549	q3	NHEJ
0.412541	q4	NHEJ
0.176059	q1	NHEJ
0.323416	q2	NHEJ
0.3819	q3	NHEJ
0.39427	q4	NHEJ
0.188634	q1	NHEJ
0.239328	q2	NHEJ
0.316951	q3	NHEJ
0.42985	q4	NHEJ
0.276664	q1	NHEJ
0.323416	q2	NHEJ
0.298765	q3	NHEJ
0.417349	q4	NHEJ
0.20121	q1	NHEJ
0.362226	q2	NHEJ
0.298765	q3	NHEJ
0.417349	q4	NHEJ
0.238937	q1	NHEJ
0.394568	q2	NHEJ
0.358518	q3	NHEJ
0.387538	q4	NHEJ
0.150907	q1	NHEJ
0.278138	q2	NHEJ
0.350724	q3	NHEJ
0.414464	q4	NHEJ
0.264088	q1	NHEJ
0.323416	q2	NHEJ
0.329941	q3	NHEJ
0.406771	q4	NHEJ
0.264088	q1	NHEJ
0.316948	q2	NHEJ
0.324745	q3	NHEJ
0.409656	q4	NHEJ
0.264088	q1	NHEJ
0.316948	q2	NHEJ
0.327343	q3	NHEJ
0.408694	q4	NHEJ
0.251512	q1	NHEJ
0.323416	q2	NHEJ
0.303961	q3	NHEJ
0.417349	q4	NHEJ
0.188634	q1	NHEJ
0.336353	q2	NHEJ
0.337735	q3	NHEJ
0.407733	q4	NHEJ
0.20121	q1	NHEJ
0.342821	q2	NHEJ
0.361116	q3	NHEJ
0.397155	q4	NHEJ
0.226361	q1	NHEJ
0.362226	q2	NHEJ
0.384498	q3	NHEJ
0.383692	q4	NHEJ
0.213785	q1	NHEJ
0.284606	q2	NHEJ
0.389694	q3	NHEJ
0.39427	q4	NHEJ
0.238937	q1	NHEJ
0.342821	q2	NHEJ
0.374106	q3	NHEJ
0.389461	q4	NHEJ
0.301815	q1	NHEJ
0.31048	q2	NHEJ
0.350724	q3	NHEJ
0.398116	q4	NHEJ
0.238937	q1	NHEJ
0.381631	q2	NHEJ
0.327343	q3	NHEJ
0.401001	q4	NHEJ
0.226361	q1	NHEJ
0.368695	q2	NHEJ
0.35592	q3	NHEJ
0.393308	q4	NHEJ
0.276664	q1	NHEJ
0.342821	q2	NHEJ
0.28058	q3	NHEJ
0.421195	q4	NHEJ
0.150907	q1	NHEJ
0.388099	q2	NHEJ
0.337735	q3	NHEJ
0.402924	q4	NHEJ
0.238937	q1	NHEJ
0.34929	q2	NHEJ
0.335137	q3	NHEJ
0.402924	q4	NHEJ
0.20121	q1	NHEJ
0.413973	q2	NHEJ
0.319549	q3	NHEJ
0.401963	q4	NHEJ
0.238937	q1	NHEJ
0.336353	q2	NHEJ
0.353322	q3	NHEJ
0.398116	q4	NHEJ
0.213785	q1	NHEJ
0.394568	q2	NHEJ
0.340333	q3	NHEJ
0.396193	q4	NHEJ
0.176059	q1	NHEJ
0.323416	q2	NHEJ
0.358518	q3	NHEJ
0.402924	q4	NHEJ
0.163483	q1	NHEJ
0.401036	q2	NHEJ
0.322147	q3	NHEJ
0.405809	q4	NHEJ
0.188634	q1	NHEJ
0.34929	q2	NHEJ
0.337735	q3	NHEJ
0.405809	q4	NHEJ
0.226361	q1	NHEJ
0.323416	q2	NHEJ
0.363714	q3	NHEJ
0.397155	q4	NHEJ
0.20121	q1	NHEJ
0.381631	q2	NHEJ
0.322147	q3	NHEJ
0.405809	q4	NHEJ
0.31439	q1	NHEJ
0.278138	q2	NHEJ
0.340333	q3	NHEJ
0.405809	q4	NHEJ
0.238937	q1	NHEJ
0.291075	q2	NHEJ
0.400086	q3	NHEJ
0.387538	q4	NHEJ
0.176059	q1	NHEJ
0.375163	q2	NHEJ
0.371508	q3	NHEJ
0.390423	q4	NHEJ
0.213785	q1	NHEJ
0.375163	q2	NHEJ
0.28058	q3	NHEJ
0.421195	q4	NHEJ
0.264088	q1	NHEJ
0.316948	q2	NHEJ
0.348126	q3	NHEJ
0.401001	q4	NHEJ
0.188634	q1	NHEJ
0.420441	q2	NHEJ
0.335137	q3	NHEJ
0.396193	q4	NHEJ
0.276664	q1	NHEJ
0.291075	q2	NHEJ
0.345528	q3	NHEJ
0.404848	q4	NHEJ
0.276664	q1	NHEJ
0.278138	q2	NHEJ
0.314353	q3	NHEJ
0.41831	q4	NHEJ
0.188634	q1	NHEJ
0.394568	q2	NHEJ
0.353322	q3	NHEJ
0.393308	q4	NHEJ
0.213785	q1	NHEJ
0.258733	q2	NHEJ
0.363714	q3	NHEJ
0.407733	q4	NHEJ
0.138332	q1	NHEJ
0.407504	q2	NHEJ
0.316951	q3	NHEJ
0.408694	q4	NHEJ
0.150907	q1	NHEJ
0.278138	q2	NHEJ
0.335137	q3	NHEJ
0.420234	q4	NHEJ
0.226361	q1	NHEJ
0.31048	q2	NHEJ
0.345528	q3	NHEJ
0.405809	q4	NHEJ
0.20121	q1	NHEJ
0.375163	q2	NHEJ
0.358518	q3	NHEJ
0.393308	q4	NHEJ
0.150907	q1	NHEJ
0.284606	q2	NHEJ
0.316951	q3	NHEJ
0.426004	q4	NHEJ
0.301815	q1	NHEJ
0.297543	q2	NHEJ
0.309157	q3	NHEJ
0.415426	q4	NHEJ
0.264088	q1	NHEJ
0.304011	q2	NHEJ
0.335137	q3	NHEJ
0.407733	q4	NHEJ
0.264088	q1	NHEJ
0.316948	q2	NHEJ
0.306559	q3	NHEJ
0.416387	q4	NHEJ
0.150907	q1	NHEJ
0.252265	q2	NHEJ
0.353322	q3	NHEJ
0.417349	q4	NHEJ
0.289239	q1	NHEJ
0.278138	q2	NHEJ
0.358518	q3	NHEJ
0.401001	q4	NHEJ
0.238937	q1	NHEJ
0.304011	q2	NHEJ
0.342931	q3	NHEJ
0.406771	q4	NHEJ
0.251512	q1	NHEJ
0.304011	q2	NHEJ
0.311755	q3	NHEJ
0.417349	q4	NHEJ
0.226361	q1	NHEJ
0.239328	q2	NHEJ
0.361116	q3	NHEJ
0.410617	q4	NHEJ
0.176059	q1	NHEJ
0.394568	q2	NHEJ
0.389694	q3	NHEJ
0.380807	q4	NHEJ
0.20121	q1	NHEJ
0.284606	q2	NHEJ
0.306559	q3	NHEJ
0.426004	q4	NHEJ
0.226361	q1	NHEJ
0.368695	q2	NHEJ
0.358518	q3	NHEJ
0.392346	q4	NHEJ
0.163483	q1	NHEJ
0.34929	q2	NHEJ
0.301363	q3	NHEJ
0.421195	q4	NHEJ
0.326966	q1	NHEJ
0.291075	q2	NHEJ
0.332539	q3	NHEJ
0.405809	q4	NHEJ
0.264088	q1	NHEJ
0.304011	q2	NHEJ
0.309157	q3	NHEJ
0.417349	q4	NHEJ
0.213785	q1	NHEJ
0.34929	q2	NHEJ
0.402684	q3	NHEJ
0.379845	q4	NHEJ
0.213785	q1	NHEJ
0.368695	q2	NHEJ
0.340333	q3	NHEJ
0.400039	q4	NHEJ
0.163483	q1	NHEJ
0.381631	q2	NHEJ
0.316951	q3	NHEJ
0.410617	q4	NHEJ
0.188634	q1	NHEJ
0.265201	q2	NHEJ
0.35592	q3	NHEJ
0.411579	q4	NHEJ
0.163483	q1	NHEJ
0.394568	q2	NHEJ
0.353322	q3	NHEJ
0.395231	q4	NHEJ
0.238937	q1	NHEJ
0.265201	q2	NHEJ
0.322147	q3	NHEJ
0.420234	q4	NHEJ
0.125756	q1	NHEJ
0.291075	q2	NHEJ
0.332539	q3	NHEJ
0.421195	q4	NHEJ
0.176059	q1	NHEJ
0.362226	q2	NHEJ
0.311755	q3	NHEJ
0.414464	q4	NHEJ
0.20121	q1	NHEJ
0.355758	q2	NHEJ
0.392292	q3	NHEJ
0.383692	q4	NHEJ
0.163483	q1	NHEJ
0.284606	q2	NHEJ
0.371508	q3	NHEJ
0.404848	q4	NHEJ
0.251512	q1	NHEJ
0.355758	q2	NHEJ
0.322147	q3	NHEJ
0.405809	q4	NHEJ
0.20121	q1	NHEJ
0.31048	q2	NHEJ
0.319549	q3	NHEJ
0.417349	q4	NHEJ
0.113181	q1	NHEJ
0.34929	q2	NHEJ
0.337735	q3	NHEJ
0.411579	q4	NHEJ
0.113181	q1	NHEJ
0.27167	q2	NHEJ
0.348126	q3	NHEJ
0.419272	q4	NHEJ
0.176059	q1	NHEJ
0.316948	q2	NHEJ
0.350724	q3	NHEJ
0.406771	q4	NHEJ
0.276664	q1	NHEJ
0.381631	q2	NHEJ
0.345528	q3	NHEJ
0.391385	q4	NHEJ
0.264088	q1	NHEJ
0.323416	q2	NHEJ
0.327343	q3	NHEJ
0.407733	q4	NHEJ
0.264088	q1	NHEJ
0.34929	q2	NHEJ
0.303961	q3	NHEJ
0.412541	q4	NHEJ
0.301815	q1	NHEJ
0.433378	q2	NHEJ
0.384498	q3	NHEJ
0.367344	q4	NHEJ
0.276664	q1	NHEJ
0.413973	q2	NHEJ
0.298765	q3	NHEJ
0.403886	q4	NHEJ
0.238937	q1	NHEJ
0.433378	q2	NHEJ
0.335137	q3	NHEJ
0.390423	q4	NHEJ
0.301815	q1	NHEJ
0.291075	q2	NHEJ
0.327343	q3	NHEJ
0.409656	q4	NHEJ
0.176059	q1	NHEJ
0.278138	q2	NHEJ
0.363714	q3	NHEJ
0.407733	q4	NHEJ
0.301815	q1	NHEJ
0.304011	q2	NHEJ
0.316951	q3	NHEJ
0.411579	q4	NHEJ
0.226361	q1	NHEJ
0.329885	q2	NHEJ
0.363714	q3	NHEJ
0.396193	q4	NHEJ
0.176059	q1	NHEJ
0.401036	q2	NHEJ
0.348126	q3	NHEJ
0.395231	q4	NHEJ
0.150907	q1	NHEJ
0.407504	q2	NHEJ
0.335137	q3	NHEJ
0.401001	q4	NHEJ
0.289239	q1	NHEJ
0.381631	q2	NHEJ
0.329941	q3	NHEJ
0.396193	q4	NHEJ
0.301815	q1	NHEJ
0.304011	q2	NHEJ
0.332539	q3	NHEJ
0.405809	q4	NHEJ
0.226361	q1	NHEJ
0.297543	q2	NHEJ
0.340333	q3	NHEJ
0.409656	q4	NHEJ
0.213785	q1	NHEJ
0.323416	q2	NHEJ
0.36891	q3	NHEJ
0.396193	q4	NHEJ
0.176059	q1	NHEJ
0.336353	q2	NHEJ
0.314353	q3	NHEJ
0.417349	q4	NHEJ
0.289239	q1	NHEJ
0.336353	q2	NHEJ
0.340333	q3	NHEJ
0.399078	q4	NHEJ
0.238937	q1	NHEJ
0.245796	q2	NHEJ
0.358518	q3	NHEJ
0.409656	q4	NHEJ
0.188634	q1	NHEJ
0.407504	q2	NHEJ
0.306559	q3	NHEJ
0.408694	q4	NHEJ
0.264088	q1	NHEJ
0.34929	q2	NHEJ
0.332539	q3	NHEJ
0.401963	q4	NHEJ
0.138332	q1	NHEJ
0.375163	q2	NHEJ
0.358518	q3	NHEJ
0.398116	q4	NHEJ
0.213785	q1	NHEJ
0.362226	q2	NHEJ
0.327343	q3	NHEJ
0.405809	q4	NHEJ
0.238937	q1	NHEJ
0.368695	q2	NHEJ
0.340333	q3	NHEJ
0.398116	q4	NHEJ
0.251512	q1	NHEJ
0.336353	q2	NHEJ
0.374106	q3	NHEJ
0.389461	q4	NHEJ
0.238937	q1	NHEJ
0.375163	q2	NHEJ
0.342931	q3	NHEJ
0.396193	q4	NHEJ
0.176059	q1	NHEJ
0.27167	q2	NHEJ
0.363714	q3	NHEJ
0.408694	q4	NHEJ
0.264088	q1	NHEJ
0.316948	q2	NHEJ
0.366312	q3	NHEJ
0.39427	q4	NHEJ
0.301815	q1	NHEJ
0.323416	q2	NHEJ
0.290971	q3	NHEJ
0.41831	q4	NHEJ
0.226361	q1	NHEJ
0.342821	q2	NHEJ
0.335137	q3	NHEJ
0.404848	q4	NHEJ
0.377268	q1	NHEJ
0.394568	q2	NHEJ
0.348126	q3	NHEJ
0.380807	q4	NHEJ
0.125756	q1	NHEJ
0.323416	q2	NHEJ
0.327343	q3	NHEJ
0.41831	q4	NHEJ
0.213785	q1	NHEJ
0.355758	q2	NHEJ
0.322147	q3	NHEJ
0.408694	q4	NHEJ
0.150907	q1	NHEJ
0.34929	q2	NHEJ
0.327343	q3	NHEJ
0.412541	q4	NHEJ
0.238937	q1	NHEJ
0.31048	q2	NHEJ
0.335137	q3	NHEJ
0.408694	q4	NHEJ
0.150907	q1	NHEJ
0.316948	q2	NHEJ
0.348126	q3	NHEJ
0.409656	q4	NHEJ
0.213785	q1	NHEJ
0.381631	q2	NHEJ
0.376704	q3	NHEJ
0.384653	q4	NHEJ
0.213785	q1	NHEJ
0.304011	q2	NHEJ
0.332539	q3	NHEJ
0.412541	q4	NHEJ
0.226361	q1	NHEJ
0.239328	q2	NHEJ
0.311755	q3	NHEJ
0.428888	q4	NHEJ
0.20121	q1	NHEJ
0.381631	q2	NHEJ
0.389694	q3	NHEJ
0.380807	q4	NHEJ
0.289239	q1	NHEJ
0.381631	q2	NHEJ
0.35592	q3	NHEJ
0.386577	q4	NHEJ
0.138332	q1	NHEJ
0.329885	q2	NHEJ
0.319549	q3	NHEJ
0.419272	q4	NHEJ
0.264088	q1	NHEJ
0.304011	q2	NHEJ
0.36891	q3	NHEJ
0.395231	q4	NHEJ
0.301815	q1	NHEJ
0.27167	q2	NHEJ
0.340333	q3	NHEJ
0.407733	q4	NHEJ
0.138332	q1	NHEJ
0.258733	q2	NHEJ
0.329941	q3	NHEJ
0.426004	q4	NHEJ
0.176059	q1	NHEJ
0.342821	q2	NHEJ
0.306559	q3	NHEJ
0.419272	q4	NHEJ
0.301815	q1	NHEJ
0.362226	q2	NHEJ
0.311755	q3	NHEJ
0.404848	q4	NHEJ
0.163483	q1	NHEJ
0.284606	q2	NHEJ
0.363714	q3	NHEJ
0.407733	q4	NHEJ
0.301815	q1	NHEJ
0.375163	q2	NHEJ
0.342931	q3	NHEJ
0.391385	q4	NHEJ
0.150907	q1	NHEJ
0.368695	q2	NHEJ
0.296167	q3	NHEJ
0.421195	q4	NHEJ
0.163483	q1	NHEJ
0.31048	q2	NHEJ
0.361116	q3	NHEJ
0.404848	q4	NHEJ
0.251512	q1	NHEJ
0.329885	q2	NHEJ
0.358518	q3	NHEJ
0.396193	q4	NHEJ
0.163483	q1	NHEJ
0.342821	q2	NHEJ
0.358518	q3	NHEJ
0.401001	q4	NHEJ
0.226361	q1	NHEJ
0.388099	q2	NHEJ
0.342931	q3	NHEJ
0.395231	q4	NHEJ
0.188634	q1	NHEJ
0.336353	q2	NHEJ
0.353322	q3	NHEJ
0.401963	q4	NHEJ
0.251512	q1	NHEJ
0.278138	q2	NHEJ
0.322147	q3	NHEJ
0.417349	q4	NHEJ
0.238937	q1	NHEJ
0.258733	q2	NHEJ
0.35592	q3	NHEJ
0.408694	q4	NHEJ
0.176059	q1	NHEJ
0.336353	q2	NHEJ
0.366312	q3	NHEJ
0.398116	q4	NHEJ
0.251512	q1	NHEJ
0.355758	q2	NHEJ
0.319549	q3	NHEJ
0.406771	q4	NHEJ
0.364693	q1	NHEJ
0.368695	q2	NHEJ
0.332539	q3	NHEJ
0.391385	q4	NHEJ
0.163483	q1	NHEJ
0.329885	q2	NHEJ
0.327343	q3	NHEJ
0.414464	q4	NHEJ
0.226361	q1	NHEJ
0.252265	q2	NHEJ
0.335137	q3	NHEJ
0.41831	q4	NHEJ
0.238937	q1	NHEJ
0.34929	q2	NHEJ
0.36891	q3	NHEJ
0.390423	q4	NHEJ
0.276664	q1	NHEJ
0.34929	q2	NHEJ
0.353322	q3	NHEJ
0.393308	q4	NHEJ
0.251512	q1	NHEJ
0.433378	q2	NHEJ
0.348126	q3	NHEJ
0.384653	q4	NHEJ
0.289239	q1	NHEJ
0.297543	q2	NHEJ
0.311755	q3	NHEJ
0.415426	q4	NHEJ
0.20121	q1	NHEJ
0.336353	q2	NHEJ
0.324745	q3	NHEJ
0.411579	q4	NHEJ
0.264088	q1	NHEJ
0.362226	q2	NHEJ
0.306559	q3	NHEJ
0.409656	q4	NHEJ
0.238937	q1	NHEJ
0.31048	q2	NHEJ
0.316951	q3	NHEJ
0.415426	q4	NHEJ
0.188634	q1	NHEJ
0.336353	q2	NHEJ
0.363714	q3	NHEJ
0.398116	q4	NHEJ
0.31439	q1	NHEJ
0.265201	q2	NHEJ
0.366312	q3	NHEJ
0.398116	q4	NHEJ
0.20121	q1	NHEJ
0.291075	q2	NHEJ
0.322147	q3	NHEJ
0.419272	q4	NHEJ
0.176059	q1	NHEJ
0.31048	q2	NHEJ
0.309157	q3	NHEJ
0.423119	q4	NHEJ
0.163483	q1	NHEJ
0.336353	q2	NHEJ
0.340333	q3	NHEJ
0.408694	q4	NHEJ
0.176059	q1	NHEJ
0.323416	q2	NHEJ
0.301363	q3	NHEJ
0.42408	q4	NHEJ
0.163483	q1	NHEJ
0.291075	q2	NHEJ
0.387096	q3	NHEJ
0.398116	q4	NHEJ
0.20121	q1	NHEJ
0.31048	q2	NHEJ
0.35592	q3	NHEJ
0.403886	q4	NHEJ
0.264088	q1	NHEJ
0.329885	q2	NHEJ
0.311755	q3	NHEJ
0.412541	q4	NHEJ
0.238937	q1	NHEJ
0.304011	q2	NHEJ
0.379302	q3	NHEJ
0.393308	q4	NHEJ
0.238937	q1	NHEJ
0.401036	q2	NHEJ
0.363714	q3	NHEJ
0.384653	q4	NHEJ
0.339542	q1	NHEJ
0.355758	q2	NHEJ
0.314353	q3	NHEJ
0.401963	q4	NHEJ
0.264088	q1	NHEJ
0.297543	q2	NHEJ
0.39489	q3	NHEJ
0.386577	q4	NHEJ
0.238937	q1	NHEJ
0.355758	q2	NHEJ
0.361116	q3	NHEJ
0.392346	q4	NHEJ
0.213785	q1	NHEJ
0.31048	q2	NHEJ
0.340333	q3	NHEJ
0.408694	q4	NHEJ
0.31439	q1	NHEJ
0.342821	q2	NHEJ
0.303961	q3	NHEJ
0.409656	q4	NHEJ
0.20121	q1	NHEJ
0.381631	q2	NHEJ
0.324745	q3	NHEJ
0.404848	q4	NHEJ
0.251512	q1	NHEJ
0.388099	q2	NHEJ
0.324745	q3	NHEJ
0.400039	q4	NHEJ
0.276664	q1	NHEJ
0.329885	q2	NHEJ
0.319549	q3	NHEJ
0.408694	q4	NHEJ
0.213785	q1	NHEJ
0.381631	q2	NHEJ
0.288373	q3	NHEJ
0.417349	q4	NHEJ
0.276664	q1	NHEJ
0.452783	q2	NHEJ
0.306559	q3	NHEJ
0.395231	q4	NHEJ
0.226361	q1	NHEJ
0.304011	q2	NHEJ
0.361116	q3	NHEJ
0.401001	q4	NHEJ
0.176059	q1	NHEJ
0.368695	q2	NHEJ
0.324745	q3	NHEJ
0.408694	q4	NHEJ
0.176059	q1	NHEJ
0.34929	q2	NHEJ
0.322147	q3	NHEJ
0.412541	q4	NHEJ
0.163483	q1	NHEJ
0.304011	q2	NHEJ
0.332539	q3	NHEJ
0.416387	q4	NHEJ
0.276664	q1	NHEJ
0.368695	q2	NHEJ
0.314353	q3	NHEJ
0.404848	q4	NHEJ
0.251512	q1	NHEJ
0.245796	q2	NHEJ
0.340333	q3	NHEJ
0.415426	q4	NHEJ
0.301815	q1	NHEJ
0.401036	q2	NHEJ
0.335137	q3	NHEJ
0.390423	q4	NHEJ
0.188634	q1	NHEJ
0.375163	q2	NHEJ
0.384498	q3	NHEJ
0.384653	q4	NHEJ
0.264088	q1	NHEJ
0.401036	q2	NHEJ
0.358518	q3	NHEJ
0.384653	q4	NHEJ
0.238937	q1	NHEJ
0.284606	q2	NHEJ
0.353322	q3	NHEJ
0.405809	q4	NHEJ
0.213785	q1	NHEJ
0.342821	q2	NHEJ
0.353322	q3	NHEJ
0.399078	q4	NHEJ
0.289239	q1	NHEJ
0.34929	q2	NHEJ
0.36891	q3	NHEJ
0.386577	q4	NHEJ
0.264088	q1	NHEJ
0.329885	q2	NHEJ
0.337735	q3	NHEJ
0.402924	q4	NHEJ
0.289239	q1	NHEJ
0.362226	q2	NHEJ
0.340333	q3	NHEJ
0.395231	q4	NHEJ
0.20121	q1	NHEJ
0.368695	q2	NHEJ
0.366312	q3	NHEJ
0.391385	q4	NHEJ
0.188634	q1	NHEJ
0.355758	q2	NHEJ
0.309157	q3	NHEJ
0.415426	q4	NHEJ
0.276664	q1	NHEJ
0.323416	q2	NHEJ
0.363714	q3	NHEJ
0.393308	q4	NHEJ
0.289239	q1	NHEJ
0.368695	q2	NHEJ
0.311755	q3	NHEJ
0.404848	q4	NHEJ
0.251512	q1	NHEJ
0.336353	q2	NHEJ
0.314353	q3	NHEJ
0.411579	q4	NHEJ
0.339542	q1	NHEJ
0.316948	q2	NHEJ
0.311755	q3	NHEJ
0.408694	q4	NHEJ
0.163483	q1	NHEJ
0.323416	q2	NHEJ
0.335137	q3	NHEJ
0.412541	q4	NHEJ
0.276664	q1	NHEJ
0.31048	q2	NHEJ
0.353322	q3	NHEJ
0.399078	q4	NHEJ
0.176059	q1	NHEJ
0.362226	q2	NHEJ
0.345528	q3	NHEJ
0.401963	q4	NHEJ
0.276664	q1	NHEJ
0.394568	q2	NHEJ
0.314353	q3	NHEJ
0.401001	q4	NHEJ
0.276664	q1	NHEJ
0.245796	q2	NHEJ
0.402684	q3	NHEJ
0.390423	q4	NHEJ
0.238937	q1	NHEJ
0.316948	q2	NHEJ
0.340333	q3	NHEJ
0.405809	q4	NHEJ
0.213785	q1	NHEJ
0.239328	q2	NHEJ
0.374106	q3	NHEJ
0.406771	q4	NHEJ
0.163483	q1	NHEJ
0.465719	q2	NHEJ
0.327343	q3	NHEJ
0.39427	q4	NHEJ
0.301815	q1	NHEJ
0.316948	q2	NHEJ
0.361116	q3	NHEJ
0.393308	q4	NHEJ
0.226361	q1	NHEJ
0.433378	q2	NHEJ
0.303961	q3	NHEJ
0.402924	q4	NHEJ
0.251512	q1	NHEJ
0.362226	q2	NHEJ
0.335137	q3	NHEJ
0.400039	q4	NHEJ
0.176059	q1	NHEJ
0.362226	q2	NHEJ
0.322147	q3	NHEJ
0.410617	q4	NHEJ
0.326966	q1	NHEJ
0.258733	q2	NHEJ
0.342931	q3	NHEJ
0.406771	q4	NHEJ
0.251512	q1	NHEJ
0.316948	q2	NHEJ
0.371508	q3	NHEJ
0.393308	q4	NHEJ
0.238937	q1	NHEJ
0.401036	q2	NHEJ
0.301363	q3	NHEJ
0.407733	q4	NHEJ
0.238937	q1	NHEJ
0.291075	q2	NHEJ
0.358518	q3	NHEJ
0.402924	q4	NHEJ
0.31439	q1	NHEJ
0.291075	q2	NHEJ
0.340333	q3	NHEJ
0.403886	q4	NHEJ
0.264088	q1	NHEJ
0.323416	q2	NHEJ
0.309157	q3	NHEJ
0.414464	q4	NHEJ
0.238937	q1	NHEJ
0.323416	q2	NHEJ
0.342931	q3	NHEJ
0.403886	q4	NHEJ
0.238937	q1	NHEJ
0.368695	q2	NHEJ
0.332539	q3	NHEJ
0.401001	q4	NHEJ
0.188634	q1	NHEJ
0.368695	q2	NHEJ
0.293569	q3	NHEJ
0.419272	q4	NHEJ
0.226361	q1	NHEJ
0.34929	q2	NHEJ
0.358518	q3	NHEJ
0.395231	q4	NHEJ
0.150907	q1	NHEJ
0.323416	q2	NHEJ
0.298765	q3	NHEJ
0.426965	q4	NHEJ
0.20121	q1	NHEJ
0.323416	q2	NHEJ
0.374106	q3	NHEJ
0.395231	q4	NHEJ
0.377268	q1	NHEJ
0.381631	q2	NHEJ
0.335137	q3	NHEJ
0.387538	q4	NHEJ
0.276664	q1	NHEJ
0.355758	q2	NHEJ
0.342931	q3	NHEJ
0.396193	q4	NHEJ
0.251512	q1	NHEJ
0.329885	q2	NHEJ
0.332539	q3	NHEJ
0.405809	q4	NHEJ
0.238937	q1	NHEJ
0.342821	q2	NHEJ
0.340333	q3	NHEJ
0.401963	q4	NHEJ
0.238937	q1	NHEJ
0.27167	q2	NHEJ
0.384498	q3	NHEJ
0.396193	q4	NHEJ
0.226361	q1	NHEJ
0.368695	q2	NHEJ
0.314353	q3	NHEJ
0.408694	q4	NHEJ
0.276664	q1	NHEJ
0.342821	q2	NHEJ
0.314353	q3	NHEJ
0.408694	q4	NHEJ
0.226361	q1	NHEJ
0.278138	q2	NHEJ
0.337735	q3	NHEJ
0.413502	q4	NHEJ
0.251512	q1	NHEJ
0.31048	q2	NHEJ
0.298765	q3	NHEJ
0.421195	q4	NHEJ
0.213785	q1	NHEJ
0.291075	q2	NHEJ
0.342931	q3	NHEJ
0.410617	q4	NHEJ
0.251512	q1	NHEJ
0.284606	q2	NHEJ
0.3819	q3	NHEJ
0.39427	q4	NHEJ
0.264088	q1	NHEJ
0.297543	q2	NHEJ
0.319549	q3	NHEJ
0.414464	q4	NHEJ
0.188634	q1	NHEJ
0.323416	q2	NHEJ
0.350724	q3	NHEJ
0.404848	q4	NHEJ
0.238937	q1	NHEJ
0.329885	q2	NHEJ
0.329941	q3	NHEJ
0.407733	q4	NHEJ
0.264088	q1	NHEJ
0.297543	q2	NHEJ
0.340333	q3	NHEJ
0.406771	q4	NHEJ
0.238937	q1	NHEJ
0.297543	q2	NHEJ
0.384498	q3	NHEJ
0.392346	q4	NHEJ
0.251512	q1	NHEJ
0.245796	q2	NHEJ
0.348126	q3	NHEJ
0.412541	q4	NHEJ
0.150907	q1	NHEJ
0.323416	q2	NHEJ
0.337735	q3	NHEJ
0.412541	q4	NHEJ
0.20121	q1	NHEJ
0.375163	q2	NHEJ
0.285775	q3	NHEJ
0.420234	q4	NHEJ
0.264088	q1	NHEJ
0.206986	q2	NHEJ
0.350724	q3	NHEJ
0.416387	q4	NHEJ
0.188634	q1	NHEJ
0.34929	q2	NHEJ
0.332539	q3	NHEJ
0.407733	q4	NHEJ
0.264088	q1	NHEJ
0.34929	q2	NHEJ
0.324745	q3	NHEJ
0.404848	q4	NHEJ
0.226361	q1	NHEJ
0.316948	q2	NHEJ
0.335137	q3	NHEJ
0.408694	q4	NHEJ
0.20121	q1	NHEJ
0.304011	q2	NHEJ
0.309157	q3	NHEJ
0.422157	q4	NHEJ
0.226361	q1	NHEJ
0.401036	q2	NHEJ
0.35592	q3	NHEJ
0.3885	q4	NHEJ
0.301815	q1	NHEJ
0.355758	q2	NHEJ
0.342931	q3	NHEJ
0.39427	q4	NHEJ
0.339542	q1	NHEJ
0.291075	q2	NHEJ
0.3819	q3	NHEJ
0.386577	q4	NHEJ
0.176059	q1	NHEJ
0.342821	q2	NHEJ
0.342931	q3	NHEJ
0.405809	q4	NHEJ
0.289239	q1	NHEJ
0.394568	q2	NHEJ
0.322147	q3	NHEJ
0.397155	q4	NHEJ
0.31439	q1	NHEJ
0.316948	q2	NHEJ
0.316951	q3	NHEJ
0.408694	q4	NHEJ
0.188634	q1	NHEJ
0.394568	q2	NHEJ
0.353322	q3	NHEJ
0.393308	q4	NHEJ
0.213785	q1	NHEJ
0.252265	q2	NHEJ
0.361116	q3	NHEJ
0.409656	q4	NHEJ
0.20121	q1	NHEJ
0.34929	q2	NHEJ
0.332539	q3	NHEJ
0.406771	q4	NHEJ
0.238937	q1	NHEJ
0.355758	q2	NHEJ
0.358518	q3	NHEJ
0.393308	q4	NHEJ
0.188634	q1	NHEJ
0.316948	q2	NHEJ
0.348126	q3	NHEJ
0.406771	q4	NHEJ
0.176059	q1	NHEJ
0.31048	q2	NHEJ
0.332539	q3	NHEJ
0.414464	q4	NHEJ
0.163483	q1	NHEJ
0.34929	q2	NHEJ
0.353322	q3	NHEJ
0.401963	q4	NHEJ
0.251512	q1	NHEJ
0.34929	q2	NHEJ
0.327343	q3	NHEJ
0.404848	q4	NHEJ
0.188634	q1	NHEJ
0.31048	q2	NHEJ
0.350724	q3	NHEJ
0.406771	q4	NHEJ
0.264088	q1	NHEJ
0.304011	q2	NHEJ
0.376704	q3	NHEJ
0.392346	q4	NHEJ
0.213785	q1	NHEJ
0.34929	q2	NHEJ
0.361116	q3	NHEJ
0.395231	q4	NHEJ
0.213785	q1	NHEJ
0.388099	q2	NHEJ
0.329941	q3	NHEJ
0.401001	q4	NHEJ
0.188634	q1	NHEJ
0.304011	q2	NHEJ
0.345528	q3	NHEJ
0.409656	q4	NHEJ
0.226361	q1	NHEJ
0.258733	q2	NHEJ
0.314353	q3	NHEJ
0.425042	q4	NHEJ
0.226361	q1	NHEJ
0.304011	q2	NHEJ
0.361116	q3	NHEJ
0.401001	q4	NHEJ
0.226361	q1	NHEJ
0.355758	q2	NHEJ
0.35592	q3	NHEJ
0.395231	q4	NHEJ
0.301815	q1	NHEJ
0.362226	q2	NHEJ
0.303961	q3	NHEJ
0.407733	q4	NHEJ
0.289239	q1	NHEJ
0.368695	q2	NHEJ
0.337735	q3	NHEJ
0.395231	q4	NHEJ
0.238937	q1	NHEJ
0.355758	q2	NHEJ
0.405282	q3	NHEJ
0.375999	q4	NHEJ
0.213785	q1	NHEJ
0.31048	q2	NHEJ
0.36891	q3	NHEJ
0.398116	q4	NHEJ
0.326966	q1	NHEJ
0.355758	q2	NHEJ
0.316951	q3	NHEJ
0.401963	q4	NHEJ
0.352117	q1	NHEJ
0.31048	q2	NHEJ
0.363714	q3	NHEJ
0.389461	q4	NHEJ
0.20121	q1	NHEJ
0.304011	q2	NHEJ
0.353322	q3	NHEJ
0.405809	q4	NHEJ
0.264088	q1	NHEJ
0.355758	q2	NHEJ
0.327343	q3	NHEJ
0.402924	q4	NHEJ
0.301815	q1	NHEJ
0.368695	q2	NHEJ
0.329941	q3	NHEJ
0.397155	q4	NHEJ
0.264088	q1	NHEJ
0.34929	q2	NHEJ
0.350724	q3	NHEJ
0.395231	q4	NHEJ
0.289239	q1	NHEJ
0.433378	q2	NHEJ
0.335137	q3	NHEJ
0.386577	q4	NHEJ
0.289239	q1	NHEJ
0.368695	q2	NHEJ
0.301363	q3	NHEJ
0.408694	q4	NHEJ
0.20121	q1	NHEJ
0.304011	q2	NHEJ
0.324745	q3	NHEJ
0.416387	q4	NHEJ
0.238937	q1	NHEJ
0.252265	q2	NHEJ
0.35592	q3	NHEJ
0.409656	q4	NHEJ
0.264088	q1	NHEJ
0.336353	q2	NHEJ
0.329941	q3	NHEJ
0.404848	q4	NHEJ
0.213785	q1	NHEJ
0.323416	q2	NHEJ
0.379302	q3	NHEJ
0.392346	q4	NHEJ
0.125756	q1	NHEJ
0.297543	q2	NHEJ
0.363714	q3	NHEJ
0.408694	q4	NHEJ
0.264088	q1	NHEJ
0.362226	q2	NHEJ
0.337735	q3	NHEJ
0.398116	q4	NHEJ
0.20121	q1	NHEJ
0.316948	q2	NHEJ
0.329941	q3	NHEJ
0.412541	q4	NHEJ
0.188634	q1	NHEJ
0.278138	q2	NHEJ
0.348126	q3	NHEJ
0.412541	q4	NHEJ
0.20121	q1	NHEJ
0.316948	q2	NHEJ
0.322147	q3	NHEJ
0.415426	q4	NHEJ
0.213785	q1	NHEJ
0.284606	q2	NHEJ
0.353322	q3	NHEJ
0.407733	q4	NHEJ
0.31439	q1	NHEJ
0.368695	q2	NHEJ
0.363714	q3	NHEJ
0.383692	q4	NHEJ
0.188634	q1	NHEJ
0.34929	q2	NHEJ
0.363714	q3	NHEJ
0.396193	q4	NHEJ
0.238937	q1	NHEJ
0.375163	q2	NHEJ
0.301363	q3	NHEJ
0.411579	q4	NHEJ
0.264088	q1	NHEJ
0.381631	q2	NHEJ
0.303961	q3	NHEJ
0.407733	q4	NHEJ
0.188634	q1	NHEJ
0.375163	q2	NHEJ
0.327343	q3	NHEJ
0.405809	q4	NHEJ
0.238937	q1	NHEJ
0.375163	q2	NHEJ
0.324745	q3	NHEJ
0.402924	q4	NHEJ
0.264088	q1	NHEJ
0.304011	q2	NHEJ
0.361116	q3	NHEJ
0.398116	q4	NHEJ
0.289239	q1	NHEJ
0.368695	q2	NHEJ
0.298765	q3	NHEJ
0.409656	q4	NHEJ
0.163483	q1	NHEJ
0.329885	q2	NHEJ
0.389694	q3	NHEJ
0.391385	q4	NHEJ
0.150907	q1	NHEJ
0.258733	q2	NHEJ
0.358518	q3	NHEJ
0.414464	q4	NHEJ
0.188634	q1	NHEJ
0.433378	q2	NHEJ
0.35592	q3	NHEJ
0.386577	q4	NHEJ
0.251512	q1	NHEJ
0.291075	q2	NHEJ
0.324745	q3	NHEJ
0.414464	q4	NHEJ
0.276664	q1	NHEJ
0.336353	q2	NHEJ
0.316951	q3	NHEJ
0.408694	q4	NHEJ
0.31439	q1	NHEJ
0.284606	q2	NHEJ
0.35592	q3	NHEJ
0.399078	q4	NHEJ
0.226361	q1	NHEJ
0.31048	q2	NHEJ
0.361116	q3	NHEJ
0.400039	q4	NHEJ
0.176059	q1	NHEJ
0.31048	q2	NHEJ
0.358518	q3	NHEJ
0.404848	q4	NHEJ
0.188634	q1	NHEJ
0.297543	q2	NHEJ
0.335137	q3	NHEJ
0.414464	q4	NHEJ
0.264088	q1	NHEJ
0.278138	q2	NHEJ
0.332539	q3	NHEJ
0.412541	q4	NHEJ
0.251512	q1	NHEJ
0.355758	q2	NHEJ
0.311755	q3	NHEJ
0.409656	q4	NHEJ
0.289239	q1	NHEJ
0.304011	q2	NHEJ
0.316951	q3	NHEJ
0.412541	q4	NHEJ
0.326966	q1	NHEJ
0.304011	q2	NHEJ
0.309157	q3	NHEJ
0.412541	q4	NHEJ
0.176059	q1	NHEJ
0.375163	q2	NHEJ
0.306559	q3	NHEJ
0.414464	q4	NHEJ
0.226361	q1	NHEJ
0.226391	q2	NHEJ
0.316951	q3	NHEJ
0.428888	q4	NHEJ
0.31439	q1	NHEJ
0.323416	q2	NHEJ
0.293569	q3	NHEJ
0.416387	q4	NHEJ
0.226361	q1	NHEJ
0.342821	q2	NHEJ
0.350724	q3	NHEJ
0.399078	q4	NHEJ
0.176059	q1	NHEJ
0.355758	q2	NHEJ
0.376704	q3	NHEJ
0.391385	q4	NHEJ
0.213785	q1	NHEJ
0.342821	q2	NHEJ
0.301363	q3	NHEJ
0.41831	q4	NHEJ
0.251512	q1	NHEJ
0.381631	q2	NHEJ
0.379302	q3	NHEJ
0.380807	q4	NHEJ
0.31439	q1	NHEJ
0.265201	q2	NHEJ
0.332539	q3	NHEJ
0.410617	q4	NHEJ
0.213785	q1	NHEJ
0.375163	q2	NHEJ
0.358518	q3	NHEJ
0.392346	q4	NHEJ
0.20121	q1	NHEJ
0.362226	q2	NHEJ
0.329941	q3	NHEJ
0.405809	q4	NHEJ
0.20121	q1	NHEJ
0.304011	q2	NHEJ
0.376704	q3	NHEJ
0.397155	q4	NHEJ
0.150907	q1	NHEJ
0.304011	q2	NHEJ
0.379302	q3	NHEJ
0.400039	q4	NHEJ
0.176059	q1	NHEJ
0.316948	q2	NHEJ
0.298765	q3	NHEJ
0.426004	q4	NHEJ
0.226361	q1	NHEJ
0.336353	q2	NHEJ
0.316951	q3	NHEJ
0.412541	q4	NHEJ
0.251512	q1	NHEJ
0.304011	q2	NHEJ
0.345528	q3	NHEJ
0.404848	q4	NHEJ
0.226361	q1	NHEJ
0.34929	q2	NHEJ
0.363714	q3	NHEJ
0.393308	q4	NHEJ
0.20121	q1	NHEJ
0.368695	q2	NHEJ
0.335137	q3	NHEJ
0.402924	q4	NHEJ
0.176059	q1	NHEJ
0.388099	q2	NHEJ
0.358518	q3	NHEJ
0.393308	q4	NHEJ
0.213785	q1	NHEJ
0.316948	q2	NHEJ
0.332539	q3	NHEJ
0.410617	q4	NHEJ
0.213785	q1	NHEJ
0.31048	q2	NHEJ
0.348126	q3	NHEJ
[truncated: 6,001 more rows]
