# Supplementary material for: Prevalence and mechanisms of somatic deletions in single human neurons during normal aging and in DNA repair disorders
Source: Nat Commun. 2022 Oct 7;13:5918. doi: 10.1038/s41467-022-33642-w (PMC9546902; doi:10.1038/s41467-022-33642-w)
Supplement: Supplementary file 7 — Source Data [file 41467_2022_33642_MOESM7_ESM.zip › Source_data_fig4.xlsx]

## Sheet: Fig.4b
Cell_ID	Diagnosis	Case_ID	Age	Gender	EstRate	DelType
1459_PFC_01	AT	1459	19.9	F	117.391	Total
1459_PFC_02	AT	1459	19.9	F	296.03	Total
1459_PFC_03	AT	1459	19.9	F	138.721	Total
1459_PFC_04	AT	1459	19.9	F	171.459	Total
1465_PFC_17	Control	1465	17.5	M	88.1098	Total
1465_PFC_18	Control	1465	17.5	M	156.176	Total
1465_MDA_12	Control	1465	17.5	M	87.7835	Total
1465_MDA_18	Control	1465	17.5	M	104.749	Total
1465_MDA_20	Control	1465	17.5	M	104.638	Total
1465_MDA_25	Control	1465	17.5	M	89.6349	Total
1465_MDA_02	Control	1465	17.5	M	128.634	Total
1465_MDA_30	Control	1465	17.5	M	74.4656	Total
1465_MDA_39	Control	1465	17.5	M	102.619	Total
1465_MDA_43	Control	1465	17.5	M	120.429	Total
1465_MDA_46	Control	1465	17.5	M	90.9528	Total
1465_MDA_51	Control	1465	17.5	M	171.773	Total
1465_MDA_05	Control	1465	17.5	M	98.1314	Total
1465_MDA_06	Control	1465	17.5	M	213.997	Total
1465_MDA_08	Control	1465	17.5	M	130.722	Total
1465_PFC_22	Control	1465	17.5	M	198.823	Total
1465_PFC_20	Control	1465	17.5	M	176.266	Total
1465_PFC_21	Control	1465	17.5	M	111.989	Total
1485_PFC_01	AT	1485	24.9	F	269.624	Total
1485_PFC_02	AT	1485	24.9	F	146.877	Total
1485_PFC_03	AT	1485	24.9	F	126.76	Total
1485_PFC_04	AT	1485	24.9	F	203.256	Total
1485_PFC_05	AT	1485	24.9	F	273.507	Total
1485_PFC_06	AT	1485	24.9	F	117.446	Total
1485_PFC_07	AT	1485	24.9	F	180.464	Total
4638_MDA_02	Control	4638	15.1	F	84.2309	Total
4638_MDA_03	Control	4638	15.1	F	78.2531	Total
4638_MDA_04	Control	4638	15.1	F	136.183	Total
4638_MDA_07	Control	4638	15.1	F	76.6412	Total
4638_MDA_11	Control	4638	15.1	F	125.476	Total
4638_MDA_12	Control	4638	15.1	F	136.5	Total
4638_MDA_14	Control	4638	15.1	F	153.879	Total
4638_MDA_15	Control	4638	15.1	F	129.359	Total
4638_MDA_20	Control	4638	15.1	F	108.876	Total
4638_MDA_24	Control	4638	15.1	F	124.194	Total
5532_PFC_01	Control	5532	18.4	M	154.548	Total
5532_PFC_02	Control	5532	18.4	M	235.374	Total
5559_PFC_01	Control	5559	19.8	F	120.132	Total
5559_PFC_02	Control	5559	19.8	F	148.907	Total
5559_PFC_03	Control	5559	19.8	F	125.565	Total
5559_PFC_04	Control	5559	19.8	F	119.134	Total
1459_PFC_01	AT	1459	19.9	F	65.2175	NHEJ
1459_PFC_02	AT	1459	19.9	F	220.448	NHEJ
1459_PFC_03	AT	1459	19.9	F	99.0861	NHEJ
1459_PFC_04	AT	1459	19.9	F	111.448	NHEJ
1465_PFC_17	Control	1465	17.5	M	35.2439	NHEJ
1465_PFC_18	Control	1465	17.5	M	117.132	NHEJ
1465_MDA_12	Control	1465	17.5	M	36.5765	NHEJ
1465_MDA_18	Control	1465	17.5	M	69.8327	NHEJ
1465_MDA_20	Control	1465	17.5	M	83.7106	NHEJ
1465_MDA_25	Control	1465	17.5	M	48.2649	NHEJ
1465_MDA_02	Control	1465	17.5	M	80.3963	NHEJ
1465_MDA_30	Control	1465	17.5	M	31.9138	NHEJ
1465_MDA_39	Control	1465	17.5	M	68.4126	NHEJ
1465_MDA_43	Control	1465	17.5	M	80.2862	NHEJ
1465_MDA_46	Control	1465	17.5	M	68.2146	NHEJ
1465_MDA_51	Control	1465	17.5	M	132.986	NHEJ
1465_MDA_05	Control	1465	17.5	M	81.7762	NHEJ
1465_MDA_06	Control	1465	17.5	M	152.855	NHEJ
1465_MDA_08	Control	1465	17.5	M	104.578	NHEJ
1465_PFC_22	Control	1465	17.5	M	125.921	NHEJ
1465_PFC_20	Control	1465	17.5	M	130.567	NHEJ
1465_PFC_21	Control	1465	17.5	M	55.9944	NHEJ
1485_PFC_01	AT	1485	24.9	F	199.287	NHEJ
1485_PFC_02	AT	1485	24.9	F	73.4383	NHEJ
1485_PFC_03	AT	1485	24.9	F	105.634	NHEJ
1485_PFC_04	AT	1485	24.9	F	138.214	NHEJ
1485_PFC_05	AT	1485	24.9	F	210.39	NHEJ
1485_PFC_06	AT	1485	24.9	F	35.2337	NHEJ
1485_PFC_07	AT	1485	24.9	F	134.191	NHEJ
4638_MDA_02	Control	4638	15.1	F	45.3551	NHEJ
4638_MDA_03	Control	4638	15.1	F	52.1688	NHEJ
4638_MDA_04	Control	4638	15.1	F	85.1146	NHEJ
4638_MDA_07	Control	4638	15.1	F	35.3729	NHEJ
4638_MDA_11	Control	4638	15.1	F	47.8004	NHEJ
4638_MDA_12	Control	4638	15.1	F	79.0262	NHEJ
4638_MDA_14	Control	4638	15.1	F	54.9568	NHEJ
4638_MDA_15	Control	4638	15.1	F	83.703	NHEJ
4638_MDA_20	Control	4638	15.1	F	48.3894	NHEJ
4638_MDA_24	Control	4638	15.1	F	70.9678	NHEJ
5532_PFC_01	Control	5532	18.4	M	88.3129	NHEJ
5532_PFC_02	Control	5532	18.4	M	67.2497	NHEJ
5559_PFC_01	Control	5559	19.8	F	77.7327	NHEJ
5559_PFC_02	Control	5559	19.8	F	92.1802	NHEJ
5559_PFC_03	Control	5559	19.8	F	31.3913	NHEJ
5559_PFC_04	Control	5559	19.8	F	104.242	NHEJ
1459_PFC_01	AT	1459	19.9	F	13.0435	MMEJ
1459_PFC_02	AT	1459	19.9	F	31.4925	MMEJ
1459_PFC_03	AT	1459	19.9	F	19.8172	MMEJ
1459_PFC_04	AT	1459	19.9	F	8.57293	MMEJ
1465_PFC_17	Control	1465	17.5	M	0	MMEJ
1465_PFC_18	Control	1465	17.5	M	0	MMEJ
1465_MDA_12	Control	1465	17.5	M	29.2612	MMEJ
1465_MDA_18	Control	1465	17.5	M	11.6388	MMEJ
1465_MDA_20	Control	1465	17.5	M	0	MMEJ
1465_MDA_25	Control	1465	17.5	M	13.79	MMEJ
1465_MDA_02	Control	1465	17.5	M	32.1585	MMEJ
1465_MDA_30	Control	1465	17.5	M	21.2759	MMEJ
1465_MDA_39	Control	1465	17.5	M	20.5238	MMEJ
1465_MDA_43	Control	1465	17.5	M	26.7621	MMEJ
1465_MDA_46	Control	1465	17.5	M	0	MMEJ
1465_MDA_51	Control	1465	17.5	M	11.0821	MMEJ
1465_MDA_05	Control	1465	17.5	M	0	MMEJ
1465_MDA_06	Control	1465	17.5	M	61.142	MMEJ
1465_MDA_08	Control	1465	17.5	M	13.0722	MMEJ
1465_PFC_22	Control	1465	17.5	M	19.8823	MMEJ
1465_PFC_20	Control	1465	17.5	M	19.5851	MMEJ
1465_PFC_21	Control	1465	17.5	M	9.33241	MMEJ
1485_PFC_01	AT	1485	24.9	F	23.4456	MMEJ
1485_PFC_02	AT	1485	24.9	F	44.063	MMEJ
1485_PFC_03	AT	1485	24.9	F	0	MMEJ
1485_PFC_04	AT	1485	24.9	F	16.2605	MMEJ
1485_PFC_05	AT	1485	24.9	F	26.2988	MMEJ
1485_PFC_06	AT	1485	24.9	F	46.9783	MMEJ
1485_PFC_07	AT	1485	24.9	F	18.5091	MMEJ
4638_MDA_02	Control	4638	15.1	F	25.9172	MMEJ
4638_MDA_03	Control	4638	15.1	F	13.0422	MMEJ
4638_MDA_04	Control	4638	15.1	F	0	MMEJ
4638_MDA_07	Control	4638	15.1	F	17.6864	MMEJ
4638_MDA_11	Control	4638	15.1	F	11.9501	MMEJ
4638_MDA_12	Control	4638	15.1	F	7.1842	MMEJ
4638_MDA_14	Control	4638	15.1	F	10.9914	MMEJ
4638_MDA_15	Control	4638	15.1	F	7.60936	MMEJ
4638_MDA_20	Control	4638	15.1	F	36.2921	MMEJ
4638_MDA_24	Control	4638	15.1	F	17.7419	MMEJ
5532_PFC_01	Control	5532	18.4	M	0	MMEJ
5532_PFC_02	Control	5532	18.4	M	16.8124	MMEJ
5559_PFC_01	Control	5559	19.8	F	21.1998	MMEJ
5559_PFC_02	Control	5559	19.8	F	14.1816	MMEJ
5559_PFC_03	Control	5559	19.8	F	31.3913	MMEJ
5559_PFC_04	Control	5559	19.8	F	7.44587	MMEJ

## Sheet: Fig.4c
Cell_ID	Diagnosis	Case_ID	Age	Gender	EstRate	DelType
1124_PFC_01	Cockayne	1124	4.7	F	589.945	Total
1124_PFC_02	Cockayne	1124	4.7	F	586.584	Total
1124_PFC_03	Cockayne	1124	4.7	F	350.348	Total
1286_PFC_01	Cockayne	1286	5.8	M	192.074	Total
1286_PFC_02	Cockayne	1286	5.8	M	145.782	Total
1286_PFC_04	Cockayne	1286	5.8	M	169.742	Total
1465_PFC_17	Control	1465	17.5	M	88.1098	Total
1465_PFC_18	Control	1465	17.5	M	156.176	Total
1465_MDA_12	Control	1465	17.5	M	87.7835	Total
1465_MDA_18	Control	1465	17.5	M	104.749	Total
1465_MDA_20	Control	1465	17.5	M	104.638	Total
1465_MDA_25	Control	1465	17.5	M	89.6349	Total
1465_MDA_02	Control	1465	17.5	M	128.634	Total
1465_MDA_30	Control	1465	17.5	M	74.4656	Total
1465_MDA_39	Control	1465	17.5	M	102.619	Total
1465_MDA_43	Control	1465	17.5	M	120.429	Total
1465_MDA_46	Control	1465	17.5	M	90.9528	Total
1465_MDA_51	Control	1465	17.5	M	171.773	Total
1465_MDA_05	Control	1465	17.5	M	98.1314	Total
1465_MDA_06	Control	1465	17.5	M	213.997	Total
1465_MDA_08	Control	1465	17.5	M	130.722	Total
1465_PFC_22	Control	1465	17.5	M	198.823	Total
1465_PFC_20	Control	1465	17.5	M	176.266	Total
1465_PFC_21	Control	1465	17.5	M	111.989	Total
1762_PFC_02	Cockayne	1762	4.4	F	100.209	Total
1762_PFC_01	Cockayne	1762	4.4	F	192.988	Total
1762_PFC_03	Cockayne	1762	4.4	F	90.3914	Total
1762_PFC_04	Cockayne	1762	4.4	F	181.376	Total
1762_PFC_06	Cockayne	1762	4.4	F	111.618	Total
1762_PFC_05	Cockayne	1762	4.4	F	49.465	Total
4638_MDA_02	Control	4638	15.1	F	84.2309	Total
4638_MDA_03	Control	4638	15.1	F	78.2531	Total
4638_MDA_04	Control	4638	15.1	F	136.183	Total
4638_MDA_07	Control	4638	15.1	F	76.6412	Total
4638_MDA_11	Control	4638	15.1	F	125.476	Total
4638_MDA_12	Control	4638	15.1	F	136.5	Total
4638_MDA_14	Control	4638	15.1	F	153.879	Total
4638_MDA_15	Control	4638	15.1	F	129.359	Total
4638_MDA_20	Control	4638	15.1	F	108.876	Total
4638_MDA_24	Control	4638	15.1	F	124.194	Total
5105_PFC_01	Cockayne	5105	8.7	M	204.209	Total
5105_PFC_02	Cockayne	5105	8.7	M	139.46	Total
5105_PFC_03	Cockayne	5105	8.7	M	83.1376	Total
5105_PFC_04	Cockayne	5105	8.7	M	179.599	Total
5105_PFC_05	Cockayne	5105	8.7	M	78.8656	Total
5105_PFC_06	Cockayne	5105	8.7	M	150.069	Total
5532_PFC_01	Control	5532	18.4	M	154.548	Total
5532_PFC_02	Control	5532	18.4	M	235.374	Total
5559_PFC_01	Control	5559	19.8	F	120.132	Total
5559_PFC_02	Control	5559	19.8	F	148.907	Total
5559_PFC_03	Control	5559	19.8	F	125.565	Total
5559_PFC_04	Control	5559	19.8	F	119.134	Total
580_PFC_01	Cockayne	580	8.4	F	170.033	Total
580_PFC_02	Cockayne	580	8.4	F	158.817	Total
580_PFC_03	Cockayne	580	8.4	F	147.553	Total
580_PFC_04	Cockayne	580	8.4	F	129.862	Total
682_PFC_02	Cockayne	682	32.8	M	148.345	Total
682_PFC_01	Cockayne	682	32.8	M	98.5521	Total
682_PFC_03	Cockayne	682	32.8	M	188.084	Total
682_PFC_04	Cockayne	682	32.8	M	109.388	Total
1124_PFC_01	Cockayne	1124	4.7	F	168.556	NHEJ
1124_PFC_02	Cockayne	1124	4.7	F	329.953	NHEJ
1124_PFC_03	Cockayne	1124	4.7	F	191.099	NHEJ
1286_PFC_01	Cockayne	1286	5.8	M	160.062	NHEJ
1286_PFC_02	Cockayne	1286	5.8	M	124.956	NHEJ
1286_PFC_04	Cockayne	1286	5.8	M	63.6533	NHEJ
1465_PFC_17	Control	1465	17.5	M	35.2439	NHEJ
1465_PFC_18	Control	1465	17.5	M	117.132	NHEJ
1465_MDA_12	Control	1465	17.5	M	36.5765	NHEJ
1465_MDA_18	Control	1465	17.5	M	69.8327	NHEJ
1465_MDA_20	Control	1465	17.5	M	83.7106	NHEJ
1465_MDA_25	Control	1465	17.5	M	48.2649	NHEJ
1465_MDA_02	Control	1465	17.5	M	80.3963	NHEJ
1465_MDA_30	Control	1465	17.5	M	31.9138	NHEJ
1465_MDA_39	Control	1465	17.5	M	68.4126	NHEJ
1465_MDA_43	Control	1465	17.5	M	80.2862	NHEJ
1465_MDA_46	Control	1465	17.5	M	68.2146	NHEJ
1465_MDA_51	Control	1465	17.5	M	132.986	NHEJ
1465_MDA_05	Control	1465	17.5	M	81.7762	NHEJ
1465_MDA_06	Control	1465	17.5	M	152.855	NHEJ
1465_MDA_08	Control	1465	17.5	M	104.578	NHEJ
1465_PFC_22	Control	1465	17.5	M	125.921	NHEJ
1465_PFC_20	Control	1465	17.5	M	130.567	NHEJ
1465_PFC_21	Control	1465	17.5	M	55.9944	NHEJ
1762_PFC_02	Cockayne	1762	4.4	F	33.403	NHEJ
1762_PFC_01	Cockayne	1762	4.4	F	135.091	NHEJ
1762_PFC_03	Cockayne	1762	4.4	F	45.1957	NHEJ
1762_PFC_04	Cockayne	1762	4.4	F	163.238	NHEJ
1762_PFC_06	Cockayne	1762	4.4	F	95.6723	NHEJ
1762_PFC_05	Cockayne	1762	4.4	F	12.3663	NHEJ
4638_MDA_02	Control	4638	15.1	F	45.3551	NHEJ
4638_MDA_03	Control	4638	15.1	F	52.1688	NHEJ
4638_MDA_04	Control	4638	15.1	F	85.1146	NHEJ
4638_MDA_07	Control	4638	15.1	F	35.3729	NHEJ
4638_MDA_11	Control	4638	15.1	F	47.8004	NHEJ
4638_MDA_12	Control	4638	15.1	F	79.0262	NHEJ
4638_MDA_14	Control	4638	15.1	F	54.9568	NHEJ
4638_MDA_15	Control	4638	15.1	F	83.703	NHEJ
4638_MDA_20	Control	4638	15.1	F	48.3894	NHEJ
4638_MDA_24	Control	4638	15.1	F	70.9678	NHEJ
5105_PFC_01	Cockayne	5105	8.7	M	140.394	NHEJ
5105_PFC_02	Cockayne	5105	8.7	M	69.7298	NHEJ
5105_PFC_03	Cockayne	5105	8.7	M	72.7454	NHEJ
5105_PFC_04	Cockayne	5105	8.7	M	145.924	NHEJ
5105_PFC_05	Cockayne	5105	8.7	M	47.3194	NHEJ
5105_PFC_06	Cockayne	5105	8.7	M	112.552	NHEJ
5532_PFC_01	Control	5532	18.4	M	88.3129	NHEJ
5532_PFC_02	Control	5532	18.4	M	67.2497	NHEJ
5559_PFC_01	Control	5559	19.8	F	77.7327	NHEJ
5559_PFC_02	Control	5559	19.8	F	92.1802	NHEJ
5559_PFC_03	Control	5559	19.8	F	31.3913	NHEJ
5559_PFC_04	Control	5559	19.8	F	104.242	NHEJ
580_PFC_01	Cockayne	580	8.4	F	170.033	NHEJ
580_PFC_02	Cockayne	580	8.4	F	63.5269	NHEJ
580_PFC_03	Cockayne	580	8.4	F	118.042	NHEJ
580_PFC_04	Cockayne	580	8.4	F	72.1457	NHEJ
682_PFC_02	Cockayne	682	32.8	M	91.2892	NHEJ
682_PFC_01	Cockayne	682	32.8	M	42.2366	NHEJ
682_PFC_03	Cockayne	682	32.8	M	111.141	NHEJ
682_PFC_04	Cockayne	682	32.8	M	54.694	NHEJ
1124_PFC_01	Cockayne	1124	4.7	F	337.112	MMEJ
1124_PFC_02	Cockayne	1124	4.7	F	207.748	MMEJ
1124_PFC_03	Cockayne	1124	4.7	F	127.399	MMEJ
1286_PFC_01	Cockayne	1286	5.8	M	0	MMEJ
1286_PFC_02	Cockayne	1286	5.8	M	20.8261	MMEJ
1286_PFC_04	Cockayne	1286	5.8	M	21.2178	MMEJ
1465_PFC_17	Control	1465	17.5	M	0	MMEJ
1465_PFC_18	Control	1465	17.5	M	0	MMEJ
1465_MDA_12	Control	1465	17.5	M	29.2612	MMEJ
1465_MDA_18	Control	1465	17.5	M	11.6388	MMEJ
1465_MDA_20	Control	1465	17.5	M	0	MMEJ
1465_MDA_25	Control	1465	17.5	M	13.79	MMEJ
1465_MDA_02	Control	1465	17.5	M	32.1585	MMEJ
1465_MDA_30	Control	1465	17.5	M	21.2759	MMEJ
1465_MDA_39	Control	1465	17.5	M	20.5238	MMEJ
1465_MDA_43	Control	1465	17.5	M	26.7621	MMEJ
1465_MDA_46	Control	1465	17.5	M	0	MMEJ
1465_MDA_51	Control	1465	17.5	M	11.0821	MMEJ
1465_MDA_05	Control	1465	17.5	M	0	MMEJ
1465_MDA_06	Control	1465	17.5	M	61.142	MMEJ
1465_MDA_08	Control	1465	17.5	M	13.0722	MMEJ
1465_PFC_22	Control	1465	17.5	M	19.8823	MMEJ
1465_PFC_20	Control	1465	17.5	M	19.5851	MMEJ
1465_PFC_21	Control	1465	17.5	M	9.33241	MMEJ
1762_PFC_02	Cockayne	1762	4.4	F	0	MMEJ
1762_PFC_01	Cockayne	1762	4.4	F	28.9482	MMEJ
1762_PFC_03	Cockayne	1762	4.4	F	11.2989	MMEJ
1762_PFC_04	Cockayne	1762	4.4	F	9.0688	MMEJ
1762_PFC_06	Cockayne	1762	4.4	F	0	MMEJ
1762_PFC_05	Cockayne	1762	4.4	F	12.3663	MMEJ
4638_MDA_02	Control	4638	15.1	F	25.9172	MMEJ
4638_MDA_03	Control	4638	15.1	F	13.0422	MMEJ
4638_MDA_04	Control	4638	15.1	F	0	MMEJ
4638_MDA_07	Control	4638	15.1	F	17.6864	MMEJ
4638_MDA_11	Control	4638	15.1	F	11.9501	MMEJ
4638_MDA_12	Control	4638	15.1	F	7.1842	MMEJ
4638_MDA_14	Control	4638	15.1	F	10.9914	MMEJ
4638_MDA_15	Control	4638	15.1	F	7.60936	MMEJ
4638_MDA_20	Control	4638	15.1	F	36.2921	MMEJ
4638_MDA_24	Control	4638	15.1	F	17.7419	MMEJ
5105_PFC_01	Cockayne	5105	8.7	M	12.7631	MMEJ
5105_PFC_02	Cockayne	5105	8.7	M	0	MMEJ
5105_PFC_03	Cockayne	5105	8.7	M	0	MMEJ
5105_PFC_04	Cockayne	5105	8.7	M	11.2249	MMEJ
5105_PFC_05	Cockayne	5105	8.7	M	15.7731	MMEJ
5105_PFC_06	Cockayne	5105	8.7	M	0	MMEJ
5532_PFC_01	Control	5532	18.4	M	0	MMEJ
5532_PFC_02	Control	5532	18.4	M	16.8124	MMEJ
5559_PFC_01	Control	5559	19.8	F	21.1998	MMEJ
5559_PFC_02	Control	5559	19.8	F	14.1816	MMEJ
5559_PFC_03	Control	5559	19.8	F	31.3913	MMEJ
5559_PFC_04	Control	5559	19.8	F	7.44587	MMEJ
580_PFC_01	Cockayne	580	8.4	F	0	MMEJ
580_PFC_02	Cockayne	580	8.4	F	63.5269	MMEJ
580_PFC_03	Cockayne	580	8.4	F	0	MMEJ
580_PFC_04	Cockayne	580	8.4	F	28.8583	MMEJ
682_PFC_02	Cockayne	682	32.8	M	22.8223	MMEJ
682_PFC_01	Cockayne	682	32.8	M	0	MMEJ
682_PFC_03	Cockayne	682	32.8	M	34.1971	MMEJ
682_PFC_04	Cockayne	682	32.8	M	27.347	MMEJ

## Sheet: Fig.4d
HitPerMb	Quantile	DelType	Exp_source
0	q1	NHEJ	CSB_NSC
0.0293881	q2	NHEJ	CSB_NSC
0.07759	q3	NHEJ	CSB_NSC
0.0822557	q4	NHEJ	CSB_NSC
0	q1	NHEJ	CSB_NSC
0.0503797	q2	NHEJ	CSB_NSC
0.0637962	q3	NHEJ	CSB_NSC
0.0884249	q4	NHEJ	CSB_NSC
0.0413601	q1	NHEJ	CSB_NSC
0.0335864	q2	NHEJ	CSB_NSC
0.0741415	q3	NHEJ	CSB_NSC
0.0760866	q4	NHEJ	CSB_NSC
0.0620402	q1	NHEJ	CSB_NSC
0.0251898	q2	NHEJ	CSB_NSC
0.0672446	q3	NHEJ	CSB_NSC
0.0843121	q4	NHEJ	CSB_NSC
0.0517001	q1	NHEJ	CSB_NSC
0.0461814	q2	NHEJ	CSB_NSC
0.0706931	q3	NHEJ	CSB_NSC
0.0719738	q4	NHEJ	CSB_NSC
0.0206801	q1	NHEJ	CSB_NSC
0.0335864	q2	NHEJ	CSB_NSC
0.0741415	q3	NHEJ	CSB_NSC
0.0801994	q4	NHEJ	CSB_NSC
0.0517001	q1	NHEJ	CSB_NSC
0.0503797	q2	NHEJ	CSB_NSC
0.0655204	q3	NHEJ	CSB_NSC
0.0760866	q4	NHEJ	CSB_NSC
0.01034	q1	NHEJ	CSB_NSC
0.0293881	q2	NHEJ	CSB_NSC
0.0827626	q3	NHEJ	CSB_NSC
0.0740302	q4	NHEJ	CSB_NSC
0.0310201	q1	NHEJ	CSB_NSC
0.0503797	q2	NHEJ	CSB_NSC
0.0844868	q3	NHEJ	CSB_NSC
0.057579	q4	NHEJ	CSB_NSC
0.0517001	q1	NHEJ	CSB_NSC
0.0461814	q2	NHEJ	CSB_NSC
0.0637962	q3	NHEJ	CSB_NSC
0.0801994	q4	NHEJ	CSB_NSC
0.0517001	q1	NHEJ	CSB_NSC
0.0377847	q2	NHEJ	CSB_NSC
0.062072	q3	NHEJ	CSB_NSC
0.0863685	q4	NHEJ	CSB_NSC
0	q1	NHEJ	CSB_NSC
0.0461814	q2	NHEJ	CSB_NSC
0.0758657	q3	NHEJ	CSB_NSC
0.0760866	q4	NHEJ	CSB_NSC
0.01034	q1	NHEJ	CSB_NSC
0.0671729	q2	NHEJ	CSB_NSC
0.0655204	q3	NHEJ	CSB_NSC
0.0760866	q4	NHEJ	CSB_NSC
0.01034	q1	NHEJ	CSB_NSC
0.0461814	q2	NHEJ	CSB_NSC
0.062072	q3	NHEJ	CSB_NSC
0.0904813	q4	NHEJ	CSB_NSC
0	q1	NHEJ	CSB_NSC
0.0503797	q2	NHEJ	CSB_NSC
0.0655204	q3	NHEJ	CSB_NSC
0.0863685	q4	NHEJ	CSB_NSC
0.0517001	q1	NHEJ	CSB_NSC
0.0419831	q2	NHEJ	CSB_NSC
0.0637962	q3	NHEJ	CSB_NSC
0.0822557	q4	NHEJ	CSB_NSC
0.0206801	q1	NHEJ	CSB_NSC
0.0293881	q2	NHEJ	CSB_NSC
0.0724173	q3	NHEJ	CSB_NSC
0.0843121	q4	NHEJ	CSB_NSC
0	q1	NHEJ	CSB_NSC
0.0419831	q2	NHEJ	CSB_NSC
0.0672446	q3	NHEJ	CSB_NSC
0.0884249	q4	NHEJ	CSB_NSC
0.0206801	q1	NHEJ	CSB_NSC
0.0461814	q2	NHEJ	CSB_NSC
0.0741415	q3	NHEJ	CSB_NSC
0.0740302	q4	NHEJ	CSB_NSC
0.0620402	q1	NHEJ	CSB_NSC
0.0587763	q2	NHEJ	CSB_NSC
0.0637962	q3	NHEJ	CSB_NSC
0.0719738	q4	NHEJ	CSB_NSC
0.01034	q1	NHEJ	CSB_NSC
0.0671729	q2	NHEJ	CSB_NSC
0.0672446	q3	NHEJ	CSB_NSC
0.0740302	q4	NHEJ	CSB_NSC
0.01034	q1	NHEJ	CSB_NSC
0.054578	q2	NHEJ	CSB_NSC
0.0724173	q3	NHEJ	CSB_NSC
0.0740302	q4	NHEJ	CSB_NSC
0.01034	q1	NHEJ	CSB_NSC
0.054578	q2	NHEJ	CSB_NSC
0.0724173	q3	NHEJ	CSB_NSC
0.0740302	q4	NHEJ	CSB_NSC
0.01034	q1	NHEJ	CSB_NSC
0.0293881	q2	NHEJ	CSB_NSC
0.0689689	q3	NHEJ	CSB_NSC
0.0904813	q4	NHEJ	CSB_NSC
0.0206801	q1	NHEJ	CSB_NSC
0.0503797	q2	NHEJ	CSB_NSC
0.0655204	q3	NHEJ	CSB_NSC
0.0822557	q4	NHEJ	CSB_NSC
0.0413601	q1	NHEJ	CSB_NSC
0.0251898	q2	NHEJ	CSB_NSC
0.0672446	q3	NHEJ	CSB_NSC
0.0884249	q4	NHEJ	CSB_NSC
0.0206801	q1	NHEJ	CSB_NSC
0.0335864	q2	NHEJ	CSB_NSC
0.0689689	q3	NHEJ	CSB_NSC
0.0863685	q4	NHEJ	CSB_NSC
0.0310201	q1	NHEJ	CSB_NSC
0.0293881	q2	NHEJ	CSB_NSC
0.0793142	q3	NHEJ	CSB_NSC
0.0740302	q4	NHEJ	CSB_NSC
0.0413601	q1	NHEJ	CSB_NSC
0.0293881	q2	NHEJ	CSB_NSC
0.0758657	q3	NHEJ	CSB_NSC
0.0760866	q4	NHEJ	CSB_NSC
0.01034	q1	NHEJ	CSB_NSC
0.0419831	q2	NHEJ	CSB_NSC
0.0655204	q3	NHEJ	CSB_NSC
0.0884249	q4	NHEJ	CSB_NSC
0.0517001	q1	NHEJ	CSB_NSC
0.0419831	q2	NHEJ	CSB_NSC
0.0689689	q3	NHEJ	CSB_NSC
0.0760866	q4	NHEJ	CSB_NSC
0.01034	q1	NHEJ	CSB_NSC
0.0419831	q2	NHEJ	CSB_NSC
0.0810384	q3	NHEJ	CSB_NSC
0.0699174	q4	NHEJ	CSB_NSC
0.0206801	q1	NHEJ	CSB_NSC
0.0503797	q2	NHEJ	CSB_NSC
0.0586235	q3	NHEJ	CSB_NSC
0.0904813	q4	NHEJ	CSB_NSC
0.0620402	q1	NHEJ	CSB_NSC
0.0587763	q2	NHEJ	CSB_NSC
0.0706931	q3	NHEJ	CSB_NSC
0.0637482	q4	NHEJ	CSB_NSC
0.0310201	q1	NHEJ	CSB_NSC
0.00419831	q2	NHEJ	CSB_NSC
0.0844868	q3	NHEJ	CSB_NSC
0.0801994	q4	NHEJ	CSB_NSC
0.01034	q1	NHEJ	CSB_NSC
0.054578	q2	NHEJ	CSB_NSC
0.0637962	q3	NHEJ	CSB_NSC
0.0843121	q4	NHEJ	CSB_NSC
0.0310201	q1	NHEJ	CSB_NSC
0.0461814	q2	NHEJ	CSB_NSC
0.062072	q3	NHEJ	CSB_NSC
0.0863685	q4	NHEJ	CSB_NSC
0.0310201	q1	NHEJ	CSB_NSC
0.0377847	q2	NHEJ	CSB_NSC
0.0706931	q3	NHEJ	CSB_NSC
0.0801994	q4	NHEJ	CSB_NSC
0.0206801	q1	NHEJ	CSB_NSC
0.0377847	q2	NHEJ	CSB_NSC
0.0655204	q3	NHEJ	CSB_NSC
0.0884249	q4	NHEJ	CSB_NSC
0.0517001	q1	NHEJ	CSB_NSC
0.0377847	q2	NHEJ	CSB_NSC
0.0672446	q3	NHEJ	CSB_NSC
0.0801994	q4	NHEJ	CSB_NSC
0.0310201	q1	NHEJ	CSB_NSC
0.0419831	q2	NHEJ	CSB_NSC
0.0568993	q3	NHEJ	CSB_NSC
0.0945941	q4	NHEJ	CSB_NSC
0.0620402	q1	NHEJ	CSB_NSC
0.0419831	q2	NHEJ	CSB_NSC
0.062072	q3	NHEJ	CSB_NSC
0.0822557	q4	NHEJ	CSB_NSC
0.0413601	q1	NHEJ	CSB_NSC
0.0461814	q2	NHEJ	CSB_NSC
0.0758657	q3	NHEJ	CSB_NSC
0.067861	q4	NHEJ	CSB_NSC
0.0413601	q1	NHEJ	CSB_NSC
0.0377847	q2	NHEJ	CSB_NSC
0.0603477	q3	NHEJ	CSB_NSC
0.0904813	q4	NHEJ	CSB_NSC
0.0310201	q1	NHEJ	CSB_NSC
0.0377847	q2	NHEJ	CSB_NSC
0.062072	q3	NHEJ	CSB_NSC
0.0904813	q4	NHEJ	CSB_NSC
0.0310201	q1	NHEJ	CSB_NSC
0.0377847	q2	NHEJ	CSB_NSC
0.0655204	q3	NHEJ	CSB_NSC
0.0863685	q4	NHEJ	CSB_NSC
0.0310201	q1	NHEJ	CSB_NSC
0.0629746	q2	NHEJ	CSB_NSC
0.0586235	q3	NHEJ	CSB_NSC
0.0822557	q4	NHEJ	CSB_NSC
0.0723802	q1	NHEJ	CSB_NSC
0.0293881	q2	NHEJ	CSB_NSC
0.0810384	q3	NHEJ	CSB_NSC
0.0637482	q4	NHEJ	CSB_NSC
0.0206801	q1	NHEJ	CSB_NSC
0.0503797	q2	NHEJ	CSB_NSC
0.0758657	q3	NHEJ	CSB_NSC
0.0699174	q4	NHEJ	CSB_NSC
0.01034	q1	NHEJ	CSB_NSC
0.0503797	q2	NHEJ	CSB_NSC
0.0724173	q3	NHEJ	CSB_NSC
0.0760866	q4	NHEJ	CSB_NSC
0.0310201	q1	NHEJ	CSB_NSC
0.0377847	q2	NHEJ	CSB_NSC
0.0741415	q3	NHEJ	CSB_NSC
0.0760866	q4	NHEJ	CSB_NSC
0.0206801	q1	NHEJ	CSB_NSC
0.0335864	q2	NHEJ	CSB_NSC
0.0655204	q3	NHEJ	CSB_NSC
0.0904813	q4	NHEJ	CSB_NSC
0.0206801	q1	NHEJ	CSB_NSC
0.0461814	q2	NHEJ	CSB_NSC
0.0913837	q3	NHEJ	CSB_NSC
0.0534662	q4	NHEJ	CSB_NSC
0.0206801	q1	NHEJ	CSB_NSC
0.0377847	q2	NHEJ	CSB_NSC
0.0844868	q3	NHEJ	CSB_NSC
0.0658046	q4	NHEJ	CSB_NSC
0.0517001	q1	NHEJ	CSB_NSC
0.0419831	q2	NHEJ	CSB_NSC
0.0689689	q3	NHEJ	CSB_NSC
0.0760866	q4	NHEJ	CSB_NSC
0.0310201	q1	NHEJ	CSB_NSC
0.0587763	q2	NHEJ	CSB_NSC
0.062072	q3	NHEJ	CSB_NSC
0.0801994	q4	NHEJ	CSB_NSC
0.0310201	q1	NHEJ	CSB_NSC
0.0335864	q2	NHEJ	CSB_NSC
0.062072	q3	NHEJ	CSB_NSC
0.0925377	q4	NHEJ	CSB_NSC
0.0310201	q1	NHEJ	CSB_NSC
0.0503797	q2	NHEJ	CSB_NSC
0.0551751	q3	NHEJ	CSB_NSC
0.0925377	q4	NHEJ	CSB_NSC
0.0413601	q1	NHEJ	CSB_NSC
0.0461814	q2	NHEJ	CSB_NSC
0.0724173	q3	NHEJ	CSB_NSC
0.0719738	q4	NHEJ	CSB_NSC
0.0723802	q1	NHEJ	CSB_NSC
0.0293881	q2	NHEJ	CSB_NSC
0.0827626	q3	NHEJ	CSB_NSC
0.0616918	q4	NHEJ	CSB_NSC
0.0413601	q1	NHEJ	CSB_NSC
0.0503797	q2	NHEJ	CSB_NSC
0.0637962	q3	NHEJ	CSB_NSC
0.0801994	q4	NHEJ	CSB_NSC
0.0310201	q1	NHEJ	CSB_NSC
0.0335864	q2	NHEJ	CSB_NSC
0.0655204	q3	NHEJ	CSB_NSC
0.0884249	q4	NHEJ	CSB_NSC
0.0206801	q1	NHEJ	CSB_NSC
0.0419831	q2	NHEJ	CSB_NSC
0.0637962	q3	NHEJ	CSB_NSC
0.0884249	q4	NHEJ	CSB_NSC
0.0620402	q1	NHEJ	CSB_NSC
0.0377847	q2	NHEJ	CSB_NSC
0.0724173	q3	NHEJ	CSB_NSC
0.0719738	q4	NHEJ	CSB_NSC
0.0517001	q1	NHEJ	CSB_NSC
0.0461814	q2	NHEJ	CSB_NSC
0.0655204	q3	NHEJ	CSB_NSC
0.078143	q4	NHEJ	CSB_NSC
0.0517001	q1	NHEJ	CSB_NSC
0.0125949	q2	NHEJ	CSB_NSC
0.0879353	q3	NHEJ	CSB_NSC
0.067861	q4	NHEJ	CSB_NSC
0.0206801	q1	NHEJ	CSB_NSC
0.0461814	q2	NHEJ	CSB_NSC
0.0706931	q3	NHEJ	CSB_NSC
0.078143	q4	NHEJ	CSB_NSC
0.0517001	q1	NHEJ	CSB_NSC
0.0503797	q2	NHEJ	CSB_NSC
0.0724173	q3	NHEJ	CSB_NSC
0.067861	q4	NHEJ	CSB_NSC
0.01034	q1	NHEJ	CSB_NSC
0.0671729	q2	NHEJ	CSB_NSC
0.0637962	q3	NHEJ	CSB_NSC
0.078143	q4	NHEJ	CSB_NSC
0.0310201	q1	NHEJ	CSB_NSC
0.0419831	q2	NHEJ	CSB_NSC
0.0724173	q3	NHEJ	CSB_NSC
0.0760866	q4	NHEJ	CSB_NSC
0.0413601	q1	NHEJ	CSB_NSC
0.0503797	q2	NHEJ	CSB_NSC
0.0603477	q3	NHEJ	CSB_NSC
0.0843121	q4	NHEJ	CSB_NSC
0.0206801	q1	NHEJ	CSB_NSC
0.0503797	q2	NHEJ	CSB_NSC
0.0534509	q3	NHEJ	CSB_NSC
0.0966505	q4	NHEJ	CSB_NSC
0.0413601	q1	NHEJ	CSB_NSC
0.054578	q2	NHEJ	CSB_NSC
0.0603477	q3	NHEJ	CSB_NSC
0.0822557	q4	NHEJ	CSB_NSC
0.0206801	q1	NHEJ	CSB_NSC
0.0587763	q2	NHEJ	CSB_NSC
0.0568993	q3	NHEJ	CSB_NSC
0.0884249	q4	NHEJ	CSB_NSC
0.0517001	q1	NHEJ	CSB_NSC
0.0461814	q2	NHEJ	CSB_NSC
0.062072	q3	NHEJ	CSB_NSC
0.0822557	q4	NHEJ	CSB_NSC
0.0413601	q1	NHEJ	CSB_NSC
0.0377847	q2	NHEJ	CSB_NSC
0.0534509	q3	NHEJ	CSB_NSC
0.0987069	q4	NHEJ	CSB_NSC
0.0620402	q1	NHEJ	CSB_NSC
0.0419831	q2	NHEJ	CSB_NSC
0.0672446	q3	NHEJ	CSB_NSC
0.0760866	q4	NHEJ	CSB_NSC
0.0413601	q1	NHEJ	CSB_NSC
0.0167932	q2	NHEJ	CSB_NSC
0.0793142	q3	NHEJ	CSB_NSC
0.078143	q4	NHEJ	CSB_NSC
0.0206801	q1	NHEJ	CSB_NSC
0.0461814	q2	NHEJ	CSB_NSC
0.0706931	q3	NHEJ	CSB_NSC
0.078143	q4	NHEJ	CSB_NSC
0.01034	q1	NHEJ	CSB_NSC
0.0671729	q2	NHEJ	CSB_NSC
0.0672446	q3	NHEJ	CSB_NSC
0.0740302	q4	NHEJ	CSB_NSC
0.0413601	q1	NHEJ	CSB_NSC
0.0503797	q2	NHEJ	CSB_NSC
0.0758657	q3	NHEJ	CSB_NSC
0.0658046	q4	NHEJ	CSB_NSC
0.0310201	q1	NHEJ	CSB_NSC
0.0335864	q2	NHEJ	CSB_NSC
0.0637962	q3	NHEJ	CSB_NSC
0.0904813	q4	NHEJ	CSB_NSC
0.0206801	q1	NHEJ	CSB_NSC
0.0251898	q2	NHEJ	CSB_NSC
0.07759	q3	NHEJ	CSB_NSC
0.0801994	q4	NHEJ	CSB_NSC
0.0517001	q1	NHEJ	CSB_NSC
0.0419831	q2	NHEJ	CSB_NSC
0.0672446	q3	NHEJ	CSB_NSC
0.078143	q4	NHEJ	CSB_NSC
0.0310201	q1	NHEJ	CSB_NSC
0.0293881	q2	NHEJ	CSB_NSC
0.0586235	q3	NHEJ	CSB_NSC
0.0987069	q4	NHEJ	CSB_NSC
0.0310201	q1	NHEJ	CSB_NSC
0.0503797	q2	NHEJ	CSB_NSC
0.0603477	q3	NHEJ	CSB_NSC
0.0863685	q4	NHEJ	CSB_NSC
0	q1	NHEJ	CSB_NSC
0.0377847	q2	NHEJ	CSB_NSC
0.07759	q3	NHEJ	CSB_NSC
0.078143	q4	NHEJ	CSB_NSC
0.0310201	q1	NHEJ	CSB_NSC
0.0503797	q2	NHEJ	CSB_NSC
0.0793142	q3	NHEJ	CSB_NSC
0.0637482	q4	NHEJ	CSB_NSC
0.0206801	q1	NHEJ	CSB_NSC
0.0293881	q2	NHEJ	CSB_NSC
0.07759	q3	NHEJ	CSB_NSC
0.078143	q4	NHEJ	CSB_NSC
0	q1	NHEJ	CSB_NSC
0.054578	q2	NHEJ	CSB_NSC
0.0637962	q3	NHEJ	CSB_NSC
0.0863685	q4	NHEJ	CSB_NSC
0.0310201	q1	NHEJ	CSB_NSC
0.0419831	q2	NHEJ	CSB_NSC
0.0672446	q3	NHEJ	CSB_NSC
0.0822557	q4	NHEJ	CSB_NSC
0.0620402	q1	NHEJ	CSB_NSC
0.0461814	q2	NHEJ	CSB_NSC
0.0689689	q3	NHEJ	CSB_NSC
0.0719738	q4	NHEJ	CSB_NSC
0.01034	q1	NHEJ	CSB_NSC
0.0629746	q2	NHEJ	CSB_NSC
0.0724173	q3	NHEJ	CSB_NSC
0.0699174	q4	NHEJ	CSB_NSC
0.0310201	q1	NHEJ	CSB_NSC
0.0419831	q2	NHEJ	CSB_NSC
0.093108	q3	NHEJ	CSB_NSC
0.0514098	q4	NHEJ	CSB_NSC
0	q1	NHEJ	CSB_NSC
0.0167932	q2	NHEJ	CSB_NSC
0.0672446	q3	NHEJ	CSB_NSC
0.100763	q4	NHEJ	CSB_NSC
0.0310201	q1	NHEJ	CSB_NSC
0.0293881	q2	NHEJ	CSB_NSC
0.07759	q3	NHEJ	CSB_NSC
0.0760866	q4	NHEJ	CSB_NSC
0.0310201	q1	NHEJ	CSB_NSC
0.0251898	q2	NHEJ	CSB_NSC
0.062072	q3	NHEJ	CSB_NSC
0.0966505	q4	NHEJ	CSB_NSC
0.0206801	q1	NHEJ	CSB_NSC
0.0209915	q2	NHEJ	CSB_NSC
0.0724173	q3	NHEJ	CSB_NSC
0.0884249	q4	NHEJ	CSB_NSC
0.0620402	q1	NHEJ	CSB_NSC
0.0377847	q2	NHEJ	CSB_NSC
0.0603477	q3	NHEJ	CSB_NSC
0.0863685	q4	NHEJ	CSB_NSC
0.0206801	q1	NHEJ	CSB_NSC
0.0335864	q2	NHEJ	CSB_NSC
0.0793142	q3	NHEJ	CSB_NSC
0.0740302	q4	NHEJ	CSB_NSC
0.0310201	q1	NHEJ	CSB_NSC
0.0419831	q2	NHEJ	CSB_NSC
0.0637962	q3	NHEJ	CSB_NSC
0.0863685	q4	NHEJ	CSB_NSC
0	q1	NHEJ	CSB_NSC
0.0503797	q2	NHEJ	CSB_NSC
0.0706931	q3	NHEJ	CSB_NSC
0.0801994	q4	NHEJ	CSB_NSC
0.01034	q1	NHEJ	CSB_NSC
0.0503797	q2	NHEJ	CSB_NSC
0.0603477	q3	NHEJ	CSB_NSC
0.0904813	q4	NHEJ	CSB_NSC
0.0310201	q1	NHEJ	CSB_NSC
0.0293881	q2	NHEJ	CSB_NSC
0.07759	q3	NHEJ	CSB_NSC
0.0760866	q4	NHEJ	CSB_NSC
0.0413601	q1	NHEJ	CSB_NSC
0.0419831	q2	NHEJ	CSB_NSC
0.0672446	q3	NHEJ	CSB_NSC
0.0801994	q4	NHEJ	CSB_NSC
0.0413601	q1	NHEJ	CSB_NSC
0.0335864	q2	NHEJ	CSB_NSC
0.0724173	q3	NHEJ	CSB_NSC
0.078143	q4	NHEJ	CSB_NSC
0.0620402	q1	NHEJ	CSB_NSC
0.0419831	q2	NHEJ	CSB_NSC
0.0793142	q3	NHEJ	CSB_NSC
0.0616918	q4	NHEJ	CSB_NSC
0.0310201	q1	NHEJ	CSB_NSC
0.0755695	q2	NHEJ	CSB_NSC
0.0637962	q3	NHEJ	CSB_NSC
0.0699174	q4	NHEJ	CSB_NSC
0.0310201	q1	NHEJ	CSB_NSC
0.0377847	q2	NHEJ	CSB_NSC
0.0672446	q3	NHEJ	CSB_NSC
0.0843121	q4	NHEJ	CSB_NSC
0	q1	NHEJ	CSB_NSC
0.0251898	q2	NHEJ	CSB_NSC
0.0706931	q3	NHEJ	CSB_NSC
0.0925377	q4	NHEJ	CSB_NSC
0.0206801	q1	NHEJ	CSB_NSC
0.054578	q2	NHEJ	CSB_NSC
0.0706931	q3	NHEJ	CSB_NSC
0.0740302	q4	NHEJ	CSB_NSC
0.0310201	q1	NHEJ	CSB_NSC
0.0461814	q2	NHEJ	CSB_NSC
0.0655204	q3	NHEJ	CSB_NSC
0.0822557	q4	NHEJ	CSB_NSC
0.0413601	q1	NHEJ	CSB_NSC
0.0419831	q2	NHEJ	CSB_NSC
0.0724173	q3	NHEJ	CSB_NSC
0.0740302	q4	NHEJ	CSB_NSC
0.01034	q1	NHEJ	CSB_NSC
0.0293881	q2	NHEJ	CSB_NSC
0.0706931	q3	NHEJ	CSB_NSC
0.0884249	q4	NHEJ	CSB_NSC
0.0310201	q1	NHEJ	CSB_NSC
0.0335864	q2	NHEJ	CSB_NSC
0.0741415	q3	NHEJ	CSB_NSC
0.078143	q4	NHEJ	CSB_NSC
0.0517001	q1	NHEJ	CSB_NSC
0.0335864	q2	NHEJ	CSB_NSC
0.0706931	q3	NHEJ	CSB_NSC
0.078143	q4	NHEJ	CSB_NSC
0.0206801	q1	NHEJ	CSB_NSC
0.0587763	q2	NHEJ	CSB_NSC
0.0689689	q3	NHEJ	CSB_NSC
0.0740302	q4	NHEJ	CSB_NSC
0.01034	q1	NHEJ	CSB_NSC
0.0293881	q2	NHEJ	CSB_NSC
0.0672446	q3	NHEJ	CSB_NSC
0.0925377	q4	NHEJ	CSB_NSC
0.01034	q1	NHEJ	CSB_NSC
0.0335864	q2	NHEJ	CSB_NSC
0.062072	q3	NHEJ	CSB_NSC
0.0966505	q4	NHEJ	CSB_NSC
0.0517001	q1	NHEJ	CSB_NSC
0.054578	q2	NHEJ	CSB_NSC
0.0637962	q3	NHEJ	CSB_NSC
0.0760866	q4	NHEJ	CSB_NSC
0.0517001	q1	NHEJ	CSB_NSC
0.0335864	q2	NHEJ	CSB_NSC
0.0637962	q3	NHEJ	CSB_NSC
0.0863685	q4	NHEJ	CSB_NSC
0.0517001	q1	NHEJ	CSB_NSC
0.0503797	q2	NHEJ	CSB_NSC
0.0637962	q3	NHEJ	CSB_NSC
0.078143	q4	NHEJ	CSB_NSC
0.0620402	q1	NHEJ	CSB_NSC
0.0377847	q2	NHEJ	CSB_NSC
0.0603477	q3	NHEJ	CSB_NSC
0.0863685	q4	NHEJ	CSB_NSC
0.0206801	q1	NHEJ	CSB_NSC
0.0167932	q2	NHEJ	CSB_NSC
0.0758657	q3	NHEJ	CSB_NSC
0.0863685	q4	NHEJ	CSB_NSC
0.0310201	q1	NHEJ	CSB_NSC
0.0293881	q2	NHEJ	CSB_NSC
0.0793142	q3	NHEJ	CSB_NSC
0.0740302	q4	NHEJ	CSB_NSC
0.0517001	q1	NHEJ	CSB_NSC
0.0293881	q2	NHEJ	CSB_NSC
0.0706931	q3	NHEJ	CSB_NSC
0.0801994	q4	NHEJ	CSB_NSC
0.0206801	q1	NHEJ	CSB_NSC
0.0335864	q2	NHEJ	CSB_NSC
0.0637962	q3	NHEJ	CSB_NSC
0.0925377	q4	NHEJ	CSB_NSC
0.0206801	q1	NHEJ	CSB_NSC
0.0167932	q2	NHEJ	CSB_NSC
0.0672446	q3	NHEJ	CSB_NSC
0.0966505	q4	NHEJ	CSB_NSC
0.0310201	q1	NHEJ	CSB_NSC
0.0503797	q2	NHEJ	CSB_NSC
0.0689689	q3	NHEJ	CSB_NSC
0.0760866	q4	NHEJ	CSB_NSC
0.0413601	q1	NHEJ	CSB_NSC
0.0377847	q2	NHEJ	CSB_NSC
0.0655204	q3	NHEJ	CSB_NSC
0.0843121	q4	NHEJ	CSB_NSC
0.0310201	q1	NHEJ	CSB_NSC
0.054578	q2	NHEJ	CSB_NSC
0.0793142	q3	NHEJ	CSB_NSC
0.0616918	q4	NHEJ	CSB_NSC
0.0206801	q1	NHEJ	CSB_NSC
0.0629746	q2	NHEJ	CSB_NSC
0.0844868	q3	NHEJ	CSB_NSC
0.0534662	q4	NHEJ	CSB_NSC
0.0206801	q1	NHEJ	CSB_NSC
0.054578	q2	NHEJ	CSB_NSC
0.0672446	q3	NHEJ	CSB_NSC
0.078143	q4	NHEJ	CSB_NSC
0.0206801	q1	NHEJ	CSB_NSC
0.054578	q2	NHEJ	CSB_NSC
0.0810384	q3	NHEJ	CSB_NSC
0.0616918	q4	NHEJ	CSB_NSC
0.0206801	q1	NHEJ	CSB_NSC
0.0419831	q2	NHEJ	CSB_NSC
0.0724173	q3	NHEJ	CSB_NSC
0.078143	q4	NHEJ	CSB_NSC
0.01034	q1	NHEJ	CSB_NSC
0.0461814	q2	NHEJ	CSB_NSC
0.0603477	q3	NHEJ	CSB_NSC
0.0925377	q4	NHEJ	CSB_NSC
0.0310201	q1	NHEJ	CSB_NSC
0.0587763	q2	NHEJ	CSB_NSC
0.0724173	q3	NHEJ	CSB_NSC
0.067861	q4	NHEJ	CSB_NSC
0	q1	NHEJ	CSB_NSC
0.0335864	q2	NHEJ	CSB_NSC
0.0741415	q3	NHEJ	CSB_NSC
0.0843121	q4	NHEJ	CSB_NSC
0.0413601	q1	NHEJ	CSB_NSC
0.0335864	q2	NHEJ	CSB_NSC
0.0637962	q3	NHEJ	CSB_NSC
0.0884249	q4	NHEJ	CSB_NSC
0.0620402	q1	NHEJ	CSB_NSC
0.0461814	q2	NHEJ	CSB_NSC
0.0603477	q3	NHEJ	CSB_NSC
0.0822557	q4	NHEJ	CSB_NSC
0.0620402	q1	NHEJ	CSB_NSC
0.054578	q2	NHEJ	CSB_NSC
0.0603477	q3	NHEJ	CSB_NSC
0.078143	q4	NHEJ	CSB_NSC
0.0206801	q1	NHEJ	CSB_NSC
0.0335864	q2	NHEJ	CSB_NSC
0.0689689	q3	NHEJ	CSB_NSC
0.0863685	q4	NHEJ	CSB_NSC
0.0206801	q1	NHEJ	CSB_NSC
0.0125949	q2	NHEJ	CSB_NSC
0.07759	q3	NHEJ	CSB_NSC
0.0863685	q4	NHEJ	CSB_NSC
0.0517001	q1	NHEJ	CSB_NSC
0.0377847	q2	NHEJ	CSB_NSC
0.0637962	q3	NHEJ	CSB_NSC
0.0843121	q4	NHEJ	CSB_NSC
0.0413601	q1	NHEJ	CSB_NSC
0.0335864	q2	NHEJ	CSB_NSC
0.0724173	q3	NHEJ	CSB_NSC
0.078143	q4	NHEJ	CSB_NSC
0.0517001	q1	NHEJ	CSB_NSC
0.0209915	q2	NHEJ	CSB_NSC
0.0689689	q3	NHEJ	CSB_NSC
0.0863685	q4	NHEJ	CSB_NSC
0.0310201	q1	NHEJ	CSB_NSC
0.0335864	q2	NHEJ	CSB_NSC
0.062072	q3	NHEJ	CSB_NSC
0.0925377	q4	NHEJ	CSB_NSC
0.01034	q1	NHEJ	CSB_NSC
0.0461814	q2	NHEJ	CSB_NSC
0.0655204	q3	NHEJ	CSB_NSC
0.0863685	q4	NHEJ	CSB_NSC
0.0310201	q1	NHEJ	CSB_NSC
0.054578	q2	NHEJ	CSB_NSC
0.0741415	q3	NHEJ	CSB_NSC
0.067861	q4	NHEJ	CSB_NSC
0.0517001	q1	NHEJ	CSB_NSC
0.0209915	q2	NHEJ	CSB_NSC
0.0758657	q3	NHEJ	CSB_NSC
0.078143	q4	NHEJ	CSB_NSC
0.0310201	q1	NHEJ	CSB_NSC
0.054578	q2	NHEJ	CSB_NSC
0.0655204	q3	NHEJ	CSB_NSC
0.078143	q4	NHEJ	CSB_NSC
0.0310201	q1	NHEJ	CSB_NSC
0.0377847	q2	NHEJ	CSB_NSC
0.0741415	q3	NHEJ	CSB_NSC
0.0760866	q4	NHEJ	CSB_NSC
0.0620402	q1	NHEJ	CSB_NSC
0.0461814	q2	NHEJ	CSB_NSC
0.0637962	q3	NHEJ	CSB_NSC
0.078143	q4	NHEJ	CSB_NSC
0.0413601	q1	NHEJ	CSB_NSC
0.0419831	q2	NHEJ	CSB_NSC
0.0672446	q3	NHEJ	CSB_NSC
0.0801994	q4	NHEJ	CSB_NSC
0.0310201	q1	NHEJ	CSB_NSC
0.0293881	q2	NHEJ	CSB_NSC
0.0672446	q3	NHEJ	CSB_NSC
0.0884249	q4	NHEJ	CSB_NSC
0.0517001	q1	NHEJ	CSB_NSC
0.054578	q2	NHEJ	CSB_NSC
0.062072	q3	NHEJ	CSB_NSC
0.078143	q4	NHEJ	CSB_NSC
0.0310201	q1	NHEJ	CSB_NSC
0.0587763	q2	NHEJ	CSB_NSC
0.0724173	q3	NHEJ	CSB_NSC
0.067861	q4	NHEJ	CSB_NSC
0.0310201	q1	NHEJ	CSB_NSC
0.0293881	q2	NHEJ	CSB_NSC
0.062072	q3	NHEJ	CSB_NSC
0.0945941	q4	NHEJ	CSB_NSC
0.01034	q1	NHEJ	CSB_NSC
0.0293881	q2	NHEJ	CSB_NSC
0.0862111	q3	NHEJ	CSB_NSC
0.0699174	q4	NHEJ	CSB_NSC
0.0310201	q1	NHEJ	CSB_NSC
0.0419831	q2	NHEJ	CSB_NSC
0.0741415	q3	NHEJ	CSB_NSC
0.0740302	q4	NHEJ	CSB_NSC
0.0413601	q1	NHEJ	CSB_NSC
0.0251898	q2	NHEJ	CSB_NSC
0.0603477	q3	NHEJ	CSB_NSC
0.0966505	q4	NHEJ	CSB_NSC
0.0413601	q1	NHEJ	CSB_NSC
0.0251898	q2	NHEJ	CSB_NSC
0.0672446	q3	NHEJ	CSB_NSC
0.0884249	q4	NHEJ	CSB_NSC
0.0206801	q1	NHEJ	CSB_NSC
0.0503797	q2	NHEJ	CSB_NSC
0.0637962	q3	NHEJ	CSB_NSC
0.0843121	q4	NHEJ	CSB_NSC
0.0620402	q1	NHEJ	CSB_NSC
0.0419831	q2	NHEJ	CSB_NSC
0.062072	q3	NHEJ	CSB_NSC
0.0822557	q4	NHEJ	CSB_NSC
0.0206801	q1	NHEJ	CSB_NSC
0.0209915	q2	NHEJ	CSB_NSC
0.0862111	q3	NHEJ	CSB_NSC
0.0719738	q4	NHEJ	CSB_NSC
0.0310201	q1	NHEJ	CSB_NSC
0.0419831	q2	NHEJ	CSB_NSC
0.0758657	q3	NHEJ	CSB_NSC
0.0719738	q4	NHEJ	CSB_NSC
0.01034	q1	NHEJ	CSB_NSC
0.0419831	q2	NHEJ	CSB_NSC
0.0724173	q3	NHEJ	CSB_NSC
0.0801994	q4	NHEJ	CSB_NSC
0.0310201	q1	NHEJ	CSB_NSC
0.0461814	q2	NHEJ	CSB_NSC
0.0603477	q3	NHEJ	CSB_NSC
0.0884249	q4	NHEJ	CSB_NSC
0.0310201	q1	NHEJ	CSB_NSC
0.0671729	q2	NHEJ	CSB_NSC
0.0637962	q3	NHEJ	CSB_NSC
0.0740302	q4	NHEJ	CSB_NSC
0.0413601	q1	NHEJ	CSB_NSC
0.0461814	q2	NHEJ	CSB_NSC
0.0568993	q3	NHEJ	CSB_NSC
0.0904813	q4	NHEJ	CSB_NSC
0.0310201	q1	NHEJ	CSB_NSC
0.0419831	q2	NHEJ	CSB_NSC
0.0793142	q3	NHEJ	CSB_NSC
0.067861	q4	NHEJ	CSB_NSC
0.0206801	q1	NHEJ	CSB_NSC
0.0335864	q2	NHEJ	CSB_NSC
0.0758657	q3	NHEJ	CSB_NSC
0.078143	q4	NHEJ	CSB_NSC
0.0413601	q1	NHEJ	CSB_NSC
0.0251898	q2	NHEJ	CSB_NSC
0.0741415	q3	NHEJ	CSB_NSC
0.0801994	q4	NHEJ	CSB_NSC
0.0620402	q1	NHEJ	CSB_NSC
0.0419831	q2	NHEJ	CSB_NSC
0.07759	q3	NHEJ	CSB_NSC
0.0637482	q4	NHEJ	CSB_NSC
0.0206801	q1	NHEJ	CSB_NSC
0.0461814	q2	NHEJ	CSB_NSC
0.0672446	q3	NHEJ	CSB_NSC
0.0822557	q4	NHEJ	CSB_NSC
0.0413601	q1	NHEJ	CSB_NSC
0.0335864	q2	NHEJ	CSB_NSC
0.0810384	q3	NHEJ	CSB_NSC
0.067861	q4	NHEJ	CSB_NSC
0.01034	q1	NHEJ	CSB_NSC
0.0461814	q2	NHEJ	CSB_NSC
0.0810384	q3	NHEJ	CSB_NSC
0.067861	q4	NHEJ	CSB_NSC
0.0310201	q1	NHEJ	CSB_NSC
0.0503797	q2	NHEJ	CSB_NSC
0.0724173	q3	NHEJ	CSB_NSC
0.0719738	q4	NHEJ	CSB_NSC
0.0310201	q1	NHEJ	CSB_NSC
0.0377847	q2	NHEJ	CSB_NSC
0.0793142	q3	NHEJ	CSB_NSC
0.0699174	q4	NHEJ	CSB_NSC
0.0413601	q1	NHEJ	CSB_NSC
0.054578	q2	NHEJ	CSB_NSC
0.0724173	q3	NHEJ	CSB_NSC
0.067861	q4	NHEJ	CSB_NSC
0.0413601	q1	NHEJ	CSB_NSC
0.0293881	q2	NHEJ	CSB_NSC
0.0568993	q3	NHEJ	CSB_NSC
0.0987069	q4	NHEJ	CSB_NSC
0.0206801	q1	NHEJ	CSB_NSC
0.0503797	q2	NHEJ	CSB_NSC
0.0655204	q3	NHEJ	CSB_NSC
0.0822557	q4	NHEJ	CSB_NSC
0.0310201	q1	NHEJ	CSB_NSC
0.0419831	q2	NHEJ	CSB_NSC
0.07759	q3	NHEJ	CSB_NSC
0.0699174	q4	NHEJ	CSB_NSC
0.0206801	q1	NHEJ	CSB_NSC
0.0167932	q2	NHEJ	CSB_NSC
0.0741415	q3	NHEJ	CSB_NSC
0.0884249	q4	NHEJ	CSB_NSC
0.0310201	q1	NHEJ	CSB_NSC
0.0461814	q2	NHEJ	CSB_NSC
0.0637962	q3	NHEJ	CSB_NSC
0.0843121	q4	NHEJ	CSB_NSC
0.0206801	q1	NHEJ	CSB_NSC
0.054578	q2	NHEJ	CSB_NSC
0.062072	q3	NHEJ	CSB_NSC
0.0843121	q4	NHEJ	CSB_NSC
0.0310201	q1	NHEJ	CSB_NSC
0.0377847	q2	NHEJ	CSB_NSC
0.0706931	q3	NHEJ	CSB_NSC
0.0801994	q4	NHEJ	CSB_NSC
0.0206801	q1	NHEJ	CSB_NSC
0.0503797	q2	NHEJ	CSB_NSC
0.0672446	q3	NHEJ	CSB_NSC
0.0801994	q4	NHEJ	CSB_NSC
0.0620402	q1	NHEJ	CSB_NSC
0.054578	q2	NHEJ	CSB_NSC
0.0551751	q3	NHEJ	CSB_NSC
0.0843121	q4	NHEJ	CSB_NSC
0.01034	q1	NHEJ	CSB_NSC
0.0293881	q2	NHEJ	CSB_NSC
0.062072	q3	NHEJ	CSB_NSC
0.0987069	q4	NHEJ	CSB_NSC
0.0413601	q1	NHEJ	CSB_NSC
0.054578	q2	NHEJ	CSB_NSC
0.0724173	q3	NHEJ	CSB_NSC
0.067861	q4	NHEJ	CSB_NSC
0.0517001	q1	NHEJ	CSB_NSC
0.0587763	q2	NHEJ	CSB_NSC
0.062072	q3	NHEJ	CSB_NSC
0.0760866	q4	NHEJ	CSB_NSC
0.0310201	q1	NHEJ	CSB_NSC
0.0377847	q2	NHEJ	CSB_NSC
0.0793142	q3	NHEJ	CSB_NSC
0.0699174	q4	NHEJ	CSB_NSC
0.0206801	q1	NHEJ	CSB_NSC
0.0713712	q2	NHEJ	CSB_NSC
0.062072	q3	NHEJ	CSB_NSC
0.0760866	q4	NHEJ	CSB_NSC
0	q1	NHEJ	CSB_NSC
0.0377847	q2	NHEJ	CSB_NSC
0.0689689	q3	NHEJ	CSB_NSC
0.0884249	q4	NHEJ	CSB_NSC
0.0413601	q1	NHEJ	CSB_NSC
0.0209915	q2	NHEJ	CSB_NSC
0.0741415	q3	NHEJ	CSB_NSC
0.0822557	q4	NHEJ	CSB_NSC
0.0413601	q1	NHEJ	CSB_NSC
0.0419831	q2	NHEJ	CSB_NSC
0.0637962	q3	NHEJ	CSB_NSC
0.0843121	q4	NHEJ	CSB_NSC
0.0310201	q1	NHEJ	CSB_NSC
0.054578	q2	NHEJ	CSB_NSC
0.0741415	q3	NHEJ	CSB_NSC
0.067861	q4	NHEJ	CSB_NSC
0.01034	q1	NHEJ	CSB_NSC
0.0461814	q2	NHEJ	CSB_NSC
0.0724173	q3	NHEJ	CSB_NSC
0.078143	q4	NHEJ	CSB_NSC
0.01034	q1	NHEJ	CSB_NSC
0.0461814	q2	NHEJ	CSB_NSC
0.0672446	q3	NHEJ	CSB_NSC
0.0843121	q4	NHEJ	CSB_NSC
0.0206801	q1	NHEJ	CSB_NSC
0.0293881	q2	NHEJ	CSB_NSC
0.0568993	q3	NHEJ	CSB_NSC
0.10282	q4	NHEJ	CSB_NSC
0.01034	q1	NHEJ	CSB_NSC
0.0713712	q2	NHEJ	CSB_NSC
0.0500024	q3	NHEJ	CSB_NSC
0.0925377	q4	NHEJ	CSB_NSC
0.0206801	q1	NHEJ	CSB_NSC
0.0125949	q2	NHEJ	CSB_NSC
0.0793142	q3	NHEJ	CSB_NSC
0.0843121	q4	NHEJ	CSB_NSC
0.0206801	q1	NHEJ	CSB_NSC
0.0335864	q2	NHEJ	CSB_NSC
0.0844868	q3	NHEJ	CSB_NSC
0.067861	q4	NHEJ	CSB_NSC
0.01034	q1	NHEJ	CSB_NSC
0.0377847	q2	NHEJ	CSB_NSC
0.0724173	q3	NHEJ	CSB_NSC
0.0822557	q4	NHEJ	CSB_NSC
0.0310201	q1	NHEJ	CSB_NSC
0.0503797	q2	NHEJ	CSB_NSC
0.0689689	q3	NHEJ	CSB_NSC
0.0760866	q4	NHEJ	CSB_NSC
0.01034	q1	NHEJ	CSB_NSC
0.0335864	q2	NHEJ	CSB_NSC
0.0706931	q3	NHEJ	CSB_NSC
0.0863685	q4	NHEJ	CSB_NSC
0.0310201	q1	NHEJ	CSB_NSC
0.0377847	q2	NHEJ	CSB_NSC
0.0758657	q3	NHEJ	CSB_NSC
0.0740302	q4	NHEJ	CSB_NSC
0.0310201	q1	NHEJ	CSB_NSC
0.0293881	q2	NHEJ	CSB_NSC
0.0741415	q3	NHEJ	CSB_NSC
0.0801994	q4	NHEJ	CSB_NSC
0.0723802	q1	NHEJ	CSB_NSC
0.0377847	q2	NHEJ	CSB_NSC
0.0551751	q3	NHEJ	CSB_NSC
0.0904813	q4	NHEJ	CSB_NSC
0.0310201	q1	NHEJ	CSB_NSC
0.0125949	q2	NHEJ	CSB_NSC
0.0793142	q3	NHEJ	CSB_NSC
0.0822557	q4	NHEJ	CSB_NSC
0.01034	q1	NHEJ	CSB_NSC
0.0461814	q2	NHEJ	CSB_NSC
0.0637962	q3	NHEJ	CSB_NSC
0.0884249	q4	NHEJ	CSB_NSC
0.01034	q1	NHEJ	CSB_NSC
0.054578	q2	NHEJ	CSB_NSC
0.0603477	q3	NHEJ	CSB_NSC
0.0884249	q4	NHEJ	CSB_NSC
0.0620402	q1	NHEJ	CSB_NSC
0.0503797	q2	NHEJ	CSB_NSC
0.0586235	q3	NHEJ	CSB_NSC
0.0822557	q4	NHEJ	CSB_NSC
0.0413601	q1	NHEJ	CSB_NSC
0.0335864	q2	NHEJ	CSB_NSC
0.0741415	q3	NHEJ	CSB_NSC
0.0760866	q4	NHEJ	CSB_NSC
0.01034	q1	NHEJ	CSB_NSC
0.0335864	q2	NHEJ	CSB_NSC
0.0793142	q3	NHEJ	CSB_NSC
0.0760866	q4	NHEJ	CSB_NSC
0.0620402	q1	NHEJ	CSB_NSC
0.0377847	q2	NHEJ	CSB_NSC
0.0706931	q3	NHEJ	CSB_NSC
0.0740302	q4	NHEJ	CSB_NSC
0.0206801	q1	NHEJ	CSB_NSC
0.0419831	q2	NHEJ	CSB_NSC
0.0586235	q3	NHEJ	CSB_NSC
0.0945941	q4	NHEJ	CSB_NSC
0.0413601	q1	NHEJ	CSB_NSC
0.0209915	q2	NHEJ	CSB_NSC
0.0913837	q3	NHEJ	CSB_NSC
0.0616918	q4	NHEJ	CSB_NSC
0.0310201	q1	NHEJ	CSB_NSC
0.0713712	q2	NHEJ	CSB_NSC
0.0655204	q3	NHEJ	CSB_NSC
0.0699174	q4	NHEJ	CSB_NSC
0.0206801	q1	NHEJ	CSB_NSC
0.0335864	q2	NHEJ	CSB_NSC
0.0603477	q3	NHEJ	CSB_NSC
0.0966505	q4	NHEJ	CSB_NSC
0.0310201	q1	NHEJ	CSB_NSC
0.0377847	q2	NHEJ	CSB_NSC
0.062072	q3	NHEJ	CSB_NSC
0.0904813	q4	NHEJ	CSB_NSC
0.0310201	q1	NHEJ	CSB_NSC
0.0419831	q2	NHEJ	CSB_NSC
0.0551751	q3	NHEJ	CSB_NSC
0.0966505	q4	NHEJ	CSB_NSC
0.01034	q1	NHEJ	CSB_NSC
0.0461814	q2	NHEJ	CSB_NSC
0.0724173	q3	NHEJ	CSB_NSC
0.078143	q4	NHEJ	CSB_NSC
0.0310201	q1	NHEJ	CSB_NSC
0.0419831	q2	NHEJ	CSB_NSC
0.0689689	q3	NHEJ	CSB_NSC
0.0801994	q4	NHEJ	CSB_NSC
0.0517001	q1	NHEJ	CSB_NSC
0.0503797	q2	NHEJ	CSB_NSC
0.0655204	q3	NHEJ	CSB_NSC
0.0760866	q4	NHEJ	CSB_NSC
0.01034	q1	NHEJ	CSB_NSC
0.0461814	q2	NHEJ	CSB_NSC
0.0655204	q3	NHEJ	CSB_NSC
0.0863685	q4	NHEJ	CSB_NSC
0.01034	q1	NHEJ	CSB_NSC
0.054578	q2	NHEJ	CSB_NSC
0.0603477	q3	NHEJ	CSB_NSC
0.0884249	q4	NHEJ	CSB_NSC
0.0206801	q1	NHEJ	CSB_NSC
0.0503797	q2	NHEJ	CSB_NSC
0.0655204	q3	NHEJ	CSB_NSC
0.0822557	q4	NHEJ	CSB_NSC
0.01034	q1	NHEJ	CSB_NSC
0.0377847	q2	NHEJ	CSB_NSC
0.0689689	q3	NHEJ	CSB_NSC
0.0863685	q4	NHEJ	CSB_NSC
0	q1	NHEJ	CSB_NSC
0.0419831	q2	NHEJ	CSB_NSC
0.0655204	q3	NHEJ	CSB_NSC
0.0904813	q4	NHEJ	CSB_NSC
0	q1	NHEJ	CSB_NSC
0.0419831	q2	NHEJ	CSB_NSC
0.0672446	q3	NHEJ	CSB_NSC
0.0884249	q4	NHEJ	CSB_NSC
0.0310201	q1	NHEJ	CSB_NSC
0.0293881	q2	NHEJ	CSB_NSC
0.0724173	q3	NHEJ	CSB_NSC
0.0822557	q4	NHEJ	CSB_NSC
0.01034	q1	NHEJ	CSB_NSC
0.0293881	q2	NHEJ	CSB_NSC
0.0827626	q3	NHEJ	CSB_NSC
0.0740302	q4	NHEJ	CSB_NSC
0.01034	q1	NHEJ	CSB_NSC
0.0419831	q2	NHEJ	CSB_NSC
0.0706931	q3	NHEJ	CSB_NSC
0.0822557	q4	NHEJ	CSB_NSC
0	q1	NHEJ	CSB_NSC
0.0419831	q2	NHEJ	CSB_NSC
0.0758657	q3	NHEJ	CSB_NSC
0.078143	q4	NHEJ	CSB_NSC
0.01034	q1	NHEJ	CSB_NSC
0.0503797	q2	NHEJ	CSB_NSC
0.0655204	q3	NHEJ	CSB_NSC
0.0843121	q4	NHEJ	CSB_NSC
0.0206801	q1	NHEJ	CSB_NSC
0.0293881	q2	NHEJ	CSB_NSC
0.0810384	q3	NHEJ	CSB_NSC
0.0740302	q4	NHEJ	CSB_NSC
0.0413601	q1	NHEJ	CSB_NSC
0.0167932	q2	NHEJ	CSB_NSC
0.0724173	q3	NHEJ	CSB_NSC
0.0863685	q4	NHEJ	CSB_NSC
0.0310201	q1	NHEJ	CSB_NSC
0.0251898	q2	NHEJ	CSB_NSC
0.0672446	q3	NHEJ	CSB_NSC
0.0904813	q4	NHEJ	CSB_NSC
0.0206801	q1	NHEJ	CSB_NSC
0.0209915	q2	NHEJ	CSB_NSC
0.0724173	q3	NHEJ	CSB_NSC
0.0884249	q4	NHEJ	CSB_NSC
0.01034	q1	NHEJ	CSB_NSC
0.0713712	q2	NHEJ	CSB_NSC
0.0603477	q3	NHEJ	CSB_NSC
0.0801994	q4	NHEJ	CSB_NSC
0.0310201	q1	NHEJ	CSB_NSC
0.054578	q2	NHEJ	CSB_NSC
0.062072	q3	NHEJ	CSB_NSC
0.0822557	q4	NHEJ	CSB_NSC
0.0206801	q1	NHEJ	CSB_NSC
0.0461814	q2	NHEJ	CSB_NSC
0.0741415	q3	NHEJ	CSB_NSC
0.0740302	q4	NHEJ	CSB_NSC
0.0206801	q1	NHEJ	CSB_NSC
0.0251898	q2	NHEJ	CSB_NSC
0.0844868	q3	NHEJ	CSB_NSC
0.0719738	q4	NHEJ	CSB_NSC
0.0620402	q1	NHEJ	CSB_NSC
0.0251898	q2	NHEJ	CSB_NSC
0.0655204	q3	NHEJ	CSB_NSC
0.0863685	q4	NHEJ	CSB_NSC
0.0517001	q1	NHEJ	CSB_NSC
0.0461814	q2	NHEJ	CSB_NSC
0.0586235	q3	NHEJ	CSB_NSC
0.0863685	q4	NHEJ	CSB_NSC
0.0206801	q1	NHEJ	CSB_NSC
0.054578	q2	NHEJ	CSB_NSC
0.0534509	q3	NHEJ	CSB_NSC
0.0945941	q4	NHEJ	CSB_NSC
0.0206801	q1	NHEJ	CSB_NSC
0.0503797	q2	NHEJ	CSB_NSC
0.0637962	q3	NHEJ	CSB_NSC
0.0843121	q4	NHEJ	CSB_NSC
0.0413601	q1	NHEJ	CSB_NSC
0.0461814	q2	NHEJ	CSB_NSC
0.07759	q3	NHEJ	CSB_NSC
0.0658046	q4	NHEJ	CSB_NSC
0.0206801	q1	NHEJ	CSB_NSC
0.0419831	q2	NHEJ	CSB_NSC
0.0758657	q3	NHEJ	CSB_NSC
0.0740302	q4	NHEJ	CSB_NSC
0.0206801	q1	NHEJ	CSB_NSC
0.0293881	q2	NHEJ	CSB_NSC
0.0706931	q3	NHEJ	CSB_NSC
0.0863685	q4	NHEJ	CSB_NSC
0.0413601	q1	NHEJ	CSB_NSC
0.0125949	q2	NHEJ	CSB_NSC
0.0793142	q3	NHEJ	CSB_NSC
0.0801994	q4	NHEJ	CSB_NSC
0.01034	q1	NHEJ	CSB_NSC
0.0335864	q2	NHEJ	CSB_NSC
0.0758657	q3	NHEJ	CSB_NSC
0.0801994	q4	NHEJ	CSB_NSC
0.0310201	q1	NHEJ	CSB_NSC
0.00839661	q2	NHEJ	CSB_NSC
0.0758657	q3	NHEJ	CSB_NSC
0.0884249	q4	NHEJ	CSB_NSC
0.0413601	q1	NHEJ	CSB_NSC
0.0209915	q2	NHEJ	CSB_NSC
0.0706931	q3	NHEJ	CSB_NSC
0.0863685	q4	NHEJ	CSB_NSC
0.0413601	q1	NHEJ	CSB_NSC
0.0167932	q2	NHEJ	CSB_NSC
0.0689689	q3	NHEJ	CSB_NSC
0.0904813	q4	NHEJ	CSB_NSC
0.0206801	q1	NHEJ	CSB_NSC
0.0251898	q2	NHEJ	CSB_NSC
0.0724173	q3	NHEJ	CSB_NSC
0.0863685	q4	NHEJ	CSB_NSC
0.0206801	q1	NHEJ	CSB_NSC
0.0377847	q2	NHEJ	CSB_NSC
0.0827626	q3	NHEJ	CSB_NSC
0.067861	q4	NHEJ	CSB_NSC
0	q1	NHEJ	CSB_NSC
0.0503797	q2	NHEJ	CSB_NSC
0.0672446	q3	NHEJ	CSB_NSC
0.0843121	q4	NHEJ	CSB_NSC
0.0517001	q1	NHEJ	CSB_NSC
0.0587763	q2	NHEJ	CSB_NSC
0.0637962	q3	NHEJ	CSB_NSC
0.0740302	q4	NHEJ	CSB_NSC
0.01034	q1	NHEJ	CSB_NSC
0.054578	q2	NHEJ	CSB_NSC
0.0758657	q3	NHEJ	CSB_NSC
0.0699174	q4	NHEJ	CSB_NSC
0.0620402	q1	NHEJ	CSB_NSC
0.0671729	q2	NHEJ	CSB_NSC
0.0724173	q3	NHEJ	CSB_NSC
0.057579	q4	NHEJ	CSB_NSC
0.0206801	q1	NHEJ	CSB_NSC
0.0503797	q2	NHEJ	CSB_NSC
0.0689689	q3	NHEJ	CSB_NSC
0.078143	q4	NHEJ	CSB_NSC
0	q1	NHEJ	CSB_NSC
0.0587763	q2	NHEJ	CSB_NSC
0.0637962	q3	NHEJ	CSB_NSC
0.0843121	q4	NHEJ	CSB_NSC
0.0310201	q1	NHEJ	CSB_NSC
0.0293881	q2	NHEJ	CSB_NSC
0.07759	q3	NHEJ	CSB_NSC
0.0760866	q4	NHEJ	CSB_NSC
0.0206801	q1	NHEJ	CSB_NSC
0.0503797	q2	NHEJ	CSB_NSC
0.0810384	q3	NHEJ	CSB_NSC
0.0637482	q4	NHEJ	CSB_NSC
0.01034	q1	NHEJ	CSB_NSC
0.0419831	q2	NHEJ	CSB_NSC
0.0724173	q3	NHEJ	CSB_NSC
0.0801994	q4	NHEJ	CSB_NSC
0.0517001	q1	NHEJ	CSB_NSC
0.0335864	q2	NHEJ	CSB_NSC
0.0672446	q3	NHEJ	CSB_NSC
0.0822557	q4	NHEJ	CSB_NSC
0.0310201	q1	NHEJ	CSB_NSC
0.0587763	q2	NHEJ	CSB_NSC
0.0758657	q3	NHEJ	CSB_NSC
0.0637482	q4	NHEJ	CSB_NSC
0.0413601	q1	NHEJ	CSB_NSC
0.0419831	q2	NHEJ	CSB_NSC
0.0655204	q3	NHEJ	CSB_NSC
0.0822557	q4	NHEJ	CSB_NSC
0.0517001	q1	NHEJ	CSB_NSC
0.0335864	q2	NHEJ	CSB_NSC
0.0741415	q3	NHEJ	CSB_NSC
0.0740302	q4	NHEJ	CSB_NSC
0.0206801	q1	NHEJ	CSB_NSC
0.0461814	q2	NHEJ	CSB_NSC
0.07759	q3	NHEJ	CSB_NSC
0.0699174	q4	NHEJ	CSB_NSC
0.0310201	q1	NHEJ	CSB_NSC
0.0251898	q2	NHEJ	CSB_NSC
0.0844868	q3	NHEJ	CSB_NSC
0.0699174	q4	NHEJ	CSB_NSC
0.0206801	q1	NHEJ	CSB_NSC
0.0419831	q2	NHEJ	CSB_NSC
0.07759	q3	NHEJ	CSB_NSC
0.0719738	q4	NHEJ	CSB_NSC
0.0413601	q1	NHEJ	CSB_NSC
0.0755695	q2	NHEJ	CSB_NSC
0.0603477	q3	NHEJ	CSB_NSC
0.0719738	q4	NHEJ	CSB_NSC
0.01034	q1	NHEJ	CSB_NSC
0.0587763	q2	NHEJ	CSB_NSC
0.0551751	q3	NHEJ	CSB_NSC
0.0925377	q4	NHEJ	CSB_NSC
0.01034	q1	NHEJ	CSB_NSC
0.0251898	q2	NHEJ	CSB_NSC
0.0948322	q3	NHEJ	CSB_NSC
0.0616918	q4	NHEJ	CSB_NSC
0.01034	q1	NHEJ	CSB_NSC
0.0503797	q2	NHEJ	CSB_NSC
0.0672446	q3	NHEJ	CSB_NSC
0.0822557	q4	NHEJ	CSB_NSC
0.0206801	q1	NHEJ	CSB_NSC
0.0335864	q2	NHEJ	CSB_NSC
0.0637962	q3	NHEJ	CSB_NSC
0.0925377	q4	NHEJ	CSB_NSC
0	q1	NHEJ	CSB_NSC
0.0377847	q2	NHEJ	CSB_NSC
0.0637962	q3	NHEJ	CSB_NSC
0.0945941	q4	NHEJ	CSB_NSC
0.0310201	q1	NHEJ	CSB_NSC
0.0335864	q2	NHEJ	CSB_NSC
0.0689689	q3	NHEJ	CSB_NSC
0.0843121	q4	NHEJ	CSB_NSC
0.0620402	q1	NHEJ	CSB_NSC
0.0503797	q2	NHEJ	CSB_NSC
0.0637962	q3	NHEJ	CSB_NSC
0.0760866	q4	NHEJ	CSB_NSC
0.0517001	q1	NHEJ	CSB_NSC
0.0377847	q2	NHEJ	CSB_NSC
0.0672446	q3	NHEJ	CSB_NSC
0.0801994	q4	NHEJ	CSB_NSC
0.0310201	q1	NHEJ	CSB_NSC
0.054578	q2	NHEJ	CSB_NSC
0.0534509	q3	NHEJ	CSB_NSC
0.0925377	q4	NHEJ	CSB_NSC
0.0517001	q1	NHEJ	CSB_NSC
0.0587763	q2	NHEJ	CSB_NSC
0.0672446	q3	NHEJ	CSB_NSC
0.0699174	q4	NHEJ	CSB_NSC
0	q1	NHEJ	CSB_NSC
0.0503797	q2	NHEJ	CSB_NSC
0.0758657	q3	NHEJ	CSB_NSC
0.0740302	q4	NHEJ	CSB_NSC
0.0310201	q1	NHEJ	CSB_NSC
0.0755695	q2	NHEJ	CSB_NSC
0.0637962	q3	NHEJ	CSB_NSC
0.0699174	q4	NHEJ	CSB_NSC
0.0310201	q1	NHEJ	CSB_NSC
0.0461814	q2	NHEJ	CSB_NSC
0.0706931	q3	NHEJ	CSB_NSC
0.0760866	q4	NHEJ	CSB_NSC
0.0206801	q1	NHEJ	CSB_NSC
0.0335864	q2	NHEJ	CSB_NSC
0.0706931	q3	NHEJ	CSB_NSC
0.0843121	q4	NHEJ	CSB_NSC
0.0310201	q1	NHEJ	CSB_NSC
0.0419831	q2	NHEJ	CSB_NSC
0.0706931	q3	NHEJ	CSB_NSC
0.078143	q4	NHEJ	CSB_NSC
0.0413601	q1	NHEJ	CSB_NSC
0.0587763	q2	NHEJ	CSB_NSC
0.0586235	q3	NHEJ	CSB_NSC
0.0822557	q4	NHEJ	CSB_NSC
0.0413601	q1	NHEJ	CSB_NSC
0.0293881	q2	NHEJ	CSB_NSC
0.0706931	q3	NHEJ	CSB_NSC
0.0822557	q4	NHEJ	CSB_NSC
0.0206801	q1	NHEJ	CSB_NSC
0.0293881	q2	NHEJ	CSB_NSC
0.0827626	q3	NHEJ	CSB_NSC
0.0719738	q4	NHEJ	CSB_NSC
0.0413601	q1	NHEJ	CSB_NSC
0.0251898	q2	NHEJ	CSB_NSC
0.0568993	q3	NHEJ	CSB_NSC
0.100763	q4	NHEJ	CSB_NSC
0.0620402	q1	NHEJ	CSB_NSC
0.0419831	q2	NHEJ	CSB_NSC
0.0724173	q3	NHEJ	CSB_NSC
0.0699174	q4	NHEJ	CSB_NSC
0.0206801	q1	NHEJ	CSB_NSC
0.0419831	q2	NHEJ	CSB_NSC
0.062072	q3	NHEJ	CSB_NSC
0.0904813	q4	NHEJ	CSB_NSC
0.0517001	q1	NHEJ	CSB_NSC
0.0503797	q2	NHEJ	CSB_NSC
0.0637962	q3	NHEJ	CSB_NSC
0.078143	q4	NHEJ	CSB_NSC
0.0517001	q1	NHEJ	CSB_NSC
0.0461814	q2	NHEJ	CSB_NSC
0.0827626	q3	NHEJ	CSB_NSC
0.057579	q4	NHEJ	CSB_NSC
0.0206801	q1	NHEJ	CSB_NSC
0.0587763	q2	NHEJ	CSB_NSC
0.0586235	q3	NHEJ	CSB_NSC
0.0863685	q4	NHEJ	CSB_NSC
0.0310201	q1	NHEJ	CSB_NSC
0.0377847	q2	NHEJ	CSB_NSC
0.0551751	q3	NHEJ	CSB_NSC
0.0987069	q4	NHEJ	CSB_NSC
0.0413601	q1	NHEJ	CSB_NSC
0.0293881	q2	NHEJ	CSB_NSC
0.0706931	q3	NHEJ	CSB_NSC
0.0822557	q4	NHEJ	CSB_NSC
0.0310201	q1	NHEJ	CSB_NSC
0.054578	q2	NHEJ	CSB_NSC
0.0672446	q3	NHEJ	CSB_NSC
0.0760866	q4	NHEJ	CSB_NSC
0.0310201	q1	NHEJ	CSB_NSC
0.0503797	q2	NHEJ	CSB_NSC
0.0758657	q3	NHEJ	CSB_NSC
0.067861	q4	NHEJ	CSB_NSC
0.0620402	q1	NHEJ	CSB_NSC
0.054578	q2	NHEJ	CSB_NSC
0.0482782	q3	NHEJ	CSB_NSC
0.0925377	q4	NHEJ	CSB_NSC
0.01034	q1	NHEJ	CSB_NSC
0.0461814	q2	NHEJ	CSB_NSC
0.07759	q3	NHEJ	CSB_NSC
0.0719738	q4	NHEJ	CSB_NSC
0	q1	NHEJ	CSB_NSC
0.0251898	q2	NHEJ	CSB_NSC
0.0827626	q3	NHEJ	CSB_NSC
0.078143	q4	NHEJ	CSB_NSC
0.0517001	q1	NHEJ	CSB_NSC
0.0461814	q2	NHEJ	CSB_NSC
0.0637962	q3	NHEJ	CSB_NSC
0.0801994	q4	NHEJ	CSB_NSC
0.01034	q1	NHEJ	CSB_NSC
0.0461814	q2	NHEJ	CSB_NSC
0.0551751	q3	NHEJ	CSB_NSC
0.0987069	q4	NHEJ	CSB_NSC
0.01034	q1	NHEJ	CSB_NSC
0.0503797	q2	NHEJ	CSB_NSC
0.062072	q3	NHEJ	CSB_NSC
0.0884249	q4	NHEJ	CSB_NSC
0.0310201	q1	NHEJ	CSB_NSC
0.0419831	q2	NHEJ	CSB_NSC
0.0741415	q3	NHEJ	CSB_NSC
0.0740302	q4	NHEJ	CSB_NSC
0.0206801	q1	NHEJ	CSB_NSC
0.0461814	q2	NHEJ	CSB_NSC
0.0706931	q3	NHEJ	CSB_NSC
0.078143	q4	NHEJ	CSB_NSC
0.0620402	q1	NHEJ	CSB_NSC
0.0377847	q2	NHEJ	CSB_NSC
0.0672446	q3	NHEJ	CSB_NSC
0.078143	q4	NHEJ	CSB_NSC
0.0310201	q1	NHEJ	CSB_NSC
0.0251898	q2	NHEJ	CSB_NSC
0.0706931	q3	NHEJ	CSB_NSC
0.0863685	q4	NHEJ	CSB_NSC
0	q1	NHEJ	CSB_NSC
0.0419831	q2	NHEJ	CSB_NSC
0.0637962	q3	NHEJ	CSB_NSC
0.0925377	q4	NHEJ	CSB_NSC
0.0517001	q1	NHEJ	CSB_NSC
0.0629746	q2	NHEJ	CSB_NSC
0.07759	q3	NHEJ	CSB_NSC
0.0555226	q4	NHEJ	CSB_NSC
0.0206801	q1	NHEJ	CSB_NSC
0.0461814	q2	NHEJ	CSB_NSC
0.0724173	q3	NHEJ	CSB_NSC
0.0760866	q4	NHEJ	CSB_NSC
0.0206801	q1	NHEJ	CSB_NSC
0.054578	q2	NHEJ	CSB_NSC
0.0655204	q3	NHEJ	CSB_NSC
0.0801994	q4	NHEJ	CSB_NSC
0.0206801	q1	NHEJ	CSB_NSC
0.054578	q2	NHEJ	CSB_NSC
0.0724173	q3	NHEJ	CSB_NSC
0.0719738	q4	NHEJ	CSB_NSC
0.0310201	q1	NHEJ	CSB_NSC
0.054578	q2	NHEJ	CSB_NSC
0.0586235	q3	NHEJ	CSB_NSC
0.0863685	q4	NHEJ	CSB_NSC
0.0413601	q1	NHEJ	CSB_NSC
0.0503797	q2	NHEJ	CSB_NSC
0.062072	q3	NHEJ	CSB_NSC
0.0822557	q4	NHEJ	CSB_NSC
0.01034	q1	NHEJ	CSB_NSC
0.054578	q2	NHEJ	CSB_NSC
0.0810384	q3	NHEJ	CSB_NSC
0.0637482	q4	NHEJ	CSB_NSC
0.0206801	q1	NHEJ	CSB_NSC
0.054578	q2	NHEJ	CSB_NSC
0.0724173	q3	NHEJ	CSB_NSC
0.0719738	q4	NHEJ	CSB_NSC
0.0930602	q1	NHEJ	CSB_NSC
0.0419831	q2	NHEJ	CSB_NSC
0.0758657	q3	NHEJ	CSB_NSC
0.0596354	q4	NHEJ	CSB_NSC
0.0827202	q1	NHEJ	CSB_NSC
0.0293881	q2	NHEJ	CSB_NSC
0.0672446	q3	NHEJ	CSB_NSC
0.078143	q4	NHEJ	CSB_NSC
0.01034	q1	NHEJ	CSB_NSC
0.0671729	q2	NHEJ	CSB_NSC
0.0689689	q3	NHEJ	CSB_NSC
0.0719738	q4	NHEJ	CSB_NSC
0.0413601	q1	NHEJ	CSB_NSC
0.054578	q2	NHEJ	CSB_NSC
0.0603477	q3	NHEJ	CSB_NSC
0.0822557	q4	NHEJ	CSB_NSC
0.0413601	q1	NHEJ	CSB_NSC
0.0461814	q2	NHEJ	CSB_NSC
0.0568993	q3	NHEJ	CSB_NSC
0.0904813	q4	NHEJ	CSB_NSC
0.0723802	q1	NHEJ	CSB_NSC
0.0377847	q2	NHEJ	CSB_NSC
0.0568993	q3	NHEJ	CSB_NSC
0.0884249	q4	NHEJ	CSB_NSC
0.01034	q1	NHEJ	CSB_NSC
0.054578	q2	NHEJ	CSB_NSC
0.0672446	q3	NHEJ	CSB_NSC
0.0801994	q4	NHEJ	CSB_NSC
0.0206801	q1	NHEJ	CSB_NSC
0.0629746	q2	NHEJ	CSB_NSC
0.0689689	q3	NHEJ	CSB_NSC
0.0719738	q4	NHEJ	CSB_NSC
0.0206801	q1	NHEJ	CSB_NSC
0.0587763	q2	NHEJ	CSB_NSC
0.0741415	q3	NHEJ	CSB_NSC
0.067861	q4	NHEJ	CSB_NSC
0.0517001	q1	NHEJ	CSB_NSC
0.0377847	q2	NHEJ	CSB_NSC
0.0706931	q3	NHEJ	CSB_NSC
0.0760866	q4	NHEJ	CSB_NSC
0.0723802	q1	NHEJ	CSB_NSC
0.0293881	q2	NHEJ	CSB_NSC
0.0637962	q3	NHEJ	CSB_NSC
0.0843121	q4	NHEJ	CSB_NSC
0.01034	q1	NHEJ	CSB_NSC
0.0335864	q2	NHEJ	CSB_NSC
0.0879353	q3	NHEJ	CSB_NSC
0.0658046	q4	NHEJ	CSB_NSC
0.0206801	q1	NHEJ	CSB_NSC
0.054578	q2	NHEJ	CSB_NSC
0.0586235	q3	NHEJ	CSB_NSC
0.0884249	q4	NHEJ	CSB_NSC
0.0310201	q1	NHEJ	CSB_NSC
0.0587763	q2	NHEJ	CSB_NSC
0.0724173	q3	NHEJ	CSB_NSC
0.067861	q4	NHEJ	CSB_NSC
0.0206801	q1	NHEJ	CSB_NSC
0.054578	q2	NHEJ	CSB_NSC
0.0689689	q3	NHEJ	CSB_NSC
0.0760866	q4	NHEJ	CSB_NSC
0.0310201	q1	NHEJ	CSB_NSC
0.0503797	q2	NHEJ	CSB_NSC
0.0655204	q3	NHEJ	CSB_NSC
0.0801994	q4	NHEJ	CSB_NSC
0.0206801	q1	NHEJ	CSB_NSC
0.0335864	q2	NHEJ	CSB_NSC
0.0603477	q3	NHEJ	CSB_NSC
0.0966505	q4	NHEJ	CSB_NSC
0.01034	q1	NHEJ	CSB_NSC
0.0629746	q2	NHEJ	CSB_NSC
0.0637962	q3	NHEJ	CSB_NSC
0.0801994	q4	NHEJ	CSB_NSC
0.01034	q1	NHEJ	CSB_NSC
0.0503797	q2	NHEJ	CSB_NSC
0.0810384	q3	NHEJ	CSB_NSC
0.0658046	q4	NHEJ	CSB_NSC
0.0310201	q1	NHEJ	CSB_NSC
0.0335864	q2	NHEJ	CSB_NSC
0.07759	q3	NHEJ	CSB_NSC
0.0740302	q4	NHEJ	CSB_NSC
0.0206801	q1	NHEJ	CSB_NSC
0.0335864	q2	NHEJ	CSB_NSC
0.0724173	q3	NHEJ	CSB_NSC
0.0822557	q4	NHEJ	CSB_NSC
0.01034	q1	NHEJ	CSB_NSC
0.0461814	q2	NHEJ	CSB_NSC
0.0672446	q3	NHEJ	CSB_NSC
0.0843121	q4	NHEJ	CSB_NSC
0.0310201	q1	NHEJ	CSB_NSC
0.0335864	q2	NHEJ	CSB_NSC
0.0844868	q3	NHEJ	CSB_NSC
0.0658046	q4	NHEJ	CSB_NSC
0.0206801	q1	NHEJ	CSB_NSC
0.0209915	q2	NHEJ	CSB_NSC
0.0672446	q3	NHEJ	CSB_NSC
0.0945941	q4	NHEJ	CSB_NSC
0.0413601	q1	NHEJ	CSB_NSC
0.0377847	q2	NHEJ	CSB_NSC
0.0689689	q3	NHEJ	CSB_NSC
0.0801994	q4	NHEJ	CSB_NSC
0.0310201	q1	NHEJ	CSB_NSC
0.054578	q2	NHEJ	CSB_NSC
0.0724173	q3	NHEJ	CSB_NSC
0.0699174	q4	NHEJ	CSB_NSC
0.01034	q1	NHEJ	CSB_NSC
0.0503797	q2	NHEJ	CSB_NSC
0.0724173	q3	NHEJ	CSB_NSC
0.0760866	q4	NHEJ	CSB_NSC
0.0517001	q1	NHEJ	CSB_NSC
0.054578	q2	NHEJ	CSB_NSC
0.0706931	q3	NHEJ	CSB_NSC
0.067861	q4	NHEJ	CSB_NSC
0.0517001	q1	NHEJ	CSB_NSC
0.0377847	q2	NHEJ	CSB_NSC
0.0655204	q3	NHEJ	CSB_NSC
0.0822557	q4	NHEJ	CSB_NSC
0.0310201	q1	NHEJ	CSB_NSC
0.054578	q2	NHEJ	CSB_NSC
0.0586235	q3	NHEJ	CSB_NSC
0.0863685	q4	NHEJ	CSB_NSC
0.0206801	q1	NHEJ	CSB_NSC
0.0461814	q2	NHEJ	CSB_NSC
0.0758657	q3	NHEJ	CSB_NSC
0.0719738	q4	NHEJ	CSB_NSC
0.0517001	q1	NHEJ	CSB_NSC
0.0461814	q2	NHEJ	CSB_NSC
0.0637962	q3	NHEJ	CSB_NSC
0.0801994	q4	NHEJ	CSB_NSC
0.0517001	q1	NHEJ	CSB_NSC
0.0335864	q2	NHEJ	CSB_NSC
0.0844868	q3	NHEJ	CSB_NSC
0.0616918	q4	NHEJ	CSB_NSC
0.0310201	q1	NHEJ	CSB_NSC
0.0251898	q2	NHEJ	CSB_NSC
0.0586235	q3	NHEJ	CSB_NSC
0.100763	q4	NHEJ	CSB_NSC
0.01034	q1	NHEJ	CSB_NSC
0.0419831	q2	NHEJ	CSB_NSC
0.0586235	q3	NHEJ	CSB_NSC
0.0966505	q4	NHEJ	CSB_NSC
0.0206801	q1	NHEJ	CSB_NSC
0.0755695	q2	NHEJ	CSB_NSC
0.0637962	q3	NHEJ	CSB_NSC
0.0719738	q4	NHEJ	CSB_NSC
0.0310201	q1	NHEJ	CSB_NSC
0.0587763	q2	NHEJ	CSB_NSC
0.0637962	q3	NHEJ	CSB_NSC
0.078143	q4	NHEJ	CSB_NSC
0.0517001	q1	NHEJ	CSB_NSC
0.0377847	q2	NHEJ	CSB_NSC
0.0672446	q3	NHEJ	CSB_NSC
0.0801994	q4	NHEJ	CSB_NSC
0.0206801	q1	NHEJ	CSB_NSC
0.0377847	q2	NHEJ	CSB_NSC
0.0706931	q3	NHEJ	CSB_NSC
0.0822557	q4	NHEJ	CSB_NSC
0.0517001	q1	NHEJ	CSB_NSC
0.0671729	q2	NHEJ	CSB_NSC
0.0706931	q3	NHEJ	CSB_NSC
0.0616918	q4	NHEJ	CSB_NSC
0.0620402	q1	NHEJ	CSB_NSC
0.054578	q2	NHEJ	CSB_NSC
0.0603477	q3	NHEJ	CSB_NSC
0.078143	q4	NHEJ	CSB_NSC
0.0413601	q1	NHEJ	CSB_NSC
0.0419831	q2	NHEJ	CSB_NSC
0.0706931	q3	NHEJ	CSB_NSC
0.0760866	q4	NHEJ	CSB_NSC
0.0310201	q1	NHEJ	CSB_NSC
0.0461814	q2	NHEJ	CSB_NSC
0.0672446	q3	NHEJ	CSB_NSC
0.0801994	q4	NHEJ	CSB_NSC
0.0517001	q1	NHEJ	CSB_NSC
0.0461814	q2	NHEJ	CSB_NSC
0.0741415	q3	NHEJ	CSB_NSC
0.067861	q4	NHEJ	CSB_NSC
0	q1	NHEJ	CSB_NSC
0.0503797	q2	NHEJ	CSB_NSC
0.0706931	q3	NHEJ	CSB_NSC
0.0801994	q4	NHEJ	CSB_NSC
0.0413601	q1	NHEJ	CSB_NSC
0.0251898	q2	NHEJ	CSB_NSC
0.0862111	q3	NHEJ	CSB_NSC
0.0658046	q4	NHEJ	CSB_NSC
0.01034	q1	NHEJ	CSB_NSC
0.0461814	q2	NHEJ	CSB_NSC
0.0655204	q3	NHEJ	CSB_NSC
0.0863685	q4	NHEJ	CSB_NSC
0.01034	q1	NHEJ	CSB_NSC
0.0293881	q2	NHEJ	CSB_NSC
0.0793142	q3	NHEJ	CSB_NSC
0.078143	q4	NHEJ	CSB_NSC
0.01034	q1	NHEJ	CSB_NSC
0.0293881	q2	NHEJ	CSB_NSC
0.0534509	q3	NHEJ	CSB_NSC
0.108989	q4	NHEJ	CSB_NSC
0.0206801	q1	NHEJ	CSB_NSC
0.0503797	q2	NHEJ	CSB_NSC
0.0534509	q3	NHEJ	CSB_NSC
0.0966505	q4	NHEJ	CSB_NSC
0.0206801	q1	NHEJ	CSB_NSC
0.0377847	q2	NHEJ	CSB_NSC
0.0758657	q3	NHEJ	CSB_NSC
0.0760866	q4	NHEJ	CSB_NSC
0	q1	NHEJ	CSB_NSC
0.0587763	q2	NHEJ	CSB_NSC
0.062072	q3	NHEJ	CSB_NSC
0.0863685	q4	NHEJ	CSB_NSC
0.0517001	q1	NHEJ	CSB_NSC
0.0209915	q2	NHEJ	CSB_NSC
0.07759	q3	NHEJ	CSB_NSC
0.0760866	q4	NHEJ	CSB_NSC
0.01034	q1	NHEJ	CSB_NSC
0.0461814	q2	NHEJ	CSB_NSC
0.0655204	q3	NHEJ	CSB_NSC
0.0863685	q4	NHEJ	CSB_NSC
0.0413601	q1	NHEJ	CSB_NSC
0.0251898	q2	NHEJ	CSB_NSC
0.0706931	q3	NHEJ	CSB_NSC
0.0843121	q4	NHEJ	CSB_NSC
0.0310201	q1	NHEJ	CSB_NSC
0.0209915	q2	NHEJ	CSB_NSC
0.0655204	q3	NHEJ	CSB_NSC
0.0945941	q4	NHEJ	CSB_NSC
0.0206801	q1	NHEJ	CSB_NSC
0.0209915	q2	NHEJ	CSB_NSC
0.0741415	q3	NHEJ	CSB_NSC
0.0863685	q4	NHEJ	CSB_NSC
0.0413601	q1	NHEJ	CSB_NSC
0.0251898	q2	NHEJ	CSB_NSC
0.0724173	q3	NHEJ	CSB_NSC
0.0822557	q4	NHEJ	CSB_NSC
0.0206801	q1	NHEJ	CSB_NSC
0.0461814	q2	NHEJ	CSB_NSC
0.0689689	q3	NHEJ	CSB_NSC
0.0801994	q4	NHEJ	CSB_NSC
0.0310201	q1	NHEJ	CSB_NSC
0.0461814	q2	NHEJ	CSB_NSC
0.07759	q3	NHEJ	CSB_NSC
0.067861	q4	NHEJ	CSB_NSC
0.01034	q1	NHEJ	CSB_NSC
0.0587763	q2	NHEJ	CSB_NSC
0.0741415	q3	NHEJ	CSB_NSC
0.0699174	q4	NHEJ	CSB_NSC
0.0517001	q1	NHEJ	CSB_NSC
0.0461814	q2	NHEJ	CSB_NSC
0.0724173	q3	NHEJ	CSB_NSC
0.0699174	q4	NHEJ	CSB_NSC
0.0517001	q1	NHEJ	CSB_NSC
0.0377847	q2	NHEJ	CSB_NSC
0.0706931	q3	NHEJ	CSB_NSC
0.0760866	q4	NHEJ	CSB_NSC
0.0206801	q1	NHEJ	CSB_NSC
0.0419831	q2	NHEJ	CSB_NSC
0.0655204	q3	NHEJ	CSB_NSC
0.0863685	q4	NHEJ	CSB_NSC
0.0723802	q1	NHEJ	CSB_NSC
0.0167932	q2	NHEJ	CSB_NSC
0.0706931	q3	NHEJ	CSB_NSC
0.0822557	q4	NHEJ	CSB_NSC
0.0206801	q1	NHEJ	CSB_NSC
0.0293881	q2	NHEJ	CSB_NSC
0.0844868	q3	NHEJ	CSB_NSC
0.0699174	q4	NHEJ	CSB_NSC
0.0310201	q1	NHEJ	CSB_NSC
0.054578	q2	NHEJ	CSB_NSC
0.062072	q3	NHEJ	CSB_NSC
0.0822557	q4	NHEJ	CSB_NSC
0.01034	q1	NHEJ	CSB_NSC
0.0503797	q2	NHEJ	CSB_NSC
0.0741415	q3	NHEJ	CSB_NSC
0.0740302	q4	NHEJ	CSB_NSC
0.0413601	q1	NHEJ	CSB_NSC
0.0419831	q2	NHEJ	CSB_NSC
0.0568993	q3	NHEJ	CSB_NSC
0.0925377	q4	NHEJ	CSB_NSC
0	q1	NHEJ	CSB_NSC
0.0335864	q2	NHEJ	CSB_NSC
0.07759	q3	NHEJ	CSB_NSC
0.0801994	q4	NHEJ	CSB_NSC
0.0206801	q1	NHEJ	CSB_NSC
0.0209915	q2	NHEJ	CSB_NSC
0.0879353	q3	NHEJ	CSB_NSC
0.0699174	q4	NHEJ	CSB_NSC
0.0413601	q1	NHEJ	CSB_NSC
0.0377847	q2	NHEJ	CSB_NSC
0.07759	q3	NHEJ	CSB_NSC
0.0699174	q4	NHEJ	CSB_NSC
0.0310201	q1	NHEJ	CSB_NSC
0.0335864	q2	NHEJ	CSB_NSC
0.0672446	q3	NHEJ	CSB_NSC
0.0863685	q4	NHEJ	CSB_NSC
0.0413601	q1	NHEJ	CSB_NSC
0.0377847	q2	NHEJ	CSB_NSC
0.062072	q3	NHEJ	CSB_NSC
0.0884249	q4	NHEJ	CSB_NSC
0	q1	NHEJ	CSB_NSC
0.0377847	q2	NHEJ	CSB_NSC
0.0862111	q3	NHEJ	CSB_NSC
0.067861	q4	NHEJ	CSB_NSC
0.0620402	q1	NHEJ	CSB_NSC
0.0419831	q2	NHEJ	CSB_NSC
0.062072	q3	NHEJ	CSB_NSC
0.0822557	q4	NHEJ	CSB_NSC
0.0413601	q1	NHEJ	CSB_NSC
0.0335864	q2	NHEJ	CSB_NSC
0.046554	q3	NHEJ	CSB_NSC
0.108989	q4	NHEJ	CSB_NSC
0.0206801	q1	NHEJ	CSB_NSC
0.0209915	q2	NHEJ	CSB_NSC
0.07759	q3	NHEJ	CSB_NSC
0.0822557	q4	NHEJ	CSB_NSC
0.0413601	q1	NHEJ	CSB_NSC
0.0419831	q2	NHEJ	CSB_NSC
0.0517266	q3	NHEJ	CSB_NSC
0.0987069	q4	NHEJ	CSB_NSC
0.01034	q1	NHEJ	CSB_NSC
0.0587763	q2	NHEJ	CSB_NSC
0.07759	q3	NHEJ	CSB_NSC
0.0658046	q4	NHEJ	CSB_NSC
0.0206801	q1	NHEJ	CSB_NSC
0.0335864	q2	NHEJ	CSB_NSC
0.0827626	q3	NHEJ	CSB_NSC
0.0699174	q4	NHEJ	CSB_NSC
0.0413601	q1	NHEJ	CSB_NSC
0.0377847	q2	NHEJ	CSB_NSC
0.0758657	q3	NHEJ	CSB_NSC
0.0719738	q4	NHEJ	CSB_NSC
0.01034	q1	NHEJ	CSB_NSC
0.0293881	q2	NHEJ	CSB_NSC
0.0758657	q3	NHEJ	CSB_NSC
0.0822557	q4	NHEJ	CSB_NSC
0.0620402	q1	NHEJ	CSB_NSC
0.0335864	q2	NHEJ	CSB_NSC
0.0672446	q3	NHEJ	CSB_NSC
0.0801994	q4	NHEJ	CSB_NSC
0.0206801	q1	NHEJ	CSB_NSC
0.0629746	q2	NHEJ	CSB_NSC
0.0637962	q3	NHEJ	CSB_NSC
0.078143	q4	NHEJ	CSB_NSC
0.01034	q1	NHEJ	CSB_NSC
0.0461814	q2	NHEJ	CSB_NSC
0.0724173	q3	NHEJ	CSB_NSC
0.078143	q4	NHEJ	CSB_NSC
0.0310201	q1	NHEJ	CSB_NSC
0.0251898	q2	NHEJ	CSB_NSC
0.0810384	q3	NHEJ	CSB_NSC
0.0740302	q4	NHEJ	CSB_NSC
0.01034	q1	NHEJ	CSB_NSC
0.0335864	q2	NHEJ	CSB_NSC
0.0741415	q3	NHEJ	CSB_NSC
0.0822557	q4	NHEJ	CSB_NSC
0.01034	q1	NHEJ	CSB_NSC
0.0377847	q2	NHEJ	CSB_NSC
0.0793142	q3	NHEJ	CSB_NSC
0.0740302	q4	NHEJ	CSB_NSC
0.0310201	q1	NHEJ	CSB_NSC
0.0335864	q2	NHEJ	CSB_NSC
0.062072	q3	NHEJ	CSB_NSC
0.0925377	q4	NHEJ	CSB_NSC
0.01034	q1	NHEJ	CSB_NSC
0.0713712	q2	NHEJ	CSB_NSC
0.0586235	q3	NHEJ	CSB_NSC
0.0822557	q4	NHEJ	CSB_NSC
0.0517001	q1	NHEJ	CSB_NSC
0.0377847	q2	NHEJ	CSB_NSC
0.0655204	q3	NHEJ	CSB_NSC
0.0822557	q4	NHEJ	CSB_NSC
0.0206801	q1	NHEJ	CSB_NSC
0.0503797	q2	NHEJ	CSB_NSC
0.0758657	q3	NHEJ	CSB_NSC
0.0699174	q4	NHEJ	CSB_NSC
0.0206801	q1	NHEJ	CSB_NSC
0.0293881	q2	NHEJ	CSB_NSC
0.07759	q3	NHEJ	CSB_NSC
0.078143	q4	NHEJ	CSB_NSC
0.0517001	q1	NHEJ	CSB_NSC
0.0461814	q2	NHEJ	CSB_NSC
0.0586235	q3	NHEJ	CSB_NSC
0.0863685	q4	NHEJ	CSB_NSC
0.01034	q1	NHEJ	CSB_NSC
0.0503797	q2	NHEJ	CSB_NSC
0.07759	q3	NHEJ	CSB_NSC
0.0699174	q4	NHEJ	CSB_NSC
0.0413601	q1	NHEJ	CSB_NSC
0.0335864	q2	NHEJ	CSB_NSC
0.062072	q3	NHEJ	CSB_NSC
0.0904813	q4	NHEJ	CSB_NSC
0.0620402	q1	NHEJ	CSB_NSC
0.0671729	q2	NHEJ	CSB_NSC
0.0637962	q3	NHEJ	CSB_NSC
0.067861	q4	NHEJ	CSB_NSC
0.0310201	q1	NHEJ	CSB_NSC
0.0587763	q2	NHEJ	CSB_NSC
0.0500024	q3	NHEJ	CSB_NSC
0.0945941	q4	NHEJ	CSB_NSC
0	q1	NHEJ	CSB_NSC
0.00839661	q2	NHEJ	CSB_NSC
0.0862111	q3	NHEJ	CSB_NSC
0.0822557	q4	NHEJ	CSB_NSC
0.0310201	q1	NHEJ	CSB_NSC
0.0377847	q2	NHEJ	CSB_NSC
0.0689689	q3	NHEJ	CSB_NSC
0.0822557	q4	NHEJ	CSB_NSC
0.0517001	q1	NHEJ	CSB_NSC
0.0293881	q2	NHEJ	CSB_NSC
0.07759	q3	NHEJ	CSB_NSC
0.0719738	q4	NHEJ	CSB_NSC
0.01034	q1	NHEJ	CSB_NSC
0.0377847	q2	NHEJ	CSB_NSC
0.0827626	q3	NHEJ	CSB_NSC
0.0699174	q4	NHEJ	CSB_NSC
0.0206801	q1	NHEJ	CSB_NSC
0.0629746	q2	NHEJ	CSB_NSC
0.0603477	q3	NHEJ	CSB_NSC
0.0822557	q4	NHEJ	CSB_NSC
0.01034	q1	NHEJ	CSB_NSC
0.0503797	q2	NHEJ	CSB_NSC
0.0655204	q3	NHEJ	CSB_NSC
0.0843121	q4	NHEJ	CSB_NSC
0.0310201	q1	NHEJ	CSB_NSC
0.0419831	q2	NHEJ	CSB_NSC
0.07759	q3	NHEJ	CSB_NSC
0.0699174	q4	NHEJ	CSB_NSC
0.01034	q1	NHEJ	CSB_NSC
0.0419831	q2	NHEJ	CSB_NSC
0.0810384	q3	NHEJ	CSB_NSC
0.0699174	q4	NHEJ	CSB_NSC
0.0517001	q1	NHEJ	CSB_NSC
0.0377847	q2	NHEJ	CSB_NSC
0.07759	q3	NHEJ	CSB_NSC
0.067861	q4	NHEJ	CSB_NSC
0.01034	q1	NHEJ	CSB_NSC
0.0461814	q2	NHEJ	CSB_NSC
0.0482782	q3	NHEJ	CSB_NSC
0.106932	q4	NHEJ	CSB_NSC
0.0310201	q1	NHEJ	CSB_NSC
0.054578	q2	NHEJ	CSB_NSC
0.0517266	q3	NHEJ	CSB_NSC
0.0945941	q4	NHEJ	CSB_NSC
0.0827202	q1	NHEJ	CSB_NSC
0.0335864	q2	NHEJ	CSB_NSC
0.0637962	q3	NHEJ	CSB_NSC
0.0801994	q4	NHEJ	CSB_NSC
0.01034	q1	NHEJ	CSB_NSC
0.0251898	q2	NHEJ	CSB_NSC
0.0844868	q3	NHEJ	CSB_NSC
0.0740302	q4	NHEJ	CSB_NSC
0.0620402	q1	NHEJ	CSB_NSC
0.0419831	q2	NHEJ	CSB_NSC
0.0637962	q3	NHEJ	CSB_NSC
0.0801994	q4	NHEJ	CSB_NSC
0.0206801	q1	NHEJ	CSB_NSC
0.0377847	q2	NHEJ	CSB_NSC
0.0637962	q3	NHEJ	CSB_NSC
0.0904813	q4	NHEJ	CSB_NSC
0.01034	q1	NHEJ	CSB_NSC
0.0419831	q2	NHEJ	CSB_NSC
0.0724173	q3	NHEJ	CSB_NSC
0.0801994	q4	NHEJ	CSB_NSC
0.0413601	q1	NHEJ	CSB_NSC
0.0335864	q2	NHEJ	CSB_NSC
0.0706931	q3	NHEJ	CSB_NSC
0.0801994	q4	NHEJ	CSB_NSC
0.0413601	q1	NHEJ	CSB_NSC
0.0461814	q2	NHEJ	CSB_NSC
0.0568993	q3	NHEJ	CSB_NSC
0.0904813	q4	NHEJ	CSB_NSC
0.0723802	q1	NHEJ	CSB_NSC
0.0377847	q2	NHEJ	CSB_NSC
0.0586235	q3	NHEJ	CSB_NSC
0.0863685	q4	NHEJ	CSB_NSC
0.0310201	q1	NHEJ	CSB_NSC
0.0377847	q2	NHEJ	CSB_NSC
0.07759	q3	NHEJ	CSB_NSC
0.0719738	q4	NHEJ	CSB_NSC
0.0310201	q1	NHEJ	CSB_NSC
0.0419831	q2	NHEJ	CSB_NSC
0.07759	q3	NHEJ	CSB_NSC
0.0699174	q4	NHEJ	CSB_NSC
0.0310201	q1	NHEJ	CSB_NSC
0.054578	q2	NHEJ	CSB_NSC
0.0637962	q3	NHEJ	CSB_NSC
0.0801994	q4	NHEJ	CSB_NSC
0.0310201	q1	NHEJ	CSB_NSC
0.0377847	q2	NHEJ	CSB_NSC
0.0637962	q3	NHEJ	CSB_NSC
0.0884249	q4	NHEJ	CSB_NSC
0.0517001	q1	NHEJ	CSB_NSC
0.0587763	q2	NHEJ	CSB_NSC
0.062072	q3	NHEJ	CSB_NSC
0.0760866	q4	NHEJ	CSB_NSC
0.0413601	q1	NHEJ	CSB_NSC
0.0461814	q2	NHEJ	CSB_NSC
0.0637962	q3	NHEJ	CSB_NSC
0.0822557	q4	NHEJ	CSB_NSC
0.0206801	q1	NHEJ	CSB_NSC
0.0293881	q2	NHEJ	CSB_NSC
0.0758657	q3	NHEJ	CSB_NSC
0.0801994	q4	NHEJ	CSB_NSC
0.0723802	q1	NHEJ	CSB_NSC
0.0503797	q2	NHEJ	CSB_NSC
0.0568993	q3	NHEJ	CSB_NSC
0.0822557	q4	NHEJ	CSB_NSC
0.0310201	q1	NHEJ	CSB_NSC
0.0587763	q2	NHEJ	CSB_NSC
0.0758657	q3	NHEJ	CSB_NSC
0.0637482	q4	NHEJ	CSB_NSC
0.0206801	q1	NHEJ	CSB_NSC
0.0587763	q2	NHEJ	CSB_NSC
0.0758657	q3	NHEJ	CSB_NSC
0.0658046	q4	NHEJ	CSB_NSC
0.0413601	q1	NHEJ	CSB_NSC
0.0251898	q2	NHEJ	CSB_NSC
0.0758657	q3	NHEJ	CSB_NSC
0.078143	q4	NHEJ	CSB_NSC
0.0206801	q1	NHEJ	CSB_NSC
0.0293881	q2	NHEJ	CSB_NSC
0.0655204	q3	NHEJ	CSB_NSC
0.0925377	q4	NHEJ	CSB_NSC
0.0517001	q1	NHEJ	CSB_NSC
0.0461814	q2	NHEJ	CSB_NSC
0.0637962	q3	NHEJ	CSB_NSC
0.0801994	q4	NHEJ	CSB_NSC
0.0206801	q1	NHEJ	CSB_NSC
0.0419831	q2	NHEJ	CSB_NSC
0.0724173	q3	NHEJ	CSB_NSC
0.078143	q4	NHEJ	CSB_NSC
0.0517001	q1	NHEJ	CSB_NSC
0.0335864	q2	NHEJ	CSB_NSC
0.0551751	q3	NHEJ	CSB_NSC
0.0966505	q4	NHEJ	CSB_NSC
0.0413601	q1	NHEJ	CSB_NSC
0.0461814	q2	NHEJ	CSB_NSC
0.062072	q3	NHEJ	CSB_NSC
0.0843121	q4	NHEJ	CSB_NSC
0.0413601	q1	NHEJ	CSB_NSC
0.0377847	q2	NHEJ	CSB_NSC
0.0534509	q3	NHEJ	CSB_NSC
0.0987069	q4	NHEJ	CSB_NSC
0.0517001	q1	NHEJ	CSB_NSC
0.0461814	q2	NHEJ	CSB_NSC
0.0689689	q3	NHEJ	CSB_NSC
0.0740302	q4	NHEJ	CSB_NSC
0.0413601	q1	NHEJ	CSB_NSC
0.0503797	q2	NHEJ	CSB_NSC
0.0672446	q3	NHEJ	CSB_NSC
0.0760866	q4	NHEJ	CSB_NSC
0	q1	NHEJ	CSB_NSC
0.0335864	q2	NHEJ	CSB_NSC
0.0689689	q3	NHEJ	CSB_NSC
0.0904813	q4	NHEJ	CSB_NSC
0.0310201	q1	NHEJ	CSB_NSC
0.0419831	q2	NHEJ	CSB_NSC
0.0844868	q3	NHEJ	CSB_NSC
0.0616918	q4	NHEJ	CSB_NSC
0.0206801	q1	NHEJ	CSB_NSC
0.0251898	q2	NHEJ	CSB_NSC
0.0724173	q3	NHEJ	CSB_NSC
0.0863685	q4	NHEJ	CSB_NSC
0.01034	q1	NHEJ	CSB_NSC
0.054578	q2	NHEJ	CSB_NSC
0.0637962	q3	NHEJ	CSB_NSC
0.0843121	q4	NHEJ	CSB_NSC
0.0206801	q1	NHEJ	CSB_NSC
0.0503797	q2	NHEJ	CSB_NSC
0.0551751	q3	NHEJ	CSB_NSC
0.0945941	q4	NHEJ	CSB_NSC
0.01034	q1	NHEJ	CSB_NSC
0.0251898	q2	NHEJ	CSB_NSC
0.0672446	q3	NHEJ	CSB_NSC
0.0945941	q4	NHEJ	CSB_NSC
0.0517001	q1	NHEJ	CSB_NSC
0.0335864	q2	NHEJ	CSB_NSC
0.0810384	q3	NHEJ	CSB_NSC
0.0658046	q4	NHEJ	CSB_NSC
0.0413601	q1	NHEJ	CSB_NSC
0.0587763	q2	NHEJ	CSB_NSC
0.0706931	q3	NHEJ	CSB_NSC
0.067861	q4	NHEJ	CSB_NSC
0.0206801	q1	NHEJ	CSB_NSC
0.0377847	q2	NHEJ	CSB_NSC
0.0603477	q3	NHEJ	CSB_NSC
0.0945941	q4	NHEJ	CSB_NSC
0.0206801	q1	NHEJ	CSB_NSC
0.054578	q2	NHEJ	CSB_NSC
0.07759	q3	NHEJ	CSB_NSC
0.0658046	q4	NHEJ	CSB_NSC
0.0517001	q1	NHEJ	CSB_NSC
0.0377847	q2	NHEJ	CSB_NSC
0.0637962	q3	NHEJ	CSB_NSC
0.0843121	q4	NHEJ	CSB_NSC
0.01034	q1	NHEJ	CSB_NSC
0.0461814	q2	NHEJ	CSB_NSC
0.0689689	q3	NHEJ	CSB_NSC
0.0822557	q4	NHEJ	CSB_NSC
0.0413601	q1	NHEJ	CSB_NSC
0.0377847	q2	NHEJ	CSB_NSC
0.0655204	q3	NHEJ	CSB_NSC
0.0843121	q4	NHEJ	CSB_NSC
0.0310201	q1	NHEJ	CSB_NSC
0.0419831	q2	NHEJ	CSB_NSC
0.0724173	q3	NHEJ	CSB_NSC
0.0760866	q4	NHEJ	CSB_NSC
0.0206801	q1	NHEJ	CSB_NSC
0.0461814	q2	NHEJ	CSB_NSC
0.0655204	q3	NHEJ	CSB_NSC
0.0843121	q4	NHEJ	CSB_NSC
0.01034	q1	NHEJ	CSB_NSC
0.0461814	q2	NHEJ	CSB_NSC
0.07759	q3	NHEJ	CSB_NSC
0.0719738	q4	NHEJ	CSB_NSC
0.0310201	q1	NHEJ	CSB_NSC
0.0503797	q2	NHEJ	CSB_NSC
0.0672446	q3	NHEJ	CSB_NSC
0.078143	q4	NHEJ	CSB_NSC
0.0310201	q1	NHEJ	CSB_NSC
0.0251898	q2	NHEJ	CSB_NSC
0.0827626	q3	NHEJ	CSB_NSC
0.0719738	q4	NHEJ	CSB_NSC
0.0310201	q1	NHEJ	CSB_NSC
0.054578	q2	NHEJ	CSB_NSC
0.07759	q3	NHEJ	CSB_NSC
0.0637482	q4	NHEJ	CSB_NSC
0.0206801	q1	NHEJ	CSB_NSC
0.0461814	q2	NHEJ	CSB_NSC
0.0706931	q3	NHEJ	CSB_NSC
0.078143	q4	NHEJ	CSB_NSC
0.0206801	q1	NHEJ	CSB_NSC
0.0503797	q2	NHEJ	CSB_NSC
0.0672446	q3	NHEJ	CSB_NSC
0.0801994	q4	NHEJ	CSB_NSC
0.0206801	q1	NHEJ	CSB_NSC
0.0419831	q2	NHEJ	CSB_NSC
0.0689689	q3	NHEJ	CSB_NSC
0.0822557	q4	NHEJ	CSB_NSC
0.0310201	q1	NHEJ	CSB_NSC
0.0461814	q2	NHEJ	CSB_NSC
0.0741415	q3	NHEJ	CSB_NSC
0.0719738	q4	NHEJ	CSB_NSC
0.01034	q1	NHEJ	CSB_NSC
0.0251898	q2	NHEJ	CSB_NSC
0.0810384	q3	NHEJ	CSB_NSC
0.078143	q4	NHEJ	CSB_NSC
0.0413601	q1	NHEJ	CSB_NSC
0.0377847	q2	NHEJ	CSB_NSC
0.0706931	q3	NHEJ	CSB_NSC
0.078143	q4	NHEJ	CSB_NSC
0.0413601	q1	NHEJ	CSB_NSC
0.0167932	q2	NHEJ	CSB_NSC
0.0758657	q3	NHEJ	CSB_NSC
0.0822557	q4	NHEJ	CSB_NSC
0.0517001	q1	NHEJ	CSB_NSC
0.0377847	q2	NHEJ	CSB_NSC
0.0758657	q3	NHEJ	CSB_NSC
0.0699174	q4	NHEJ	CSB_NSC
0.0206801	q1	NHEJ	CSB_NSC
0.0503797	q2	NHEJ	CSB_NSC
0.0810384	q3	NHEJ	CSB_NSC
0.0637482	q4	NHEJ	CSB_NSC
0.0517001	q1	NHEJ	CSB_NSC
0.0335864	q2	NHEJ	CSB_NSC
0.0896595	q3	NHEJ	CSB_NSC
0.0555226	q4	NHEJ	CSB_NSC
0	q1	NHEJ	CSB_NSC
0.0587763	q2	NHEJ	CSB_NSC
0.0724173	q3	NHEJ	CSB_NSC
0.0740302	q4	NHEJ	CSB_NSC
0.0310201	q1	NHEJ	CSB_NSC
0.0461814	q2	NHEJ	CSB_NSC
0.0655204	q3	NHEJ	CSB_NSC
0.0822557	q4	NHEJ	CSB_NSC
0.0310201	q1	NHEJ	CSB_NSC
0.0377847	q2	NHEJ	CSB_NSC
0.0724173	q3	NHEJ	CSB_NSC
0.078143	q4	NHEJ	CSB_NSC
0.0517001	q1	NHEJ	CSB_NSC
0.0629746	q2	NHEJ	CSB_NSC
0.0603477	q3	NHEJ	CSB_NSC
0.0760866	q4	NHEJ	CSB_NSC
0.0517001	q1	NHEJ	CSB_NSC
0.054578	q2	NHEJ	CSB_NSC
0.0586235	q3	NHEJ	CSB_NSC
0.0822557	q4	NHEJ	CSB_NSC
0.0413601	q1	NHEJ	CSB_NSC
0.0461814	q2	NHEJ	CSB_NSC
0.0568993	q3	NHEJ	CSB_NSC
0.0904813	q4	NHEJ	CSB_NSC
0.0206801	q1	NHEJ	CSB_NSC
0.0251898	q2	NHEJ	CSB_NSC
0.0724173	q3	NHEJ	CSB_NSC
0.0863685	q4	NHEJ	CSB_NSC
0	q1	NHEJ	CSB_NSC
0.0419831	q2	NHEJ	CSB_NSC
0.0724173	q3	NHEJ	CSB_NSC
0.0822557	q4	NHEJ	CSB_NSC
0.0413601	q1	NHEJ	CSB_NSC
0.0503797	q2	NHEJ	CSB_NSC
0.0655204	q3	NHEJ	CSB_NSC
0.078143	q4	NHEJ	CSB_NSC
0.0620402	q1	NHEJ	CSB_NSC
0.0251898	q2	NHEJ	CSB_NSC
0.0724173	q3	NHEJ	CSB_NSC
0.078143	q4	NHEJ	CSB_NSC
0.0413601	q1	NHEJ	CSB_NSC
0.0377847	q2	NHEJ	CSB_NSC
0.0741415	q3	NHEJ	CSB_NSC
[truncated: 6,009 more rows]

## Sheet: Fig.4e
Cell_ID	Diagnosis	Case_ID	Age	Gender	EstRate	DelType
4643_MDA_23	Control	4643	42.2	F	125.687	Total
4643_MDA_26	Control	4643	42.2	F	93.1011	Total
4643_MDA_02	Control	4643	42.2	F	130.038	Total
4643_MDA_31	Control	4643	42.2	F	98.879	Total
4643_MDA_32	Control	4643	42.2	F	95.2051	Total
4643_MDA_03	Control	4643	42.2	F	128.152	Total
4643_MDA_04	Control	4643	42.2	F	113.437	Total
4643_MDA_05	Control	4643	42.2	F	100.999	Total
5087_PFC_01	Control	5087	44.9	M	224.797	Total
5087_PFC_03	Control	5087	44.9	M	329.585	Total
5087_PFC_04	Control	5087	44.9	M	82.2997	Total
5316_PFC_03	XP	5316	44.5	F	892.322	Total
5379_PFC_01	XP	5379	24	F	746.11	Total
5379_PFC_02	XP	5379	24	F	318.775	Total
5379_PFC_03	XP	5379	24	F	579.978	Total
5379_PFC_06	XP	5379	24	F	283.547	Total
5379_PFC_04	XP	5379	24	F	441.156	Total
5379_PFC_05	XP	5379	24	F	410.11	Total
5416_PFC_01	XP	5416	45.9	F	308.358	Total
5416_PFC_02	XP	5416	45.9	F	161.248	Total
5416_PFC_03	XP	5416	45.9	F	300.746	Total
5416_PFC_04	XP	5416	45.9	F	187.776	Total
5416_PFC_05	XP	5416	45.9	F	163.555	Total
5416_PFC_06	XP	5416	45.9	F	270.134	Total
936_PFC_01	Control	936	49.2	F	268.627	Total
936_PFC_02	Control	936	49.2	F	128.791	Total
936_PFC_03	Control	936	49.2	F	139.365	Total
4643_MDA_23	Control	4643	42.2	F	89.7762	NHEJ
4643_MDA_26	Control	4643	42.2	F	57.293	NHEJ
4643_MDA_02	Control	4643	42.2	F	86.6919	NHEJ
4643_MDA_31	Control	4643	42.2	F	82.3992	NHEJ
4643_MDA_32	Control	4643	42.2	F	77.8951	NHEJ
4643_MDA_03	Control	4643	42.2	F	88.1043	NHEJ
4643_MDA_04	Control	4643	42.2	F	56.7186	NHEJ
4643_MDA_05	Control	4643	42.2	F	43.2855	NHEJ
5087_PFC_01	Control	5087	44.9	M	151.607	NHEJ
5087_PFC_03	Control	5087	44.9	M	164.792	NHEJ
5087_PFC_04	Control	5087	44.9	M	73.1553	NHEJ
5316_PFC_03	XP	5316	44.5	F	334.621	NHEJ
5379_PFC_01	XP	5379	24	F	534.947	NHEJ
5379_PFC_02	XP	5379	24	F	152.457	NHEJ
5379_PFC_03	XP	5379	24	F	366.302	NHEJ
5379_PFC_06	XP	5379	24	F	141.773	NHEJ
5379_PFC_04	XP	5379	24	F	271.48	NHEJ
5379_PFC_05	XP	5379	24	F	328.088	NHEJ
5416_PFC_01	XP	5416	45.9	F	182.212	NHEJ
5416_PFC_02	XP	5416	45.9	F	96.7486	NHEJ
5416_PFC_03	XP	5416	45.9	F	267.33	NHEJ
5416_PFC_04	XP	5416	45.9	F	93.8882	NHEJ
5416_PFC_05	XP	5416	45.9	F	65.4219	NHEJ
5416_PFC_06	XP	5416	45.9	F	180.09	NHEJ
936_PFC_01	Control	936	49.2	F	240.351	NHEJ
936_PFC_02	Control	936	49.2	F	85.8605	NHEJ
936_PFC_03	Control	936	49.2	F	119.456	NHEJ
4643_MDA_23	Control	4643	42.2	F	8.97762	MMEJ
4643_MDA_26	Control	4643	42.2	F	0	MMEJ
4643_MDA_02	Control	4643	42.2	F	14.4487	MMEJ
4643_MDA_31	Control	4643	42.2	F	0	MMEJ
4643_MDA_32	Control	4643	42.2	F	8.65501	MMEJ
4643_MDA_03	Control	4643	42.2	F	0	MMEJ
4643_MDA_04	Control	4643	42.2	F	9.4531	MMEJ
4643_MDA_05	Control	4643	42.2	F	0	MMEJ
5087_PFC_01	Control	5087	44.9	M	26.1392	MMEJ
5087_PFC_03	Control	5087	44.9	M	109.862	MMEJ
5087_PFC_04	Control	5087	44.9	M	0	MMEJ
5316_PFC_03	XP	5316	44.5	F	55.7701	MMEJ
5379_PFC_01	XP	5379	24	F	42.2327	MMEJ
5379_PFC_02	XP	5379	24	F	13.8598	MMEJ
5379_PFC_03	XP	5379	24	F	61.0503	MMEJ
5379_PFC_06	XP	5379	24	F	56.7093	MMEJ
5379_PFC_04	XP	5379	24	F	33.935	MMEJ
5379_PFC_05	XP	5379	24	F	16.4044	MMEJ
5416_PFC_01	XP	5416	45.9	F	84.0978	MMEJ
5416_PFC_02	XP	5416	45.9	F	32.2495	MMEJ
5416_PFC_03	XP	5416	45.9	F	0	MMEJ
5416_PFC_04	XP	5416	45.9	F	0	MMEJ
5416_PFC_05	XP	5416	45.9	F	32.7109	MMEJ
5416_PFC_06	XP	5416	45.9	F	38.5906	MMEJ
936_PFC_01	Control	936	49.2	F	28.2765	MMEJ
936_PFC_02	Control	936	49.2	F	0	MMEJ
936_PFC_03	Control	936	49.2	F	0	MMEJ
