# Supplementary material for: Prevalence and mechanisms of somatic deletions in single human neurons during normal aging and in DNA repair disorders
Source: Nat Commun. 2022 Oct 7;13:5918. doi: 10.1038/s41467-022-33642-w (PMC9546902; doi:10.1038/s41467-022-33642-w)
Supplement: Supplementary file 7 — Source Data [file 41467_2022_33642_MOESM7_ESM.zip › Source_data_figS1.xlsx]

## Sheet: Fig.s1a
Case_ID	Diagnosis	Size	Size_log10	Source
1278	Control	4	0.60206	GATK
1278	Control	5	0.69897	GATK
1278	Control	3	0.477121	GATK
1278	Control	5	0.69897	GATK
1278	Control	5	0.69897	GATK
1278	Control	9	0.954243	GATK
1278	Control	7	0.845098	GATK
1278	Control	17	1.23045	GATK
1278	Control	3	0.477121	GATK
1278	Control	3	0.477121	GATK
1278	Control	3	0.477121	GATK
1278	Control	3	0.477121	GATK
1278	Control	3	0.477121	GATK
1278	Control	9	0.954243	GATK
1278	Control	10	1	GATK
1278	Control	5	0.69897	GATK
1278	Control	5	0.69897	GATK
1278	Control	3	0.477121	GATK
1278	Control	7	0.845098	GATK
1278	Control	3	0.477121	GATK
1278	Control	9	0.954243	GATK
1278	Control	5	0.69897	GATK
1278	Control	3	0.477121	GATK
1278	Control	4	0.60206	GATK
1278	Control	3	0.477121	GATK
1278	Control	3	0.477121	GATK
1278	Control	5	0.69897	GATK
1278	Control	11	1.04139	GATK
1278	Control	7	0.845098	GATK
1278	Control	4	0.60206	GATK
1278	Control	5	0.69897	GATK
1278	Control	3	0.477121	GATK
1278	Control	3	0.477121	GATK
1278	Control	6	0.778151	GATK
1278	Control	3	0.477121	GATK
1278	Control	5	0.69897	GATK
1278	Control	3	0.477121	GATK
1278	Control	4	0.60206	GATK
1278	Control	8	0.90309	GATK
1278	Control	3	0.477121	GATK
1278	Control	3	0.477121	GATK
1278	Control	3	0.477121	GATK
1278	Control	5	0.69897	GATK
1278	Control	5	0.69897	GATK
1278	Control	3	0.477121	GATK
1278	Control	6	0.778151	GATK
1278	Control	4	0.60206	GATK
1278	Control	3	0.477121	GATK
1278	Control	10	1	GATK
1278	Control	4	0.60206	GATK
1278	Control	3	0.477121	GATK
1278	Control	5	0.69897	GATK
1278	Control	5	0.69897	GATK
1278	Control	8	0.90309	GATK
1278	Control	3	0.477121	GATK
1278	Control	7	0.845098	GATK
1278	Control	3	0.477121	GATK
1278	Control	3	0.477121	GATK
1278	Control	3	0.477121	GATK
1278	Control	6	0.778151	GATK
1278	Control	3	0.477121	GATK
1278	Control	6	0.778151	GATK
1278	Control	6	0.778151	GATK
1278	Control	3	0.477121	GATK
1278	Control	15	1.17609	GATK
1278	Control	6	0.778151	GATK
1278	Control	3	0.477121	GATK
1278	Control	5	0.69897	GATK
1278	Control	6	0.778151	GATK
1278	Control	3	0.477121	GATK
1278	Control	3	0.477121	GATK
1278	Control	3	0.477121	GATK
1278	Control	3	0.477121	GATK
1278	Control	5	0.69897	GATK
1278	Control	3	0.477121	GATK
1278	Control	8	0.90309	GATK
1278	Control	8	0.90309	GATK
1278	Control	3	0.477121	GATK
1278	Control	3	0.477121	GATK
1278	Control	5	0.69897	GATK
1278	Control	5	0.69897	GATK
1278	Control	8	0.90309	GATK
1278	Control	16	1.20412	GATK
1278	Control	5	0.69897	GATK
1278	Control	10	1	GATK
1278	Control	13	1.11394	GATK
1278	Control	24	1.38021	GATK
1278	Control	5	0.69897	GATK
1278	Control	3	0.477121	GATK
1278	Control	3	0.477121	GATK
1278	Control	11	1.04139	GATK
1465	Control	10	1	GATK
1465	Control	14	1.14613	GATK
1465	Control	3	0.477121	GATK
1465	Control	3	0.477121	GATK
1465	Control	6	0.778151	GATK
1465	Control	3	0.477121	GATK
1465	Control	6	0.778151	GATK
1465	Control	3	0.477121	GATK
1465	Control	3	0.477121	GATK
1465	Control	14	1.14613	GATK
1465	Control	3	0.477121	GATK
1465	Control	3	0.477121	GATK
1465	Control	3	0.477121	GATK
1465	Control	3	0.477121	GATK
1465	Control	5	0.69897	GATK
1465	Control	3	0.477121	GATK
1465	Control	6	0.778151	GATK
1465	Control	6	0.778151	GATK
1465	Control	16	1.20412	GATK
1465	Control	3	0.477121	GATK
1465	Control	7	0.845098	GATK
1465	Control	6	0.778151	GATK
1465	Control	4	0.60206	GATK
1465	Control	4	0.60206	GATK
1465	Control	3	0.477121	GATK
1465	Control	4	0.60206	GATK
1465	Control	5	0.69897	GATK
1465	Control	11	1.04139	GATK
1465	Control	3	0.477121	GATK
1465	Control	3	0.477121	GATK
1465	Control	4	0.60206	GATK
1465	Control	4	0.60206	GATK
1465	Control	6	0.778151	GATK
1465	Control	3	0.477121	GATK
1465	Control	3	0.477121	GATK
1465	Control	4	0.60206	GATK
1465	Control	3	0.477121	GATK
1465	Control	14	1.14613	GATK
1465	Control	10	1	GATK
1465	Control	10	1	GATK
1465	Control	7	0.845098	GATK
1465	Control	7	0.845098	GATK
1465	Control	4	0.60206	GATK
1465	Control	9	0.954243	GATK
1465	Control	3	0.477121	GATK
1465	Control	6	0.778151	GATK
1465	Control	3	0.477121	GATK
1465	Control	3	0.477121	GATK
1465	Control	4	0.60206	GATK
1465	Control	3	0.477121	GATK
1465	Control	10	1	GATK
1465	Control	6	0.778151	GATK
1465	Control	4	0.60206	GATK
1465	Control	3	0.477121	GATK
1465	Control	3	0.477121	GATK
1465	Control	7	0.845098	GATK
1465	Control	4	0.60206	GATK
1465	Control	3	0.477121	GATK
1465	Control	3	0.477121	GATK
1465	Control	3	0.477121	GATK
1465	Control	3	0.477121	GATK
1465	Control	5	0.69897	GATK
1465	Control	6	0.778151	GATK
1465	Control	8	0.90309	GATK
1465	Control	4	0.60206	GATK
1465	Control	9	0.954243	GATK
1465	Control	12	1.07918	GATK
1465	Control	3	0.477121	GATK
1465	Control	5	0.69897	GATK
1465	Control	4	0.60206	GATK
1465	Control	7	0.845098	GATK
1465	Control	4	0.60206	GATK
1465	Control	3	0.477121	GATK
1465	Control	6	0.778151	GATK
1465	Control	9	0.954243	GATK
1465	Control	7	0.845098	GATK
1465	Control	4	0.60206	GATK
1465	Control	3	0.477121	GATK
1465	Control	12	1.07918	GATK
1465	Control	10	1	GATK
1465	Control	12	1.07918	GATK
1465	Control	5	0.69897	GATK
1465	Control	7	0.845098	GATK
1465	Control	6	0.778151	GATK
1465	Control	12	1.07918	GATK
1465	Control	23	1.36173	GATK
1465	Control	5	0.69897	GATK
1465	Control	3	0.477121	GATK
1465	Control	3	0.477121	GATK
1465	Control	3	0.477121	GATK
1465	Control	9	0.954243	GATK
1465	Control	3	0.477121	GATK
1465	Control	3	0.477121	GATK
1465	Control	5	0.69897	GATK
1465	Control	3	0.477121	GATK
1465	Control	4	0.60206	GATK
1465	Control	10	1	GATK
1465	Control	3	0.477121	GATK
1465	Control	7	0.845098	GATK
1465	Control	6	0.778151	GATK
1465	Control	6	0.778151	GATK
1465	Control	3	0.477121	GATK
1465	Control	12	1.07918	GATK
1465	Control	6	0.778151	GATK
1465	Control	4	0.60206	GATK
1465	Control	3	0.477121	GATK
1465	Control	3	0.477121	GATK
1465	Control	7	0.845098	GATK
1465	Control	3	0.477121	GATK
1465	Control	16	1.20412	GATK
1465	Control	3	0.477121	GATK
1465	Control	4	0.60206	GATK
1465	Control	4	0.60206	GATK
1465	Control	3	0.477121	GATK
1465	Control	4	0.60206	GATK
1465	Control	4	0.60206	GATK
1465	Control	6	0.778151	GATK
1465	Control	6	0.778151	GATK
1465	Control	3	0.477121	GATK
1465	Control	9	0.954243	GATK
1465	Control	3	0.477121	GATK
1465	Control	3	0.477121	GATK
1465	Control	6	0.778151	GATK
1465	Control	7	0.845098	GATK
1465	Control	6	0.778151	GATK
1465	Control	6	0.778151	GATK
1465	Control	8	0.90309	GATK
1465	Control	12	1.07918	GATK
1465	Control	4	0.60206	GATK
1465	Control	15	1.17609	GATK
1465	Control	3	0.477121	GATK
1465	Control	5	0.69897	GATK
1465	Control	3	0.477121	GATK
1465	Control	12	1.07918	GATK
1465	Control	3	0.477121	GATK
1465	Control	3	0.477121	GATK
1465	Control	6	0.778151	GATK
1465	Control	8	0.90309	GATK
1465	Control	3	0.477121	GATK
1465	Control	4	0.60206	GATK
1465	Control	3	0.477121	GATK
1465	Control	7	0.845098	GATK
1465	Control	3	0.477121	GATK
1465	Control	12	1.07918	GATK
1465	Control	6	0.778151	GATK
1465	Control	3	0.477121	GATK
1465	Control	3	0.477121	GATK
1465	Control	4	0.60206	GATK
1465	Control	4	0.60206	GATK
1465	Control	7	0.845098	GATK
1465	Control	10	1	GATK
1465	Control	11	1.04139	GATK
1465	Control	3	0.477121	GATK
1465	Control	3	0.477121	GATK
1465	Control	4	0.60206	GATK
1465	Control	3	0.477121	GATK
1465	Control	21	1.32222	GATK
1465	Control	3	0.477121	GATK
1465	Control	7	0.845098	GATK
1465	Control	8	0.90309	GATK
1465	Control	12	1.07918	GATK
1465	Control	8	0.90309	GATK
1465	Control	19	1.27875	GATK
1465	Control	3	0.477121	GATK
1465	Control	3	0.477121	GATK
1465	Control	4	0.60206	GATK
1465	Control	3	0.477121	GATK
1465	Control	8	0.90309	GATK
1465	Control	3	0.477121	GATK
1465	Control	14	1.14613	GATK
1465	Control	8	0.90309	GATK
1465	Control	3	0.477121	GATK
1465	Control	3	0.477121	GATK
1465	Control	14	1.14613	GATK
1465	Control	10	1	GATK
1465	Control	3	0.477121	GATK
1465	Control	3	0.477121	GATK
1465	Control	3	0.477121	GATK
1465	Control	21	1.32222	GATK
1465	Control	4	0.60206	GATK
1465	Control	7	0.845098	GATK
1465	Control	3	0.477121	GATK
1465	Control	4	0.60206	GATK
1465	Control	14	1.14613	GATK
1465	Control	7	0.845098	GATK
1465	Control	4	0.60206	GATK
1465	Control	3	0.477121	GATK
1465	Control	3	0.477121	GATK
1465	Control	7	0.845098	GATK
1465	Control	7	0.845098	GATK
1465	Control	3	0.477121	GATK
1465	Control	3	0.477121	GATK
1465	Control	3	0.477121	GATK
1465	Control	4	0.60206	GATK
1465	Control	3	0.477121	GATK
1465	Control	14	1.14613	GATK
1465	Control	3	0.477121	GATK
1465	Control	9	0.954243	GATK
1465	Control	3	0.477121	GATK
1465	Control	9	0.954243	GATK
1465	Control	3	0.477121	GATK
1465	Control	3	0.477121	GATK
1465	Control	6	0.778151	GATK
1465	Control	6	0.778151	GATK
1465	Control	3	0.477121	GATK
1465	Control	12	1.07918	GATK
1465	Control	4	0.60206	GATK
1465	Control	12	1.07918	GATK
1465	Control	3	0.477121	GATK
1465	Control	6	0.778151	GATK
1465	Control	9	0.954243	GATK
1465	Control	4	0.60206	GATK
1465	Control	3	0.477121	GATK
1465	Control	3	0.477121	GATK
1465	Control	6	0.778151	GATK
1465	Control	4	0.60206	GATK
1465	Control	16	1.20412	GATK
1465	Control	3	0.477121	GATK
1465	Control	7	0.845098	GATK
1465	Control	3	0.477121	GATK
1465	Control	3	0.477121	GATK
1465	Control	4	0.60206	GATK
1465	Control	6	0.778151	GATK
1465	Control	4	0.60206	GATK
1465	Control	7	0.845098	GATK
1465	Control	3	0.477121	GATK
1465	Control	3	0.477121	GATK
1465	Control	14	1.14613	GATK
1465	Control	6	0.778151	GATK
1465	Control	3	0.477121	GATK
1465	Control	3	0.477121	GATK
1465	Control	3	0.477121	GATK
4638	Control	3	0.477121	GATK
4638	Control	5	0.69897	GATK
4638	Control	7	0.845098	GATK
4638	Control	3	0.477121	GATK
4638	Control	6	0.778151	GATK
4638	Control	3	0.477121	GATK
4638	Control	4	0.60206	GATK
4638	Control	3	0.477121	GATK
4638	Control	3	0.477121	GATK
4638	Control	3	0.477121	GATK
4638	Control	6	0.778151	GATK
4638	Control	10	1	GATK
4638	Control	4	0.60206	GATK
4638	Control	3	0.477121	GATK
4638	Control	6	0.778151	GATK
4638	Control	4	0.60206	GATK
4638	Control	7	0.845098	GATK
4638	Control	3	0.477121	GATK
4638	Control	3	0.477121	GATK
4638	Control	4	0.60206	GATK
4638	Control	4	0.60206	GATK
4638	Control	15	1.17609	GATK
4638	Control	34	1.53148	GATK
4638	Control	3	0.477121	GATK
4638	Control	6	0.778151	GATK
4638	Control	3	0.477121	GATK
4638	Control	10	1	GATK
4638	Control	5	0.69897	GATK
4638	Control	14	1.14613	GATK
4638	Control	6	0.778151	GATK
4638	Control	6	0.778151	GATK
4638	Control	3	0.477121	GATK
4638	Control	3	0.477121	GATK
4638	Control	3	0.477121	GATK
4638	Control	3	0.477121	GATK
4638	Control	7	0.845098	GATK
4638	Control	20	1.30103	GATK
4638	Control	8	0.90309	GATK
4638	Control	4	0.60206	GATK
4638	Control	3	0.477121	GATK
4638	Control	3	0.477121	GATK
4638	Control	4	0.60206	GATK
4638	Control	6	0.778151	GATK
4638	Control	10	1	GATK
4638	Control	4	0.60206	GATK
4638	Control	7	0.845098	GATK
4638	Control	12	1.07918	GATK
4638	Control	3	0.477121	GATK
4638	Control	3	0.477121	GATK
4638	Control	3	0.477121	GATK
4638	Control	6	0.778151	GATK
4638	Control	6	0.778151	GATK
4638	Control	4	0.60206	GATK
4638	Control	3	0.477121	GATK
4638	Control	3	0.477121	GATK
4638	Control	10	1	GATK
4638	Control	5	0.69897	GATK
4638	Control	4	0.60206	GATK
4638	Control	9	0.954243	GATK
4638	Control	3	0.477121	GATK
4638	Control	4	0.60206	GATK
4638	Control	5	0.69897	GATK
4638	Control	6	0.778151	GATK
4638	Control	3	0.477121	GATK
4638	Control	3	0.477121	GATK
4638	Control	3	0.477121	GATK
4638	Control	3	0.477121	GATK
4638	Control	7	0.845098	GATK
4638	Control	4	0.60206	GATK
4638	Control	16	1.20412	GATK
4638	Control	5	0.69897	GATK
4638	Control	7	0.845098	GATK
4638	Control	6	0.778151	GATK
4638	Control	4	0.60206	GATK
4638	Control	5	0.69897	GATK
4638	Control	15	1.17609	GATK
4638	Control	14	1.14613	GATK
4638	Control	3	0.477121	GATK
4638	Control	4	0.60206	GATK
4638	Control	9	0.954243	GATK
4638	Control	11	1.04139	GATK
4638	Control	3	0.477121	GATK
4638	Control	4	0.60206	GATK
4638	Control	3	0.477121	GATK
4638	Control	6	0.778151	GATK
4638	Control	3	0.477121	GATK
4638	Control	3	0.477121	GATK
4638	Control	3	0.477121	GATK
4638	Control	10	1	GATK
4638	Control	7	0.845098	GATK
4638	Control	6	0.778151	GATK
4638	Control	3	0.477121	GATK
4638	Control	3	0.477121	GATK
4638	Control	4	0.60206	GATK
4638	Control	9	0.954243	GATK
4638	Control	3	0.477121	GATK
4638	Control	3	0.477121	GATK
4638	Control	3	0.477121	GATK
4638	Control	3	0.477121	GATK
4638	Control	6	0.778151	GATK
4638	Control	3	0.477121	GATK
4638	Control	14	1.14613	GATK
4638	Control	10	1	GATK
4638	Control	17	1.23045	GATK
4638	Control	5	0.69897	GATK
4638	Control	3	0.477121	GATK
4638	Control	3	0.477121	GATK
4638	Control	4	0.60206	GATK
4638	Control	6	0.778151	GATK
4638	Control	4	0.60206	GATK
4638	Control	6	0.778151	GATK
4638	Control	3	0.477121	GATK
4638	Control	3	0.477121	GATK
4638	Control	3	0.477121	GATK
4638	Control	3	0.477121	GATK
4638	Control	6	0.778151	GATK
4638	Control	17	1.23045	GATK
4638	Control	5	0.69897	GATK
4638	Control	3	0.477121	GATK
4638	Control	3	0.477121	GATK
4638	Control	3	0.477121	GATK
4638	Control	3	0.477121	GATK
4638	Control	3	0.477121	GATK
4638	Control	3	0.477121	GATK
4638	Control	4	0.60206	GATK
4638	Control	9	0.954243	GATK
4638	Control	3	0.477121	GATK
4638	Control	3	0.477121	GATK
4638	Control	3	0.477121	GATK
4638	Control	3	0.477121	GATK
4638	Control	6	0.778151	GATK
4638	Control	3	0.477121	GATK
4638	Control	14	1.14613	GATK
4638	Control	10	1	GATK
4638	Control	17	1.23045	GATK
4638	Control	5	0.69897	GATK
4638	Control	3	0.477121	GATK
4638	Control	3	0.477121	GATK
4638	Control	4	0.60206	GATK
4638	Control	6	0.778151	GATK
4638	Control	4	0.60206	GATK
4638	Control	6	0.778151	GATK
4638	Control	3	0.477121	GATK
4638	Control	3	0.477121	GATK
4638	Control	3	0.477121	GATK
4638	Control	3	0.477121	GATK
4638	Control	6	0.778151	GATK
4638	Control	17	1.23045	GATK
4638	Control	5	0.69897	GATK
4638	Control	3	0.477121	GATK
4638	Control	3	0.477121	GATK
4638	Control	3	0.477121	GATK
4638	Control	3	0.477121	GATK
4638	Control	3	0.477121	GATK
4638	Control	7	0.845098	GATK
4638	Control	8	0.90309	GATK
4638	Control	3	0.477121	GATK
4638	Control	6	0.778151	GATK
4638	Control	3	0.477121	GATK
4638	Control	3	0.477121	GATK
4638	Control	6	0.778151	GATK
4638	Control	10	1	GATK
4638	Control	5	0.69897	GATK
4638	Control	5	0.69897	GATK
4638	Control	14	1.14613	GATK
4638	Control	6	0.778151	GATK
4638	Control	3	0.477121	GATK
4638	Control	11	1.04139	GATK
4638	Control	3	0.477121	GATK
4638	Control	3	0.477121	GATK
4638	Control	6	0.778151	GATK
4638	Control	3	0.477121	GATK
4638	Control	5	0.69897	GATK
4638	Control	3	0.477121	GATK
4638	Control	3	0.477121	GATK
4638	Control	3	0.477121	GATK
4638	Control	6	0.778151	GATK
4638	Control	3	0.477121	GATK
4638	Control	14	1.14613	GATK
4638	Control	12	1.07918	GATK
4638	Control	4	0.60206	GATK
4638	Control	3	0.477121	GATK
4638	Control	3	0.477121	GATK
4638	Control	5	0.69897	GATK
4638	Control	3	0.477121	GATK
4638	Control	5	0.69897	GATK
4638	Control	3	0.477121	GATK
4638	Control	5	0.69897	GATK
4638	Control	14	1.14613	GATK
4638	Control	5	0.69897	GATK
4638	Control	3	0.477121	GATK
4638	Control	5	0.69897	GATK
4638	Control	14	1.14613	GATK
4638	Control	12	1.07918	GATK
4638	Control	5	0.69897	GATK
4638	Control	5	0.69897	GATK
4638	Control	3	0.477121	GATK
4638	Control	4	0.60206	GATK
4638	Control	4	0.60206	GATK
4638	Control	6	0.778151	GATK
4638	Control	4	0.60206	GATK
4638	Control	14	1.14613	GATK
4638	Control	3	0.477121	GATK
4638	Control	3	0.477121	GATK
4638	Control	14	1.14613	GATK
4638	Control	3	0.477121	GATK
4638	Control	3	0.477121	GATK
4638	Control	10	1	GATK
4643	Control	3	0.477121	GATK
4643	Control	12	1.07918	GATK
4643	Control	6	0.778151	GATK
4643	Control	3	0.477121	GATK
4643	Control	4	0.60206	GATK
4643	Control	3	0.477121	GATK
4643	Control	8	0.90309	GATK
4643	Control	3	0.477121	GATK
4643	Control	9	0.954243	GATK
4643	Control	16	1.20412	GATK
4643	Control	4	0.60206	GATK
4643	Control	3	0.477121	GATK
4643	Control	3	0.477121	GATK
4643	Control	4	0.60206	GATK
4643	Control	4	0.60206	GATK
4643	Control	3	0.477121	GATK
4643	Control	3	0.477121	GATK
4643	Control	7	0.845098	GATK
4643	Control	4	0.60206	GATK
4643	Control	11	1.04139	GATK
4643	Control	3	0.477121	GATK
4643	Control	11	1.04139	GATK
4643	Control	6	0.778151	GATK
4643	Control	5	0.69897	GATK
4643	Control	4	0.60206	GATK
4643	Control	6	0.778151	GATK
4643	Control	3	0.477121	GATK
4643	Control	3	0.477121	GATK
4643	Control	3	0.477121	GATK
4643	Control	9	0.954243	GATK
4643	Control	3	0.477121	GATK
4643	Control	3	0.477121	GATK
4643	Control	6	0.778151	GATK
4643	Control	6	0.778151	GATK
4643	Control	4	0.60206	GATK
4643	Control	5	0.69897	GATK
4643	Control	4	0.60206	GATK
4643	Control	3	0.477121	GATK
4643	Control	8	0.90309	GATK
4643	Control	8	0.90309	GATK
4643	Control	6	0.778151	GATK
4643	Control	4	0.60206	GATK
4643	Control	3	0.477121	GATK
4643	Control	3	0.477121	GATK
4643	Control	3	0.477121	GATK
4643	Control	11	1.04139	GATK
4643	Control	3	0.477121	GATK
4643	Control	6	0.778151	GATK
4643	Control	4	0.60206	GATK
4643	Control	5	0.69897	GATK
4643	Control	3	0.477121	GATK
4643	Control	3	0.477121	GATK
4643	Control	3	0.477121	GATK
4643	Control	5	0.69897	GATK
4643	Control	7	0.845098	GATK
4643	Control	3	0.477121	GATK
4643	Control	14	1.14613	GATK
4643	Control	3	0.477121	GATK
4643	Control	9	0.954243	GATK
4643	Control	6	0.778151	GATK
4643	Control	5	0.69897	GATK
4643	Control	11	1.04139	GATK
4643	Control	20	1.30103	GATK
4643	Control	4	0.60206	GATK
4643	Control	5	0.69897	GATK
4643	Control	3	0.477121	GATK
4643	Control	7	0.845098	GATK
4643	Control	5	0.69897	GATK
4643	Control	16	1.20412	GATK
4643	Control	3	0.477121	GATK
4643	Control	6	0.778151	GATK
4643	Control	22	1.34242	GATK
4643	Control	3	0.477121	GATK
4643	Control	3	0.477121	GATK
4643	Control	5	0.69897	GATK
4643	Control	6	0.778151	GATK
4643	Control	3	0.477121	GATK
4643	Control	3	0.477121	GATK
4643	Control	3	0.477121	GATK
4643	Control	9	0.954243	GATK
4643	Control	5	0.69897	GATK
4643	Control	3	0.477121	GATK
4643	Control	6	0.778151	GATK
4643	Control	3	0.477121	GATK
4643	Control	8	0.90309	GATK
4643	Control	4	0.60206	GATK
4643	Control	3	0.477121	GATK
4643	Control	5	0.69897	GATK
4643	Control	9	0.954243	GATK
4643	Control	6	0.778151	GATK
4643	Control	3	0.477121	GATK
4643	Control	4	0.60206	GATK
4643	Control	6	0.778151	GATK
4643	Control	4	0.60206	GATK
4643	Control	3	0.477121	GATK
4643	Control	12	1.07918	GATK
4643	Control	3	0.477121	GATK
4643	Control	3	0.477121	GATK
4643	Control	3	0.477121	GATK
4643	Control	3	0.477121	GATK
4643	Control	3	0.477121	GATK
4643	Control	8	0.90309	GATK
4643	Control	12	1.07918	GATK
4643	Control	12	1.07918	GATK
4643	Control	3	0.477121	GATK
4643	Control	8	0.90309	GATK
4643	Control	3	0.477121	GATK
4643	Control	3	0.477121	GATK
4643	Control	5	0.69897	GATK
4643	Control	14	1.14613	GATK
4643	Control	6	0.778151	GATK
4643	Control	3	0.477121	GATK
4643	Control	5	0.69897	GATK
4643	Control	5	0.69897	GATK
4643	Control	3	0.477121	GATK
4643	Control	16	1.20412	GATK
4643	Control	6	0.778151	GATK
4976	Control	1272	3.10449	DELLY
4976	Control	14	1.14613	GATK
4976	Control	326	2.51322	DELLY
4976	Control	572	2.7574	DELLY
4976	Control	3	0.477121	GATK
4976	Control	3	0.477121	GATK
4976	Control	17	1.23045	GATK
4976	Control	3	0.477121	GATK
4976	Control	6	0.778151	GATK
4976	Control	4	0.60206	GATK
4976	Control	5	0.69897	GATK
4976	Control	3	0.477121	GATK
4976	Control	4	0.60206	GATK
4976	Control	3	0.477121	GATK
4976	Control	3	0.477121	GATK
4976	Control	10	1	GATK
4976	Control	6	0.778151	GATK
4976	Control	6	0.778151	GATK
4976	Control	6	0.778151	GATK
4976	Control	4	0.60206	GATK
4976	Control	4	0.60206	GATK
4976	Control	105	2.02119	GATK
4976	Control	6	0.778151	GATK
4976	Control	4	0.60206	GATK
4976	Control	3	0.477121	GATK
4976	Control	6	0.778151	GATK
4976	Control	5	0.69897	GATK
4976	Control	4	0.60206	GATK
4976	Control	4	0.60206	GATK
4976	Control	3	0.477121	GATK
4976	Control	7	0.845098	GATK
4976	Control	5	0.69897	GATK
4976	Control	6	0.778151	GATK
4976	Control	3	0.477121	GATK
4976	Control	201	2.3032	DELLY
4976	Control	5	0.69897	GATK
4976	Control	3	0.477121	GATK
4976	Control	7	0.845098	GATK
4976	Control	3	0.477121	GATK
4976	Control	11	1.04139	GATK
4976	Control	9	0.954243	GATK
4976	Control	3	0.477121	GATK
4976	Control	6	0.778151	GATK
4976	Control	3	0.477121	GATK
4976	Control	3	0.477121	GATK
4976	Control	3	0.477121	GATK
4976	Control	3	0.477121	GATK
4976	Control	10	1	GATK
4976	Control	10	1	GATK
4976	Control	3	0.477121	GATK
4976	Control	94	1.97313	GATK
4976	Control	4	0.60206	GATK
4976	Control	3	0.477121	GATK
4976	Control	6	0.778151	GATK
4976	Control	27	1.43136	GATK
4976	Control	257	2.40993	DELLY
4976	Control	10	1	GATK
4976	Control	3	0.477121	GATK
4976	Control	5	0.69897	GATK
4976	Control	5	0.69897	GATK
4976	Control	3	0.477121	GATK
4976	Control	6	0.778151	GATK
4976	Control	11	1.04139	GATK
4976	Control	3	0.477121	GATK
4976	Control	5	0.69897	GATK
4976	Control	3	0.477121	GATK
4976	Control	9	0.954243	GATK
4976	Control	3	0.477121	GATK
4976	Control	14	1.14613	GATK
4976	Control	6	0.778151	GATK
4976	Control	2844	3.45393	DELLY
4976	Control	124	2.09342	DELLY
4976	Control	3	0.477121	GATK
4976	Control	3	0.477121	GATK
4976	Control	101	2.00432	GATK
4976	Control	3	0.477121	GATK
4976	Control	7	0.845098	GATK
4976	Control	3	0.477121	GATK
4976	Control	133	2.12385	DELLY
4976	Control	3153	3.49872	DELLY
4976	Control	3	0.477121	GATK
4976	Control	15	1.17609	GATK
4976	Control	8	0.90309	GATK
4976	Control	12	1.07918	GATK
4976	Control	3	0.477121	GATK
4976	Control	6	0.778151	GATK
4976	Control	3	0.477121	GATK
4976	Control	3	0.477121	GATK
4976	Control	3	0.477121	GATK
4976	Control	5	0.69897	GATK
4976	Control	6	0.778151	GATK
4976	Control	3	0.477121	GATK
4976	Control	3	0.477121	GATK
4976	Control	6	0.778151	GATK
4976	Control	5	0.69897	GATK
4976	Control	3	0.477121	GATK
4976	Control	3	0.477121	GATK
4976	Control	4	0.60206	GATK
4976	Control	4	0.60206	GATK
4976	Control	1395	3.14457	DELLY
4976	Control	3	0.477121	GATK
4976	Control	32	1.50515	GATK
4976	Control	3	0.477121	GATK
4976	Control	3	0.477121	GATK
4976	Control	4	0.60206	GATK
4976	Control	4	0.60206	GATK
4976	Control	4	0.60206	GATK
4976	Control	10	1	GATK
4976	Control	3	0.477121	GATK
4976	Control	1309	3.11694	DELLY
4976	Control	16	1.20412	GATK
4976	Control	9	0.954243	GATK
4976	Control	13	1.11394	GATK
4976	Control	3	0.477121	GATK
4976	Control	15	1.17609	GATK
4976	Control	9	0.954243	GATK
4976	Control	646	2.81023	DELLY
4976	Control	23	1.36173	GATK
4976	Control	3	0.477121	GATK
4976	Control	3	0.477121	GATK
4976	Control	3	0.477121	GATK
4976	Control	17	1.23045	GATK
4976	Control	4	0.60206	GATK
4976	Control	134	2.1271	DELLY
4976	Control	3	0.477121	GATK
4976	Control	3	0.477121	GATK
4976	Control	7	0.845098	GATK
4976	Control	127	2.1038	DELLY
4976	Control	340	2.53148	DELLY
4976	Control	964	2.98408	DELLY
4976	Control	3	0.477121	GATK
4976	Control	3	0.477121	GATK
4976	Control	3	0.477121	GATK
4976	Control	15	1.17609	GATK
4976	Control	12	1.07918	GATK
4976	Control	4	0.60206	GATK
4976	Control	772	2.88762	DELLY
4976	Control	1096	3.03981	DELLY
4976	Control	4	0.60206	GATK
4976	Control	3	0.477121	GATK
4976	Control	3	0.477121	GATK
4976	Control	6	0.778151	GATK
4976	Control	3	0.477121	GATK
4976	Control	5	0.69897	GATK
4976	Control	3	0.477121	GATK
4976	Control	3	0.477121	GATK
4976	Control	6	0.778151	GATK
4976	Control	14587	4.16397	DELLY
4976	Control	3	0.477121	GATK
4976	Control	4	0.60206	GATK
4976	Control	5	0.69897	GATK
4976	Control	17	1.23045	GATK
4976	Control	4	0.60206	GATK
4976	Control	15	1.17609	GATK
4976	Control	987	2.99432	DELLY
4976	Control	3	0.477121	GATK
4976	Control	4	0.60206	GATK
4976	Control	6	0.778151	GATK
4976	Control	42	1.62325	GATK
4976	Control	6	0.778151	GATK
4976	Control	3	0.477121	GATK
4976	Control	284	2.45332	DELLY
4976	Control	4	0.60206	GATK
4976	Control	14	1.14613	GATK
4976	Control	5	0.69897	GATK
4976	Control	862	2.93551	DELLY
4976	Control	10	1	GATK
4976	Control	3	0.477121	GATK
4976	Control	5	0.69897	GATK
4976	Control	3	0.477121	GATK
4976	Control	337	2.52763	DELLY
4976	Control	7	0.845098	GATK
4976	Control	3	0.477121	GATK
4976	Control	6	0.778151	GATK
4976	Control	4	0.60206	GATK
4976	Control	3	0.477121	GATK
4976	Control	5	0.69897	GATK
4976	Control	3	0.477121	GATK
4976	Control	3	0.477121	GATK
4976	Control	17	1.23045	GATK
4976	Control	3	0.477121	GATK
4976	Control	4	0.60206	GATK
4976	Control	12	1.07918	GATK
4976	Control	3	0.477121	GATK
4976	Control	7	0.845098	GATK
4976	Control	5	0.69897	GATK
4976	Control	4	0.60206	GATK
4976	Control	892	2.95036	DELLY
4976	Control	8	0.90309	GATK
4976	Control	6	0.778151	GATK
4976	Control	9	0.954243	GATK
4976	Control	205	2.31175	DELLY
4976	Control	4	0.60206	GATK
4976	Control	7	0.845098	GATK
4976	Control	5	0.69897	GATK
4976	Control	3	0.477121	GATK
4976	Control	3	0.477121	GATK
4976	Control	7	0.845098	GATK
4976	Control	4	0.60206	GATK
4976	Control	7	0.845098	GATK
4976	Control	3	0.477121	GATK
4976	Control	1224	3.08778	DELLY
4976	Control	4	0.60206	GATK
4976	Control	3	0.477121	GATK
4976	Control	3	0.477121	GATK
4976	Control	3	0.477121	GATK
4976	Control	3	0.477121	GATK
4976	Control	4	0.60206	GATK
4976	Control	20	1.30103	GATK
4976	Control	325	2.51188	DELLY
4976	Control	3	0.477121	GATK
4976	Control	4	0.60206	GATK
4976	Control	9	0.954243	GATK
5087	Control	181	2.25768	DELLY
5087	Control	188	2.27416	DELLY
5087	Control	3	0.477121	GATK
5087	Control	2927	3.46642	DELLY
5087	Control	3	0.477121	GATK
5087	Control	10	1	GATK
5087	Control	5038	3.70226	DELLY
5087	Control	155	2.19033	DELLY
5087	Control	266	2.42488	DELLY
5087	Control	3	0.477121	GATK
5087	Control	2129	3.32818	DELLY
5087	Control	5	0.69897	GATK
5087	Control	10	1	GATK
5087	Control	126	2.10037	GATK
5087	Control	9	0.954243	GATK
5087	Control	16	1.20412	GATK
5087	Control	3	0.477121	GATK
5087	Control	5	0.69897	GATK
5087	Control	7	0.845098	GATK
5087	Control	17	1.23045	GATK
5087	Control	17	1.23045	GATK
5087	Control	3	0.477121	GATK
5087	Control	3	0.477121	GATK
5087	Control	3	0.477121	GATK
5087	Control	3	0.477121	GATK
5087	Control	3	0.477121	GATK
5087	Control	3657	3.56312	DELLY
5087	Control	4	0.60206	GATK
5087	Control	4	0.60206	GATK
5087	Control	1162	3.06521	DELLY
5087	Control	1448	3.16077	DELLY
5087	Control	8	0.90309	GATK
5087	Control	3	0.477121	GATK
5087	Control	4	0.60206	GATK
5087	Control	36	1.5563	GATK
5087	Control	4330	3.63649	DELLY
5087	Control	3646	3.56182	DELLY
5087	Control	84	1.92428	GATK
5087	Control	251	2.39967	DELLY
5087	Control	5	0.69897	GATK
5087	Control	6	0.778151	GATK
5087	Control	3	0.477121	GATK
5087	Control	132905158	8.12354	DELLY
5087	Control	83	1.91908	GATK
5087	Control	29	1.4624	GATK
5087	Control	3	0.477121	GATK
5087	Control	3	0.477121	GATK
5087	Control	3	0.477121	GATK
5087	Control	3	0.477121	GATK
5087	Control	3	0.477121	GATK
5087	Control	4	0.60206	GATK
5087	Control	13	1.11394	GATK
5087	Control	10	1	GATK
5087	Control	14	1.14613	GATK
5087	Control	7	0.845098	GATK
5087	Control	5	0.69897	GATK
5087	Control	14	1.14613	GATK
5087	Control	3	0.477121	GATK
5087	Control	4	0.60206	GATK
5087	Control	10	1	GATK
5087	Control	3	0.477121	GATK
5087	Control	5	0.69897	GATK
5087	Control	3	0.477121	GATK
5087	Control	3	0.477121	GATK
5087	Control	4	0.60206	GATK
5087	Control	3	0.477121	GATK
5087	Control	3	0.477121	GATK
5087	Control	7	0.845098	GATK
5087	Control	6	0.778151	GATK
5087	Control	4	0.60206	GATK
5087	Control	3	0.477121	GATK
5087	Control	8	0.90309	GATK
5171	Control	6	0.778151	GATK
5171	Control	3	0.477121	GATK
5171	Control	56	1.74819	GATK
5171	Control	4	0.60206	GATK
5171	Control	159	2.2014	DELLY
5171	Control	3	0.477121	GATK
5171	Control	354	2.549	DELLY
5171	Control	12	1.07918	GATK
5171	Control	2482	3.3948	DELLY
5171	Control	461	2.6637	DELLY
5171	Control	3	0.477121	GATK
5171	Control	3	0.477121	GATK
5171	Control	349	2.54283	DELLY
5171	Control	4	0.60206	GATK
5171	Control	12	1.07918	GATK
5171	Control	7	0.845098	GATK
5171	Control	6	0.778151	GATK
5171	Control	639	2.8055	DELLY
5171	Control	3	0.477121	GATK
5171	Control	74	1.86923	GATK
5171	Control	3	0.477121	GATK
5171	Control	3	0.477121	GATK
5171	Control	6	0.778151	GATK
5171	Control	7	0.845098	GATK
5171	Control	3	0.477121	GATK
5171	Control	27	1.43136	GATK
5171	Control	4	0.60206	GATK
5171	Control	3	0.477121	GATK
5171	Control	4	0.60206	GATK
5171	Control	6	0.778151	GATK
5171	Control	440	2.64345	DELLY
5171	Control	1891	3.27669	DELLY
5171	Control	306	2.48572	DELLY
5171	Control	265	2.42325	DELLY
5171	Control	9	0.954243	GATK
5171	Control	7	0.845098	GATK
5171	Control	9	0.954243	GATK
5171	Control	3	0.477121	GATK
5171	Control	333	2.52244	DELLY
5171	Control	163	2.21219	DELLY
5171	Control	3	0.477121	GATK
5171	Control	239	2.3784	DELLY
5171	Control	805	2.9058	DELLY
5171	Control	210	2.32222	DELLY
5171	Control	3341	3.52388	DELLY
5171	Control	7	0.845098	GATK
5171	Control	7	0.845098	GATK
5171	Control	3	0.477121	GATK
5171	Control	259	2.4133	DELLY
5171	Control	6	0.778151	GATK
5171	Control	3	0.477121	GATK
5171	Control	6	0.778151	GATK
5171	Control	6	0.778151	GATK
5171	Control	2916	3.46479	DELLY
5171	Control	9	0.954243	GATK
5171	Control	3	0.477121	GATK
5171	Control	3	0.477121	GATK
5171	Control	824	2.91593	DELLY
5171	Control	3	0.477121	GATK
5171	Control	10	1	GATK
5171	Control	4	0.60206	GATK
5171	Control	4	0.60206	GATK
5171	Control	3	0.477121	GATK
5171	Control	3	0.477121	GATK
5171	Control	4	0.60206	GATK
5171	Control	4	0.60206	GATK
5171	Control	12	1.07918	GATK
5171	Control	13	1.11394	GATK
5171	Control	3	0.477121	GATK
5171	Control	4	0.60206	GATK
5171	Control	12	1.07918	GATK
5171	Control	3	0.477121	GATK
5171	Control	5	0.69897	GATK
5171	Control	4	0.60206	GATK
5171	Control	3	0.477121	GATK
5171	Control	5	0.69897	GATK
5171	Control	3	0.477121	GATK
5171	Control	3	0.477121	GATK
5171	Control	11	1.04139	GATK
5171	Control	7	0.845098	GATK
5171	Control	3	0.477121	GATK
5171	Control	83	1.91908	DELLY
5171	Control	4	0.60206	GATK
5171	Control	3	0.477121	GATK
5171	Control	7	0.845098	GATK
5171	Control	6	0.778151	GATK
5171	Control	4	0.60206	GATK
5171	Control	4	0.60206	GATK
5171	Control	3	0.477121	GATK
5171	Control	39	1.59106	GATK
5171	Control	3	0.477121	GATK
5171	Control	4	0.60206	GATK
5171	Control	27	1.43136	GATK
5171	Control	6	0.778151	GATK
5171	Control	8	0.90309	GATK
5171	Control	7	0.845098	GATK
5171	Control	3	0.477121	GATK
5171	Control	3	0.477121	GATK
5171	Control	11	1.04139	GATK
5171	Control	6	0.778151	GATK
5171	Control	5	0.69897	GATK
5171	Control	3	0.477121	GATK
5171	Control	3	0.477121	GATK
5171	Control	5	0.69897	GATK
5171	Control	3	0.477121	GATK
5171	Control	5	0.69897	GATK
5171	Control	8	0.90309	GATK
5171	Control	4	0.60206	GATK
5171	Control	6	0.778151	GATK
5171	Control	3	0.477121	GATK
5171	Control	13	1.11394	GATK
5171	Control	3	0.477121	GATK
5171	Control	3	0.477121	GATK
5171	Control	3	0.477121	GATK
5171	Control	3	0.477121	GATK
5171	Control	5	0.69897	GATK
5171	Control	5	0.69897	GATK
5171	Control	4	0.60206	GATK
5171	Control	3	0.477121	GATK
5171	Control	3	0.477121	GATK
5171	Control	3	0.477121	GATK
5171	Control	3	0.477121	GATK
5171	Control	3	0.477121	GATK
5171	Control	15	1.17609	GATK
5171	Control	3	0.477121	GATK
5171	Control	6	0.778151	GATK
5171	Control	3	0.477121	GATK
5171	Control	7	0.845098	GATK
5171	Control	4	0.60206	GATK
5171	Control	3	0.477121	GATK
5171	Control	6	0.778151	GATK
5171	Control	8	0.90309	GATK
5171	Control	4	0.60206	GATK
5171	Control	4	0.60206	GATK
5171	Control	8	0.90309	GATK
5171	Control	3	0.477121	GATK
5171	Control	3	0.477121	GATK
5171	Control	5	0.69897	GATK
5171	Control	3	0.477121	GATK
5171	Control	3	0.477121	GATK
5171	Control	3	0.477121	GATK
5171	Control	5	0.69897	GATK
5171	Control	3	0.477121	GATK
5171	Control	3	0.477121	GATK
5171	Control	3	0.477121	GATK
5171	Control	10	1	GATK
5171	Control	4	0.60206	GATK
5171	Control	4	0.60206	GATK
5171	Control	4	0.60206	GATK
5171	Control	5	0.69897	GATK
5171	Control	11	1.04139	GATK
5171	Control	13	1.11394	GATK
5171	Control	10	1	GATK
5171	Control	3	0.477121	GATK
5171	Control	18	1.25527	GATK
5171	Control	12	1.07918	GATK
5171	Control	4	0.60206	GATK
5171	Control	3	0.477121	GATK
5171	Control	4	0.60206	GATK
5171	Control	11	1.04139	GATK
5219	Control	6	0.778151	GATK
5219	Control	15	1.17609	GATK
5219	Control	3	0.477121	GATK
5219	Control	6	0.778151	GATK
5219	Control	12	1.07918	GATK
5219	Control	5	0.69897	GATK
5219	Control	3	0.477121	GATK
5219	Control	6	0.778151	GATK
5219	Control	3	0.477121	GATK
5219	Control	3	0.477121	GATK
5219	Control	3	0.477121	GATK
5219	Control	3	0.477121	GATK
5219	Control	31	1.49136	GATK
5219	Control	9	0.954243	GATK
5219	Control	4	0.60206	GATK
5219	Control	3	0.477121	GATK
5219	Control	4	0.60206	GATK
5219	Control	3	0.477121	GATK
5219	Control	11195	4.04902	DELLY
5219	Control	3	0.477121	GATK
5219	Control	4	0.60206	GATK
5219	Control	6	0.778151	GATK
5219	Control	3	0.477121	GATK
5219	Control	28273	4.45137	DELLY
5219	Control	3	0.477121	GATK
5219	Control	4	0.60206	GATK
5219	Control	4	0.60206	GATK
5219	Control	3	0.477121	GATK
5219	Control	3	0.477121	GATK
5219	Control	6	0.778151	GATK
5219	Control	46	1.66276	GATK
5219	Control	3	0.477121	GATK
5219	Control	6	0.778151	GATK
5219	Control	6	0.778151	GATK
5219	Control	4	0.60206	GATK
5219	Control	3	0.477121	GATK
5219	Control	6	0.778151	GATK
5219	Control	8	0.90309	GATK
5219	Control	5	0.69897	GATK
5219	Control	5	0.69897	GATK
5219	Control	3	0.477121	GATK
5219	Control	10	1	GATK
5219	Control	6	0.778151	GATK
5219	Control	3	0.477121	GATK
5219	Control	9	0.954243	GATK
5219	Control	15	1.17609	GATK
5219	Control	3	0.477121	GATK
5219	Control	6	0.778151	GATK
5219	Control	3	0.477121	GATK
5219	Control	16	1.20412	GATK
5219	Control	3	0.477121	GATK
5219	Control	11	1.04139	GATK
5219	Control	3	0.477121	GATK
5219	Control	8	0.90309	GATK
5219	Control	8	0.90309	GATK
5219	Control	3	0.477121	GATK
5219	Control	14	1.14613	GATK
5219	Control	5	0.69897	GATK
5219	Control	3	0.477121	GATK
5219	Control	7	0.845098	GATK
5219	Control	4	0.60206	GATK
5219	Control	4	0.60206	GATK
5219	Control	3	0.477121	GATK
5219	Control	3	0.477121	GATK
5219	Control	3	0.477121	GATK
5219	Control	4	0.60206	GATK
5219	Control	5	0.69897	GATK
5219	Control	9	0.954243	GATK
5219	Control	6	0.778151	GATK
5219	Control	9	0.954243	GATK
5219	Control	12	1.07918	GATK
5219	Control	4	0.60206	GATK
5219	Control	7	0.845098	GATK
5219	Control	26078	4.41627	DELLY
5219	Control	3	0.477121	GATK
5219	Control	3	0.477121	GATK
5219	Control	5	0.69897	GATK
5219	Control	5	0.69897	GATK
5219	Control	3	0.477121	GATK
5219	Control	6	0.778151	GATK
5219	Control	4	0.60206	GATK
5219	Control	3	0.477121	GATK
5219	Control	14	1.14613	GATK
5219	Control	7	0.845098	GATK
5219	Control	6	0.778151	GATK
5219	Control	17	1.23045	GATK
5451	Control	3	0.477121	GATK
5451	Control	10	1	GATK
5451	Control	3	0.477121	GATK
5451	Control	6	0.778151	GATK
5451	Control	3	0.477121	GATK
5451	Control	3	0.477121	GATK
5451	Control	4	0.60206	GATK
5451	Control	3	0.477121	GATK
5451	Control	3	0.477121	GATK
5451	Control	3	0.477121	GATK
5451	Control	5	0.69897	GATK
5451	Control	9	0.954243	GATK
5451	Control	9	0.954243	GATK
5451	Control	3	0.477121	GATK
5451	Control	3	0.477121	GATK
5451	Control	3	0.477121	GATK
5451	Control	8	0.90309	GATK
5451	Control	16	1.20412	GATK
5451	Control	9	0.954243	GATK
5451	Control	380	2.57978	DELLY
5451	Control	4	0.60206	GATK
5451	Control	8	0.90309	GATK
5451	Control	3	0.477121	GATK
5451	Control	7	0.845098	GATK
5451	Control	4	0.60206	GATK
5451	Control	3	0.477121	GATK
5451	Control	5	0.69897	GATK
5451	Control	3	0.477121	GATK
5451	Control	4	0.60206	GATK
5451	Control	7	0.845098	GATK
5451	Control	14	1.14613	GATK
5451	Control	3	0.477121	GATK
5451	Control	4	0.60206	GATK
5451	Control	4	0.60206	GATK
5451	Control	3	0.477121	GATK
5451	Control	3	0.477121	GATK
5451	Control	3	0.477121	GATK
5451	Control	10	1	GATK
5451	Control	15	1.17609	GATK
5451	Control	5	0.69897	GATK
5451	Control	6	0.778151	GATK
5451	Control	3	0.477121	GATK
5451	Control	6	0.778151	GATK
5451	Control	4	0.60206	GATK
5451	Control	5	0.69897	GATK
5451	Control	5	0.69897	GATK
5451	Control	6	0.778151	GATK
5451	Control	11	1.04139	GATK
5451	Control	4	0.60206	GATK
5451	Control	11	1.04139	GATK
5451	Control	6	0.778151	GATK
5451	Control	3	0.477121	GATK
5451	Control	4	0.60206	GATK
5451	Control	11	1.04139	GATK
5451	Control	4	0.60206	GATK
5451	Control	3	0.477121	GATK
5451	Control	4	0.60206	GATK
5451	Control	3	0.477121	GATK
5451	Control	3	0.477121	GATK
5451	Control	6	0.778151	GATK
5451	Control	3	0.477121	GATK
5451	Control	3	0.477121	GATK
5451	Control	3	0.477121	GATK
5451	Control	6	0.778151	GATK
5451	Control	4	0.60206	GATK
5451	Control	7	0.845098	GATK
5451	Control	4	0.60206	GATK
5451	Control	3	0.477121	GATK
5451	Control	15	1.17609	GATK
5451	Control	8	0.90309	GATK
5451	Control	12	1.07918	GATK
5451	Control	4	0.60206	GATK
5451	Control	9	0.954243	GATK
5451	Control	6	0.778151	GATK
5451	Control	9	0.954243	GATK
5451	Control	3	0.477121	GATK
5451	Control	4	0.60206	GATK
5451	Control	4	0.60206	GATK
5451	Control	11	1.04139	GATK
5451	Control	16	1.20412	GATK
5451	Control	3	0.477121	GATK
5451	Control	312	2.49415	DELLY
5451	Control	29	1.4624	GATK
5451	Control	3	0.477121	GATK
5451	Control	5	0.69897	GATK
5451	Control	3	0.477121	GATK
5451	Control	10	1	GATK
5451	Control	7	0.845098	GATK
5451	Control	5	0.69897	GATK
5451	Control	8	0.90309	GATK
5451	Control	4	0.60206	GATK
5451	Control	13	1.11394	GATK
5451	Control	3	0.477121	GATK
5451	Control	10	1	GATK
5451	Control	4	0.60206	GATK
5451	Control	7	0.845098	GATK
5451	Control	4	0.60206	GATK
5451	Control	9	0.954243	GATK
5451	Control	3	0.477121	GATK
5451	Control	14	1.14613	GATK
5451	Control	4	0.60206	GATK
5451	Control	3	0.477121	GATK
5451	Control	6	0.778151	GATK
5451	Control	6	0.778151	GATK
5451	Control	5	0.69897	GATK
5451	Control	3	0.477121	GATK
5451	Control	3	0.477121	GATK
5451	Control	3	0.477121	GATK
5451	Control	9	0.954243	GATK
5451	Control	3	0.477121	GATK
5451	Control	5	0.69897	GATK
5451	Control	20	1.30103	GATK
5451	Control	4	0.60206	GATK
5451	Control	4	0.60206	GATK
5451	Control	11	1.04139	GATK
5451	Control	3	0.477121	GATK
5451	Control	5	0.69897	GATK
5451	Control	3	0.477121	GATK
5451	Control	3	0.477121	GATK
5451	Control	8	0.90309	GATK
5451	Control	3	0.477121	GATK
5451	Control	3	0.477121	GATK
5451	Control	3	0.477121	GATK
5451	Control	16	1.20412	GATK
5451	Control	12	1.07918	GATK
5451	Control	652	2.81425	DELLY
5451	Control	3	0.477121	GATK
5451	Control	171	2.233	DELLY
5451	Control	3	0.477121	GATK
5451	Control	3	0.477121	GATK
5451	Control	79	1.89763	GATK
5451	Control	3	0.477121	GATK
5451	Control	3	0.477121	GATK
5451	Control	66	1.81954	GATK
5451	Control	3	0.477121	GATK
5451	Control	4	0.60206	GATK
5451	Control	4	0.60206	GATK
5451	Control	3	0.477121	GATK
5451	Control	5	0.69897	GATK
5451	Control	4	0.60206	GATK
5451	Control	8	0.90309	GATK
5451	Control	3	0.477121	GATK
5451	Control	3	0.477121	GATK
5451	Control	3	0.477121	GATK
5451	Control	5	0.69897	GATK
5451	Control	4	0.60206	GATK
5451	Control	15	1.17609	GATK
5451	Control	6	0.778151	GATK
5451	Control	15	1.17609	GATK
5451	Control	11	1.04139	GATK
5451	Control	8	0.90309	GATK
5451	Control	4	0.60206	GATK
5451	Control	6	0.778151	GATK
5451	Control	11	1.04139	GATK
5451	Control	7	0.845098	GATK
5451	Control	7	0.845098	GATK
5451	Control	3	0.477121	GATK
5451	Control	9	0.954243	GATK
5451	Control	6	0.778151	GATK
5451	Control	4	0.60206	GATK
5451	Control	3	0.477121	GATK
5451	Control	10	1	GATK
5451	Control	12	1.07918	GATK
5451	Control	3	0.477121	GATK
5451	Control	13	1.11394	GATK
5451	Control	3	0.477121	GATK
5451	Control	4	0.60206	GATK
5451	Control	3	0.477121	GATK
5451	Control	11	1.04139	GATK
5451	Control	3	0.477121	GATK
5451	Control	5	0.69897	GATK
5451	Control	14	1.14613	GATK
5451	Control	5	0.69897	GATK
5451	Control	7	0.845098	GATK
5451	Control	5	0.69897	GATK
5451	Control	4	0.60206	GATK
5451	Control	15	1.17609	GATK
5451	Control	3	0.477121	GATK
5451	Control	8	0.90309	GATK
5451	Control	3	0.477121	GATK
5451	Control	3	0.477121	GATK
5451	Control	3	0.477121	GATK
5451	Control	4	0.60206	GATK
5451	Control	6	0.778151	GATK
5451	Control	7	0.845098	GATK
5451	Control	3	0.477121	GATK
5451	Control	294	2.46835	DELLY
5451	Control	5	0.69897	GATK
5451	Control	5	0.69897	GATK
5451	Control	5	0.69897	GATK
5451	Control	3	0.477121	GATK
5451	Control	3	0.477121	GATK
5451	Control	4	0.60206	GATK
5451	Control	14	1.14613	GATK
5451	Control	4	0.60206	GATK
5451	Control	3	0.477121	GATK
5451	Control	3	0.477121	GATK
5451	Control	6	0.778151	GATK
5451	Control	6	0.778151	GATK
5451	Control	3	0.477121	GATK
5451	Control	3	0.477121	GATK
5451	Control	5	0.69897	GATK
5451	Control	3	0.477121	GATK
5451	Control	53	1.72428	GATK
5451	Control	6	0.778151	GATK
5451	Control	5	0.69897	GATK
5451	Control	4	0.60206	GATK
5451	Control	7	0.845098	GATK
5451	Control	5	0.69897	GATK
5451	Control	5	0.69897	GATK
5451	Control	3	0.477121	GATK
5451	Control	11	1.04139	GATK
5451	Control	17	1.23045	GATK
5451	Control	3	0.477121	GATK
5451	Control	3	0.477121	GATK
5451	Control	12	1.07918	GATK
5451	Control	12	1.07918	GATK
5451	Control	7	0.845098	GATK
5451	Control	6	0.778151	GATK
5451	Control	2018	3.30492	DELLY
5451	Control	3	0.477121	GATK
5451	Control	8	0.90309	GATK
5451	Control	7	0.845098	GATK
5451	Control	308	2.48855	DELLY
5451	Control	5	0.69897	GATK
5451	Control	5	0.69897	GATK
5451	Control	4	0.60206	GATK
5451	Control	6	0.778151	GATK
5451	Control	7	0.845098	GATK
5451	Control	3	0.477121	GATK
5451	Control	4	0.60206	GATK
5532	Control	4	0.60206	GATK
5532	Control	5	0.69897	GATK
5532	Control	3	0.477121	GATK
5532	Control	4	0.60206	GATK
5532	Control	3	0.477121	GATK
5532	Control	12	1.07918	GATK
5532	Control	3	0.477121	GATK
5532	Control	11	1.04139	GATK
5532	Control	5	0.69897	GATK
5532	Control	3	0.477121	GATK
5532	Control	5	0.69897	GATK
5532	Control	4	0.60206	GATK
5532	Control	3	0.477121	GATK
5532	Control	4	0.60206	GATK
5532	Control	4	0.60206	GATK
5532	Control	5	0.69897	GATK
5532	Control	3	0.477121	GATK
5532	Control	3	0.477121	GATK
5532	Control	4	0.60206	GATK
5532	Control	5	0.69897	GATK
5532	Control	10	1	GATK
5532	Control	7	0.845098	GATK
5532	Control	5	0.69897	GATK
5532	Control	3	0.477121	GATK
5532	Control	15	1.17609	GATK
5532	Control	41	1.61278	GATK
5532	Control	5	0.69897	GATK
5532	Control	6	0.778151	GATK
5532	Control	4	0.60206	GATK
5532	Control	4	0.60206	GATK
5532	Control	3	0.477121	GATK
5532	Control	3	0.477121	GATK
5532	Control	5	0.69897	GATK
5532	Control	4	0.60206	GATK
5532	Control	4	0.60206	GATK
5532	Control	6	0.778151	GATK
5532	Control	4	0.60206	GATK
5532	Control	8	0.90309	GATK
5532	Control	4	0.60206	GATK
5532	Control	4	0.60206	GATK
5532	Control	4	0.60206	GATK
5532	Control	4	0.60206	GATK
5532	Control	13	1.11394	GATK
5532	Control	3	0.477121	GATK
5532	Control	4	0.60206	GATK
5532	Control	4	0.60206	GATK
5532	Control	3	0.477121	GATK
5532	Control	5	0.69897	GATK
5532	Control	16	1.20412	GATK
5532	Control	5	0.69897	GATK
5532	Control	3	0.477121	GATK
5532	Control	3	0.477121	GATK
5532	Control	3	0.477121	GATK
5532	Control	3	0.477121	GATK
5532	Control	3	0.477121	GATK
5532	Control	3	0.477121	GATK
5532	Control	3	0.477121	GATK
5532	Control	6	0.778151	GATK
5532	Control	4	0.60206	GATK
5532	Control	3	0.477121	GATK
5532	Control	27	1.43136	GATK
5532	Control	5	0.69897	GATK
5532	Control	12	1.07918	GATK
5532	Control	173	2.23805	DELLY
5532	Control	18124	4.25825	DELLY
5532	Control	3	0.477121	GATK
5532	Control	1775	3.2492	DELLY
5532	Control	3	0.477121	GATK
5532	Control	3	0.477121	GATK
5532	Control	950	2.97772	DELLY
5532	Control	94	1.97313	GATK
5532	Control	35961	4.55583	DELLY
5559	Control	3	0.477121	GATK
5559	Control	11	1.04139	GATK
5559	Control	3	0.477121	GATK
5559	Control	12	1.07918	GATK
5559	Control	6	0.778151	GATK
5559	Control	3	0.477121	GATK
5559	Control	5	0.69897	GATK
5559	Control	3	0.477121	GATK
5559	Control	11	1.04139	GATK
5559	Control	6	0.778151	GATK
5559	Control	3	0.477121	GATK
5559	Control	3	0.477121	GATK
5559	Control	3	0.477121	GATK
5559	Control	4	0.60206	GATK
5559	Control	3	0.477121	GATK
5559	Control	3	0.477121	GATK
5559	Control	15	1.17609	GATK
5559	Control	4	0.60206	GATK
5559	Control	7	0.845098	GATK
5559	Control	3	0.477121	GATK
5559	Control	3	0.477121	GATK
5559	Control	8	0.90309	GATK
5559	Control	3	0.477121	GATK
5559	Control	6	0.778151	GATK
5559	Control	3	0.477121	GATK
5559	Control	3	0.477121	GATK
5559	Control	3	0.477121	GATK
5559	Control	3	0.477121	GATK
5559	Control	11	1.04139	GATK
5559	Control	3	0.477121	GATK
5559	Control	3	0.477121	GATK
5559	Control	3	0.477121	GATK
5559	Control	3	0.477121	GATK
5559	Control	3	0.477121	GATK
5559	Control	4	0.60206	GATK
5559	Control	3	0.477121	GATK
5559	Control	3	0.477121	GATK
5559	Control	6	0.778151	GATK
5559	Control	6	0.778151	GATK
5559	Control	14	1.14613	GATK
5559	Control	3	0.477121	GATK
5559	Control	4	0.60206	GATK
5559	Control	5	0.69897	GATK
5559	Control	5	0.69897	GATK
5559	Control	7	0.845098	GATK
5559	Control	5	0.69897	GATK
5559	Control	11	1.04139	GATK
5559	Control	3	0.477121	GATK
5559	Control	7	0.845098	GATK
5559	Control	3	0.477121	GATK
5559	Control	4	0.60206	GATK
5559	Control	3	0.477121	GATK
5559	Control	4	0.60206	GATK
5559	Control	5	0.69897	GATK
5559	Control	3	0.477121	GATK
5559	Control	11	1.04139	GATK
5559	Control	5	0.69897	GATK
5559	Control	10	1	GATK
5559	Control	3	0.477121	GATK
5559	Control	6	0.778151	GATK
5559	Control	3	0.477121	GATK
5559	Control	7	0.845098	GATK
5559	Control	14	1.14613	GATK
5559	Control	4	0.60206	GATK
5559	Control	14	1.14613	GATK
5559	Control	3	0.477121	GATK
5559	Control	6	0.778151	GATK
5559	Control	11	1.04139	GATK
5559	Control	3	0.477121	GATK
5657	Control	3	0.477121	GATK
5657	Control	4	0.60206	GATK
5657	Control	6	0.778151	GATK
5657	Control	5	0.69897	GATK
5657	Control	3	0.477121	GATK
5657	Control	5	0.69897	GATK
5657	Control	5	0.69897	GATK
5657	Control	3	0.477121	GATK
5657	Control	3	0.477121	GATK
5657	Control	7	0.845098	GATK
5657	Control	3	0.477121	GATK
5657	Control	661	2.8202	DELLY
5657	Control	4	0.60206	GATK
5657	Control	4	0.60206	GATK
5657	Control	5	0.69897	GATK
5657	Control	3	0.477121	GATK
5657	Control	1281	3.10755	DELLY
5657	Control	4	0.60206	GATK
5657	Control	3	0.477121	GATK
5657	Control	7	0.845098	GATK
5657	Control	8	0.90309	GATK
5657	Control	6	0.778151	GATK
5657	Control	4	0.60206	GATK
5657	Control	5	0.69897	GATK
5657	Control	3	0.477121	GATK
5657	Control	4	0.60206	GATK
5657	Control	3	0.477121	GATK
5657	Control	3	0.477121	GATK
5657	Control	4	0.60206	GATK
5657	Control	3	0.477121	GATK
5657	Control	3	0.477121	GATK
5657	Control	7	0.845098	GATK
5657	Control	8	0.90309	GATK
5657	Control	10	1	GATK
5657	Control	7	0.845098	GATK
5657	Control	3	0.477121	GATK
5657	Control	4	0.60206	GATK
5657	Control	4	0.60206	GATK
5657	Control	3	0.477121	GATK
5657	Control	9	0.954243	GATK
5657	Control	6	0.778151	GATK
5657	Control	6	0.778151	GATK
5657	Control	3	0.477121	GATK
5657	Control	3	0.477121	GATK
5657	Control	4	0.60206	GATK
5657	Control	3	0.477121	GATK
5657	Control	4	0.60206	GATK
5657	Control	11	1.04139	GATK
5657	Control	3	0.477121	GATK
5657	Control	3	0.477121	GATK
5657	Control	3	0.477121	GATK
5657	Control	16	1.20412	GATK
5657	Control	3	0.477121	GATK
5657	Control	8	0.90309	GATK
5657	Control	3	0.477121	GATK
5657	Control	5	0.69897	GATK
5657	Control	9	0.954243	GATK
5657	Control	3	0.477121	GATK
5657	Control	6	0.778151	GATK
5657	Control	17	1.23045	GATK
5657	Control	6	0.778151	GATK
5657	Control	6	0.778151	GATK
5657	Control	3	0.477121	GATK
5657	Control	39	1.59106	GATK
5657	Control	4	0.60206	GATK
5657	Control	5	0.69897	GATK
5657	Control	4	0.60206	GATK
5657	Control	7	0.845098	GATK
5657	Control	6	0.778151	GATK
5657	Control	4	0.60206	GATK
5657	Control	3	0.477121	GATK
5657	Control	5	0.69897	GATK
5657	Control	3	0.477121	GATK
5657	Control	4	0.60206	GATK
5657	Control	7	0.845098	GATK
5657	Control	6	0.778151	GATK
5657	Control	3	0.477121	GATK
5657	Control	3	0.477121	GATK
5657	Control	4	0.60206	GATK
5657	Control	12	1.07918	GATK
5657	Control	14	1.14613	GATK
5657	Control	4	0.60206	GATK
5657	Control	4	0.60206	GATK
5657	Control	4	0.60206	GATK
5657	Control	10	1	GATK
5657	Control	4	0.60206	GATK
5657	Control	9	0.954243	GATK
5657	Control	11	1.04139	GATK
5657	Control	6	0.778151	GATK
5657	Control	3	0.477121	GATK
5657	Control	3	0.477121	GATK
5657	Control	20	1.30103	GATK
5657	Control	6	0.778151	GATK
5657	Control	3	0.477121	GATK
5657	Control	4	0.60206	GATK
5657	Control	5	0.69897	GATK
5657	Control	6	0.778151	GATK
5657	Control	13	1.11394	GATK
5657	Control	9	0.954243	GATK
5657	Control	17	1.23045	GATK
5657	Control	6	0.778151	GATK
5657	Control	6	0.778151	GATK
5657	Control	6	0.778151	GATK
5657	Control	3	0.477121	GATK
5657	Control	6	0.778151	GATK
5657	Control	4	0.60206	GATK
5657	Control	4	0.60206	GATK
5657	Control	10	1	GATK
5657	Control	7	0.845098	GATK
5657	Control	4	0.60206	GATK
5657	Control	3	0.477121	GATK
5657	Control	7	0.845098	GATK
5657	Control	3	0.477121	GATK
5657	Control	4	0.60206	GATK
5657	Control	28	1.44716	GATK
5657	Control	3	0.477121	GATK
5657	Control	3	0.477121	GATK
5657	Control	3	0.477121	GATK
5657	Control	11	1.04139	GATK
5657	Control	4	0.60206	GATK
5657	Control	14	1.14613	GATK
5657	Control	3	0.477121	GATK
5657	Control	4	0.60206	GATK
5657	Control	3	0.477121	GATK
5657	Control	4	0.60206	GATK
5657	Control	4	0.60206	GATK
5657	Control	4	0.60206	GATK
5657	Control	4	0.60206	GATK
5657	Control	4	0.60206	GATK
5657	Control	11	1.04139	GATK
5657	Control	6	0.778151	GATK
5657	Control	3	0.477121	GATK
5657	Control	6	0.778151	GATK
5657	Control	9	0.954243	GATK
5657	Control	4	0.60206	GATK
5657	Control	20	1.30103	GATK
5657	Control	6	0.778151	GATK
5657	Control	3	0.477121	GATK
5657	Control	3	0.477121	GATK
5657	Control	3	0.477121	GATK
5657	Control	4	0.60206	GATK
5657	Control	3	0.477121	GATK
5657	Control	6	0.778151	GATK
5657	Control	3	0.477121	GATK
5657	Control	9	0.954243	GATK
5657	Control	4	0.60206	GATK
5657	Control	3	0.477121	GATK
5657	Control	3	0.477121	GATK
5657	Control	3	0.477121	GATK
5657	Control	4	0.60206	GATK
5657	Control	9	0.954243	GATK
5657	Control	4	0.60206	GATK
5657	Control	3	0.477121	GATK
5657	Control	7	0.845098	GATK
5657	Control	3	0.477121	GATK
5657	Control	6	0.778151	GATK
5657	Control	4	0.60206	GATK
5657	Control	6	0.778151	GATK
5657	Control	6	0.778151	GATK
5657	Control	3	0.477121	GATK
5657	Control	7	0.845098	GATK
5657	Control	4	0.60206	GATK
5657	Control	3	0.477121	GATK
5657	Control	3	0.477121	GATK
5657	Control	6	0.778151	GATK
5657	Control	9	0.954243	GATK
5657	Control	16	1.20412	GATK
5657	Control	6	0.778151	GATK
5657	Control	5	0.69897	GATK
5657	Control	3	0.477121	GATK
5657	Control	3	0.477121	GATK
5657	Control	14	1.14613	GATK
5657	Control	10	1	GATK
5657	Control	3	0.477121	GATK
5657	Control	6	0.778151	GATK
5657	Control	9	0.954243	GATK
5657	Control	3	0.477121	GATK
5657	Control	5	0.69897	GATK
5657	Control	3	0.477121	GATK
5657	Control	4	0.60206	GATK
5657	Control	4	0.60206	GATK
5657	Control	6	0.778151	GATK
5657	Control	17	1.23045	GATK
5657	Control	4	0.60206	GATK
5657	Control	4	0.60206	GATK
5657	Control	4	0.60206	GATK
5657	Control	4	0.60206	GATK
5657	Control	10	1	GATK
5657	Control	5	0.69897	GATK
5657	Control	4	0.60206	GATK
5657	Control	22	1.34242	GATK
5657	Control	3	0.477121	GATK
5657	Control	4	0.60206	GATK
5657	Control	16	1.20412	GATK
5657	Control	3	0.477121	GATK
5657	Control	9	0.954243	GATK
5657	Control	3	0.477121	GATK
5657	Control	4	0.60206	GATK
5657	Control	3	0.477121	GATK
5657	Control	3	0.477121	GATK
5657	Control	12	1.07918	GATK
5657	Control	4	0.60206	GATK
5657	Control	3	0.477121	GATK
5657	Control	4	0.60206	GATK
5657	Control	36	1.5563	GATK
5657	Control	3	0.477121	GATK
5657	Control	6	0.778151	GATK
5657	Control	14	1.14613	GATK
5657	Control	13	1.11394	GATK
5657	Control	4	0.60206	GATK
5657	Control	3	0.477121	GATK
5657	Control	3	0.477121	GATK
5657	Control	11	1.04139	GATK
5657	Control	3	0.477121	GATK
5657	Control	4	0.60206	GATK
5657	Control	3	0.477121	GATK
5657	Control	3	0.477121	GATK
5657	Control	3	0.477121	GATK
5657	Control	3	0.477121	GATK
5657	Control	3	0.477121	GATK
5657	Control	3	0.477121	GATK
5657	Control	3	0.477121	GATK
5657	Control	3	0.477121	GATK
5657	Control	13	1.11394	GATK
5657	Control	9	0.954243	GATK
5657	Control	4	0.60206	GATK
5657	Control	6	0.778151	GATK
5657	Control	5	0.69897	GATK
5657	Control	9	0.954243	GATK
5657	Control	3	0.477121	GATK
5657	Control	3	0.477121	GATK
5657	Control	4	0.60206	GATK
5657	Control	27	1.43136	GATK
5657	Control	3	0.477121	GATK
5657	Control	16	1.20412	GATK
5657	Control	5	0.69897	GATK
5657	Control	5	0.69897	GATK
5657	Control	5	0.69897	GATK
5657	Control	16	1.20412	GATK
5657	Control	5	0.69897	GATK
5657	Control	4	0.60206	GATK
5657	Control	3	0.477121	GATK
5657	Control	3	0.477121	GATK
5657	Control	4	0.60206	GATK
5657	Control	16	1.20412	GATK
5657	Control	3	0.477121	GATK
5657	Control	6	0.778151	GATK
5657	Control	4	0.60206	GATK
5657	Control	4	0.60206	GATK
5657	Control	39	1.59106	GATK
5657	Control	4	0.60206	GATK
5657	Control	3	0.477121	GATK
5657	Control	3	0.477121	GATK
5657	Control	4	0.60206	GATK
5657	Control	10	1	GATK
5657	Control	8	0.90309	GATK
5657	Control	3	0.477121	GATK
5657	Control	3	0.477121	GATK
5657	Control	3	0.477121	GATK
5657	Control	3	0.477121	GATK
5657	Control	6	0.778151	GATK
5657	Control	4	0.60206	GATK
5657	Control	4	0.60206	GATK
5657	Control	4	0.60206	GATK
5657	Control	4	0.60206	GATK
5657	Control	6	0.778151	GATK
5657	Control	3	0.477121	GATK
5657	Control	4	0.60206	GATK
5657	Control	14	1.14613	GATK
5657	Control	3	0.477121	GATK
5657	Control	6	0.778151	GATK
5657	Control	5	0.69897	GATK
5657	Control	205	2.31175	DELLY
5657	Control	3	0.477121	GATK
5657	Control	3	0.477121	GATK
5657	Control	4	0.60206	GATK
5657	Control	6	0.778151	GATK
5657	Control	20	1.30103	GATK
5657	Control	3	0.477121	GATK
5657	Control	3	0.477121	GATK
5657	Control	6	0.778151	GATK
5657	Control	283	2.45179	DELLY
5657	Control	3	0.477121	GATK
5657	Control	5655	3.75243	DELLY
5657	Control	9	0.954243	GATK
5657	Control	3	0.477121	GATK
5657	Control	3	0.477121	GATK
5657	Control	7	0.845098	GATK
5657	Control	1049	3.02078	DELLY
5657	Control	6	0.778151	GATK
5657	Control	4	0.60206	GATK
5657	Control	123	2.08991	DELLY
5657	Control	3	0.477121	GATK
5657	Control	8	0.90309	GATK
5657	Control	3	0.477121	GATK
5657	Control	3	0.477121	GATK
5657	Control	4	0.60206	GATK
5657	Control	10	1	GATK
5657	Control	3	0.477121	GATK
5657	Control	55	1.74036	GATK
5657	Control	113350	5.05442	DELLY
5657	Control	3	0.477121	GATK
5657	Control	3	0.477121	GATK
5657	Control	3	0.477121	GATK
5657	Control	14	1.14613	GATK
5657	Control	4	0.60206	GATK
5657	Control	442	2.64542	DELLY
5657	Control	447	2.65031	DELLY
5657	Control	3	0.477121	GATK
5657	Control	15	1.17609	GATK
5657	Control	109	2.03743	GATK
5657	Control	635	2.80277	DELLY
5657	Control	3	0.477121	GATK
5657	Control	3	0.477121	GATK
5657	Control	5	0.69897	GATK
5657	Control	14596	4.16423	DELLY
5657	Control	8	0.90309	GATK
5657	Control	3	0.477121	GATK
5657	Control	3	0.477121	GATK
5657	Control	13	1.11394	GATK
5657	Control	3	0.477121	GATK
5657	Control	4	0.60206	GATK
5657	Control	6	0.778151	GATK
5657	Control	3	0.477121	GATK
5657	Control	3	0.477121	GATK
5657	Control	3	0.477121	GATK
5657	Control	4	0.60206	GATK
5657	Control	3	0.477121	GATK
5657	Control	9	0.954243	GATK
5657	Control	16	1.20412	GATK
5657	Control	3	0.477121	GATK
5657	Control	8	0.90309	GATK
5657	Control	3	0.477121	GATK
5657	Control	3	0.477121	GATK
5657	Control	4	0.60206	GATK
5657	Control	5	0.69897	GATK
5657	Control	211	2.32428	DELLY
5657	Control	14	1.14613	GATK
5657	Control	3	0.477121	GATK
5657	Control	93	1.96848	GATK
5657	Control	4	0.60206	GATK
5657	Control	3	0.477121	GATK
5657	Control	12	1.07918	GATK
5657	Control	330	2.51851	DELLY
5657	Control	4	0.60206	GATK
5657	Control	6	0.778151	GATK
5657	Control	4	0.60206	GATK
5657	Control	181	2.25768	DELLY
5657	Control	6	0.778151	GATK
5657	Control	12	1.07918	GATK
5657	Control	5	0.69897	GATK
5657	Control	5	0.69897	GATK
5657	Control	551	2.74115	DELLY
5657	Control	4	0.60206	GATK
5657	Control	5	0.69897	GATK
5657	Control	16	1.20412	GATK
5657	Control	4	0.60206	GATK
5657	Control	4	0.60206	GATK
5657	Control	14	1.14613	GATK
5657	Control	4	0.60206	GATK
5657	Control	4296	3.63306	DELLY
5657	Control	3	0.477121	GATK
5657	Control	5	0.69897	GATK
5657	Control	10	1	GATK
5657	Control	3	0.477121	GATK
5657	Control	7	0.845098	GATK
5657	Control	89	1.94939	GATK
5657	Control	4	0.60206	GATK
5657	Control	5	0.69897	GATK
5657	Control	3	0.477121	GATK
5657	Control	3	0.477121	GATK
5657	Control	3	0.477121	GATK
5657	Control	16772	4.22458	DELLY
5657	Control	5	0.69897	GATK
5657	Control	3	0.477121	GATK
5657	Control	3	0.477121	GATK
5657	Control	4	0.60206	GATK
5657	Control	8	0.90309	GATK
5657	Control	3	0.477121	GATK
5657	Control	4	0.60206	GATK
5657	Control	9	0.954243	GATK
5657	Control	3	0.477121	GATK
5657	Control	3	0.477121	GATK
5657	Control	4	0.60206	GATK
5657	Control	3	0.477121	GATK
5657	Control	475	2.67669	DELLY
5657	Control	106	2.02531	GATK
5657	Control	6	0.778151	GATK
5657	Control	3	0.477121	GATK
5657	Control	8	0.90309	GATK
5657	Control	3	0.477121	GATK
5657	Control	3	0.477121	GATK
5817	Control	12	1.07918	GATK
5817	Control	16	1.20412	GATK
5817	Control	4	0.60206	GATK
5817	Control	3	0.477121	GATK
5817	Control	3	0.477121	GATK
5817	Control	3	0.477121	GATK
5817	Control	15	1.17609	GATK
5817	Control	27	1.43136	GATK
5817	Control	13	1.11394	GATK
5817	Control	3	0.477121	GATK
5817	Control	4	0.60206	GATK
5817	Control	4	0.60206	GATK
5817	Control	15	1.17609	GATK
5817	Control	12	1.07918	GATK
5817	Control	3	0.477121	GATK
5817	Control	16	1.20412	GATK
5817	Control	4	0.60206	GATK
5817	Control	12	1.07918	GATK
5817	Control	3	0.477121	GATK
5817	Control	3	0.477121	GATK
5817	Control	14	1.14613	GATK
5817	Control	4	0.60206	GATK
5817	Control	11	1.04139	GATK
5817	Control	95	1.97772	DELLY
5817	Control	4	0.60206	GATK
5817	Control	4	0.60206	GATK
5817	Control	8	0.90309	GATK
5817	Control	3	0.477121	GATK
5817	Control	7	0.845098	GATK
5817	Control	4	0.60206	GATK
5817	Control	5	0.69897	GATK
5817	Control	3	0.477121	GATK
5817	Control	4	0.60206	GATK
5817	Control	6	0.778151	GATK
5817	Control	3	0.477121	GATK
5817	Control	5	0.69897	GATK
5817	Control	12	1.07918	GATK
5817	Control	16	1.20412	GATK
5817	Control	3	0.477121	GATK
5817	Control	3	0.477121	GATK
5817	Control	11	1.04139	GATK
5817	Control	10	1	GATK
5817	Control	15	1.17609	GATK
5817	Control	13	1.11394	GATK
5817	Control	3	0.477121	GATK
5817	Control	7	0.845098	GATK
5817	Control	4	0.60206	GATK
5817	Control	3	0.477121	GATK
5817	Control	5	0.69897	GATK
5817	Control	5	0.69897	GATK
5817	Control	7	0.845098	GATK
5817	Control	3	0.477121	GATK
5817	Control	16	1.20412	GATK
5817	Control	17	1.23045	GATK
5817	Control	16	1.20412	GATK
5823	Control	3	0.477121	GATK
[truncated: 409 more rows]

## Sheet: Fig.s1b
Cell_ID	Count	Count_log10	Source
1124_PFC_01	70179	4.84621	DELLY
1124_PFC_01	178195	5.2509	GATK
1124_PFC_02	44805	4.65133	DELLY
1124_PFC_02	209113	5.32038	GATK
1124_PFC_03	165667	5.21924	DELLY
1124_PFC_03	212500	5.32736	GATK
1278_PFC_01	14206	4.15247	DELLY
1278_PFC_01	376223	5.57545	GATK
1278_PFC_02	11449	4.05877	DELLY
1278_PFC_02	345517	5.53847	GATK
1278_PFC_03	12258	4.08842	DELLY
1278_PFC_03	358653	5.55467	GATK
1278_PFC_05	13425	4.12791	DELLY
1278_PFC_05	364779	5.56203	GATK
1278_PFC_06	15578	4.19251	DELLY
1278_PFC_06	348594	5.54232	GATK
1278_PFC_07	87741	4.9432	DELLY
1278_PFC_07	357130	5.55283	GATK
1278_PFC_08	10801	4.03346	DELLY
1278_PFC_08	355598	5.55096	GATK
1278_PFC_09	10677	4.02845	DELLY
1278_PFC_09	351908	5.54643	GATK
1286_PFC_01	17895	4.25273	DELLY
1286_PFC_01	246871	5.39247	GATK
1286_PFC_02	12098	4.08271	DELLY
1286_PFC_02	250153	5.39821	GATK
1286_PFC_04	17929	4.25356	DELLY
1286_PFC_04	257106	5.41011	GATK
1459_PFC_01	13927	4.14386	DELLY
1459_PFC_01	330583	5.51928	GATK
1459_PFC_02	16595	4.21998	DELLY
1459_PFC_02	338749	5.52988	GATK
1459_PFC_03	19642	4.29319	DELLY
1459_PFC_03	319446	5.5044	GATK
1459_PFC_04	23037	4.36243	DELLY
1459_PFC_04	322776	5.5089	GATK
1465_PFC_17	11809	4.07221	DELLY
1465_PFC_17	379824	5.57958	GATK
1465_PFC_18	10926	4.03846	DELLY
1465_PFC_18	321116	5.50666	GATK
1465_MDA_12	11365	4.05557	DELLY
1465_MDA_12	356535	5.5521	GATK
1465_MDA_18	9792	3.99087	DELLY
1465_MDA_18	349164	5.54303	GATK
1465_MDA_20	9847	3.9933	DELLY
1465_MDA_20	352211	5.5468	GATK
1465_MDA_25	9532	3.97918	DELLY
1465_MDA_25	348419	5.5421	GATK
1465_MDA_02	9288	3.96792	DELLY
1465_MDA_02	335964	5.52629	GATK
1465_MDA_30	9576	3.98118	DELLY
1465_MDA_30	335870	5.52617	GATK
1465_MDA_39	9167	3.96223	DELLY
1465_MDA_39	338995	5.53019	GATK
1465_MDA_43	9323	3.96956	DELLY
1465_MDA_43	345931	5.53899	GATK
1465_MDA_46	9844	3.99317	DELLY
1465_MDA_46	350071	5.54416	GATK
1465_MDA_05	9032	3.95578	DELLY
1465_MDA_05	341195	5.533	GATK
1465_MDA_51	8873	3.94807	DELLY
1465_MDA_51	320827	5.50627	GATK
1465_MDA_06	8852	3.94704	DELLY
1465_MDA_06	329626	5.51802	GATK
1465_MDA_08	10677	4.02845	DELLY
1465_MDA_08	346486	5.53969	GATK
1465_PFC_22	12110	4.08314	DELLY
1465_PFC_22	379327	5.57901	GATK
1465_PFC_20	90568	4.95697	DELLY
1465_PFC_20	386121	5.58672	GATK
1465_PFC_21	11667	4.06696	DELLY
1465_PFC_21	368450	5.56638	GATK
1485_PFC_01	13621	4.13421	DELLY
1485_PFC_01	426764	5.63019	GATK
1485_PFC_02	12927	4.1115	DELLY
1485_PFC_02	425237	5.62863	GATK
1485_PFC_03	15108	4.17921	DELLY
1485_PFC_03	435551	5.63904	GATK
1485_PFC_04	14353	4.15694	DELLY
1485_PFC_04	430158	5.63363	GATK
1485_PFC_05	14042	4.14743	DELLY
1485_PFC_05	437989	5.64146	GATK
1485_PFC_06	15082	4.17846	DELLY
1485_PFC_06	430131	5.6336	GATK
1485_PFC_07	15924	4.20205	DELLY
1485_PFC_07	437938	5.64141	GATK
1762_PFC_03	10475	4.02015	DELLY
1762_PFC_03	282626	5.45121	GATK
1762_PFC_05	11258	4.05146	DELLY
1762_PFC_05	288265	5.45979	GATK
1762_PFC_02	12294	4.08969	DELLY
1762_PFC_02	313376	5.49607	GATK
1762_PFC_01	10428	4.0182	DELLY
1762_PFC_01	324152	5.51075	GATK
1762_PFC_04	13375	4.12629	DELLY
1762_PFC_04	323522	5.5099	GATK
1762_PFC_06	12607	4.10061	DELLY
1762_PFC_06	320620	5.50599	GATK
4638_MDA_02	14095	4.14907	DELLY
4638_MDA_02	351941	5.54647	GATK
4638_MDA_03	9000	3.95424	DELLY
4638_MDA_03	353378	5.54824	GATK
4638_MDA_04	12553	4.09875	DELLY
4638_MDA_04	328970	5.51716	GATK
4638_MDA_07	13526	4.13117	DELLY
4638_MDA_07	344306	5.53694	GATK
4638_MDA_11	13675	4.13593	DELLY
4638_MDA_11	336282	5.5267	GATK
4638_MDA_12	13461	4.12908	DELLY
4638_MDA_12	332329	5.52157	GATK
4638_MDA_14	8214	3.91455	DELLY
4638_MDA_14	300068	5.47722	GATK
4638_MDA_15	14135	4.1503	DELLY
4638_MDA_15	334003	5.52375	GATK
4638_MDA_20	8798	3.94438	DELLY
4638_MDA_20	357079	5.55276	GATK
4638_MDA_24	8870	3.94792	DELLY
4638_MDA_24	288706	5.46046	GATK
4643_MDA_02	13966	4.14507	DELLY
4643_MDA_02	337833	5.5287	GATK
4643_MDA_23	14762	4.16915	DELLY
4643_MDA_23	353187	5.548	GATK
4643_MDA_26	9435	3.97474	DELLY
4643_MDA_26	363110	5.56004	GATK
4643_MDA_03	15667	4.19499	DELLY
4643_MDA_03	347986	5.54156	GATK
4643_MDA_31	10461	4.01957	DELLY
4643_MDA_31	362925	5.55982	GATK
4643_MDA_32	9906	3.9959	DELLY
4643_MDA_32	371201	5.56961	GATK
4643_MDA_04	14973	4.17531	DELLY
4643_MDA_04	353698	5.54863	GATK
4643_MDA_05	15352	4.18616	DELLY
4643_MDA_05	352253	5.54685	GATK
4976_PFC_01	48125	4.68237	DELLY
4976_PFC_01	359619	5.55584	GATK
4976_PFC_02	38709	4.58781	DELLY
4976_PFC_02	346024	5.53911	GATK
4976_PFC_03	62613	4.79666	DELLY
4976_PFC_03	347254	5.54065	GATK
5087_PFC_01	10252	4.01081	DELLY
5087_PFC_01	288160	5.45963	GATK
5087_PFC_03	47715	4.67865	DELLY
5087_PFC_03	134315	5.12812	GATK
5087_PFC_04	10844	4.03519	DELLY
5087_PFC_04	335290	5.52542	GATK
5105_PFC_05	10327	4.01397	DELLY
5105_PFC_05	264753	5.42284	GATK
5105_PFC_06	10669	4.02812	DELLY
5105_PFC_06	259094	5.41346	GATK
5105_PFC_01	10689	4.02894	DELLY
5105_PFC_01	279144	5.44583	GATK
5105_PFC_02	10007	4.0003	DELLY
5105_PFC_02	294788	5.46951	GATK
5105_PFC_03	11482	4.06002	DELLY
5105_PFC_03	325934	5.51313	GATK
5105_PFC_04	10475	4.02015	DELLY
5105_PFC_04	298917	5.47555	GATK
5171_PFC_05	40136	4.60353	DELLY
5171_PFC_05	112589	5.0515	GATK
5171_PFC_06	24661	4.39201	DELLY
5171_PFC_06	293131	5.46706	GATK
5171_PFC_07	87758	4.94329	DELLY
5171_PFC_07	275738	5.4405	GATK
5171_PFC_08	71340	4.85333	DELLY
5171_PFC_08	280761	5.44834	GATK
5171_PFC_09	61125	4.78622	DELLY
5171_PFC_09	291228	5.46423	GATK
5171_PFC_01	10729	4.03056	DELLY
5171_PFC_01	328780	5.51691	GATK
5171_PFC_02	10044	4.00191	DELLY
5171_PFC_02	326217	5.51351	GATK
5171_PFC_03	16360	4.21378	DELLY
5171_PFC_03	325172	5.51211	GATK
5171_PFC_04	10839	4.03499	DELLY
5171_PFC_04	312140	5.49435	GATK
5219_PFC_01	24492	4.38902	DELLY
5219_PFC_01	314376	5.49745	GATK
5219_PFC_02	54686	4.73788	DELLY
5219_PFC_02	345748	5.53876	GATK
5219_PFC_03	16703	4.22279	DELLY
5219_PFC_03	305211	5.4846	GATK
5219_PFC_04	14264	4.15424	DELLY
5219_PFC_04	307645	5.48805	GATK
5316_PFC_03	36521	4.56254	DELLY
5316_PFC_03	191041	5.28113	GATK
5379_PFC_02	10531	4.02247	DELLY
5379_PFC_02	210341	5.32292	GATK
5379_PFC_06	15474	4.1896	DELLY
5379_PFC_06	246644	5.39207	GATK
5379_PFC_01	47610	4.6777	DELLY
5379_PFC_01	267791	5.4278	GATK
5379_PFC_03	21113	4.32455	DELLY
5379_PFC_03	235315	5.37165	GATK
5379_PFC_04	19544	4.29101	DELLY
5379_PFC_04	286089	5.4565	GATK
5379_PFC_05	15960	4.20303	DELLY
5379_PFC_05	291903	5.46524	GATK
5416_PFC_01	14271	4.15445	DELLY
5416_PFC_01	182981	5.26241	GATK
5416_PFC_04	14773	4.16947	DELLY
5416_PFC_04	227461	5.35691	GATK
5416_PFC_02	14008	4.14638	DELLY
5416_PFC_02	264634	5.42265	GATK
5416_PFC_03	16803	4.22539	DELLY
5416_PFC_03	222270	5.34688	GATK
5416_PFC_05	23068	4.36301	DELLY
5416_PFC_05	231488	5.36453	GATK
5416_PFC_06	16842	4.22639	DELLY
5416_PFC_06	279011	5.44562	GATK
5451_PFC_01	39827	4.60018	DELLY
5451_PFC_01	387728	5.58853	GATK
5451_PFC_02	44662	4.64994	DELLY
5451_PFC_02	381049	5.58098	GATK
5451_PFC_03	41178	4.61467	DELLY
5451_PFC_03	371809	5.57032	GATK
5451_PFC_04	47197	4.67391	DELLY
5451_PFC_04	354958	5.55018	GATK
5451_PFC_05	64430	4.80909	DELLY
5451_PFC_05	283460	5.45249	GATK
5511_PFC_01	11910	4.07591	DELLY
5511_PFC_01	318220	5.50273	GATK
5511_PFC_02	11381	4.05618	DELLY
5511_PFC_02	300711	5.47815	GATK
5511_PFC_03	10421	4.01791	DELLY
5511_PFC_03	300497	5.47784	GATK
5532_PFC_01	10843	4.03515	DELLY
5532_PFC_01	299473	5.47636	GATK
5532_PFC_02	17724	4.24856	DELLY
5532_PFC_02	245067	5.38928	GATK
5559_PFC_01	13155	4.11909	DELLY
5559_PFC_01	357601	5.5534	GATK
5559_PFC_02	12094	4.08257	DELLY
5559_PFC_02	335711	5.52597	GATK
5559_PFC_03	21688	4.33622	DELLY
5559_PFC_03	340658	5.53232	GATK
5559_PFC_04	15828	4.19943	DELLY
5559_PFC_04	331284	5.5202	GATK
5657_PFC_01	17668	4.24719	DELLY
5657_PFC_01	293002	5.46687	GATK
5657_PFC_02	11812	4.07232	DELLY
5657_PFC_02	356190	5.55168	GATK
5657_PFC_03	12281	4.08923	DELLY
5657_PFC_03	361184	5.55773	GATK
5657_PFC_04	12087	4.08232	DELLY
5657_PFC_04	358270	5.55421	GATK
5657_PFC_05	12258	4.08842	DELLY
5657_PFC_05	360077	5.5564	GATK
5657_PFC_06	54433	4.73586	DELLY
5657_PFC_06	319846	5.50494	GATK
5657_PFC_07	93639	4.97146	DELLY
5657_PFC_07	261785	5.41794	GATK
5657_PFC_08	44235	4.64577	DELLY
5657_PFC_08	264812	5.42294	GATK
5657_PFC_09	50110	4.69992	DELLY
5657_PFC_09	277731	5.44362	GATK
5657_PFC_10	65035	4.81315	DELLY
5657_PFC_10	311663	5.49369	GATK
580_PFC_01	29640	4.47188	DELLY
580_PFC_01	270811	5.43267	GATK
580_PFC_02	21679	4.33604	DELLY
580_PFC_02	264580	5.42256	GATK
580_PFC_03	19892	4.29868	DELLY
580_PFC_03	259836	5.4147	GATK
580_PFC_04	15756	4.19745	DELLY
580_PFC_04	278172	5.44431	GATK
5817_PFC_04	13258	4.12248	DELLY
5817_PFC_04	336417	5.52688	GATK
5817_PFC_01	13056	4.11581	DELLY
5817_PFC_01	346632	5.53987	GATK
5817_PFC_02	11256	4.05138	DELLY
5817_PFC_02	336091	5.52646	GATK
5817_PFC_03	13724	4.13748	DELLY
5817_PFC_03	340809	5.53251	GATK
5823_PFC_01	25249	4.40224	DELLY
5823_PFC_01	314973	5.49827	GATK
5823_PFC_02	12109	4.08311	DELLY
5823_PFC_02	279557	5.44647	GATK
5823_PFC_03	10033	4.00143	DELLY
5823_PFC_03	285894	5.45621	GATK
5840_PFC_01	12702	4.10387	DELLY
5840_PFC_01	269297	5.43023	GATK
5840_PFC_02	12794	4.10701	DELLY
5840_PFC_02	270270	5.4318	GATK
5943_PFC_01	39687	4.59865	DELLY
5943_PFC_01	331024	5.51986	GATK
5943_PFC_02	41650	4.61962	DELLY
5943_PFC_02	367898	5.56573	GATK
5943_PFC_03	49348	4.69327	DELLY
5943_PFC_03	335928	5.52625	GATK
5943_PFC_04	34641	4.53959	DELLY
5943_PFC_04	345310	5.53821	GATK
5943_PFC_05	39735	4.59917	DELLY
5943_PFC_05	336494	5.52698	GATK
682_PFC_02	12606	4.10058	DELLY
682_PFC_02	335677	5.52592	GATK
682_PFC_01	11900	4.07555	DELLY
682_PFC_01	334853	5.52485	GATK
682_PFC_03	11333	4.05434	DELLY
682_PFC_03	315654	5.49921	GATK
682_PFC_04	10223	4.00958	DELLY
682_PFC_04	317895	5.50228	GATK
936_PFC_01	12667	4.10267	DELLY
936_PFC_01	365162	5.56249	GATK
936_PFC_02	14698	4.16726	DELLY
936_PFC_02	391244	5.59245	GATK
936_PFC_03	11937	4.0769	DELLY
936_PFC_03	338354	5.52937	GATK
5171_PFC_10	100284	5.00123	DELLY
5171_PFC_10	130033	5.11405	GATK
5171_PFC_11	63756	4.80452	DELLY
5171_PFC_11	305527	5.48505	GATK

## Sheet: Fig.s1c
Cell_ID	Count	Count_log10	Source
1124_PFC_01	12	1.07918	DELLY
1124_PFC_01	6	0.778151	GATK
1124_PFC_02	30	1.47712	DELLY
1124_PFC_02	31	1.49136	GATK
1124_PFC_03	12	1.07918	DELLY
1124_PFC_03	7	0.845098	GATK
1278_PFC_01	2	0.30103	DELLY
1278_PFC_01	11	1.04139	GATK
1278_PFC_02	1	0	DELLY
1278_PFC_02	9	0.954243	GATK
1278_PFC_03	1	0	DELLY
1278_PFC_03	3	0.477121	GATK
1278_PFC_05	1	0	DELLY
1278_PFC_05	16	1.20412	GATK
1278_PFC_06	0	-Inf	DELLY
1278_PFC_06	5	0.69897	GATK
1278_PFC_07	5	0.69897	DELLY
1278_PFC_07	4	0.60206	GATK
1278_PFC_08	0	-Inf	DELLY
1278_PFC_08	14	1.14613	GATK
1278_PFC_09	0	-Inf	DELLY
1278_PFC_09	5	0.69897	GATK
1286_PFC_01	1	0	DELLY
1286_PFC_01	11	1.04139	GATK
1286_PFC_02	0	-Inf	DELLY
1286_PFC_02	7	0.845098	GATK
1286_PFC_04	2	0.30103	DELLY
1286_PFC_04	9	0.954243	GATK
1459_PFC_01	3	0.477121	DELLY
1459_PFC_01	6	0.778151	GATK
1459_PFC_02	9	0.954243	DELLY
1459_PFC_02	46	1.66276	GATK
1459_PFC_03	2	0.30103	DELLY
1459_PFC_03	7	0.845098	GATK
1459_PFC_04	1	0	DELLY
1459_PFC_04	20	1.30103	GATK
1465_PFC_17	0	-Inf	DELLY
1465_PFC_17	5	0.69897	GATK
1465_PFC_18	0	-Inf	DELLY
1465_PFC_18	12	1.07918	GATK
1465_MDA_12	0	-Inf	DELLY
1465_MDA_12	12	1.07918	GATK
1465_MDA_18	0	-Inf	DELLY
1465_MDA_18	11	1.04139	GATK
1465_MDA_20	0	-Inf	DELLY
1465_MDA_20	7	0.845098	GATK
1465_MDA_25	1	0	DELLY
1465_MDA_25	13	1.11394	GATK
1465_MDA_02	0	-Inf	DELLY
1465_MDA_02	10	1	GATK
1465_MDA_30	0	-Inf	DELLY
1465_MDA_30	7	0.845098	GATK
1465_MDA_39	0	-Inf	DELLY
1465_MDA_39	15	1.17609	GATK
1465_MDA_43	0	-Inf	DELLY
1465_MDA_43	9	0.954243	GATK
1465_MDA_46	1	0	DELLY
1465_MDA_46	4	0.60206	GATK
1465_MDA_05	0	-Inf	DELLY
1465_MDA_05	6	0.778151	GATK
1465_MDA_51	0	-Inf	DELLY
1465_MDA_51	33	1.51851	GATK
1465_MDA_06	0	-Inf	DELLY
1465_MDA_06	8	0.90309	GATK
1465_MDA_08	3	0.477121	DELLY
1465_MDA_08	9	0.954243	GATK
1465_PFC_22	0	-Inf	DELLY
1465_PFC_22	33	1.51851	GATK
1465_PFC_20	5	0.69897	DELLY
1465_PFC_20	27	1.43136	GATK
1465_PFC_21	0	-Inf	DELLY
1465_PFC_21	12	1.07918	GATK
1485_PFC_01	3	0.477121	DELLY
1485_PFC_01	45	1.65321	GATK
1485_PFC_02	0	-Inf	DELLY
1485_PFC_02	10	1	GATK
1485_PFC_03	0	-Inf	DELLY
1485_PFC_03	6	0.778151	GATK
1485_PFC_04	2	0.30103	DELLY
1485_PFC_04	25	1.39794	GATK
1485_PFC_05	0	-Inf	DELLY
1485_PFC_05	54	1.73239	GATK
1485_PFC_06	1	0	DELLY
1485_PFC_06	9	0.954243	GATK
1485_PFC_07	1	0	DELLY
1485_PFC_07	40	1.60206	GATK
1762_PFC_03	1	0	DELLY
1762_PFC_03	8	0.90309	GATK
1762_PFC_05	0	-Inf	DELLY
1762_PFC_05	4	0.60206	GATK
1762_PFC_02	1	0	DELLY
1762_PFC_02	3	0.477121	GATK
1762_PFC_01	1	0	DELLY
1762_PFC_01	21	1.32222	GATK
1762_PFC_04	0	-Inf	DELLY
1762_PFC_04	20	1.30103	GATK
1762_PFC_06	0	-Inf	DELLY
1762_PFC_06	7	0.845098	GATK
4638_MDA_02	0	-Inf	DELLY
4638_MDA_02	13	1.11394	GATK
4638_MDA_03	0	-Inf	DELLY
4638_MDA_03	12	1.07918	GATK
4638_MDA_04	2	0.30103	DELLY
4638_MDA_04	16	1.20412	GATK
4638_MDA_07	2	0.30103	DELLY
4638_MDA_07	12	1.07918	GATK
4638_MDA_11	2	0.30103	DELLY
4638_MDA_11	22	1.34242	GATK
4638_MDA_12	1	0	DELLY
4638_MDA_12	19	1.27875	GATK
4638_MDA_14	1	0	DELLY
4638_MDA_14	14	1.14613	GATK
4638_MDA_15	0	-Inf	DELLY
4638_MDA_15	18	1.25527	GATK
4638_MDA_20	0	-Inf	DELLY
4638_MDA_20	9	0.954243	GATK
4638_MDA_24	1	0	DELLY
4638_MDA_24	13	1.11394	GATK
4643_MDA_02	1	0	DELLY
4643_MDA_02	9	0.954243	GATK
4643_MDA_23	0	-Inf	DELLY
4643_MDA_23	14	1.14613	GATK
4643_MDA_26	1	0	DELLY
4643_MDA_26	13	1.11394	GATK
4643_MDA_03	1	0	DELLY
4643_MDA_03	15	1.17609	GATK
4643_MDA_31	0	-Inf	DELLY
4643_MDA_31	6	0.778151	GATK
4643_MDA_32	0	-Inf	DELLY
4643_MDA_32	11	1.04139	GATK
4643_MDA_04	0	-Inf	DELLY
4643_MDA_04	12	1.07918	GATK
4643_MDA_05	0	-Inf	DELLY
4643_MDA_05	7	0.845098	GATK
4976_PFC_01	10	1	DELLY
4976_PFC_01	31	1.49136	GATK
4976_PFC_02	11	1.04139	DELLY
4976_PFC_02	34	1.53148	GATK
4976_PFC_03	4	0.60206	DELLY
4976_PFC_03	13	1.11394	GATK
5087_PFC_01	7	0.845098	DELLY
5087_PFC_01	43	1.63347	GATK
5087_PFC_03	3	0.477121	DELLY
5087_PFC_03	5	0.69897	GATK
5087_PFC_04	0	-Inf	DELLY
5087_PFC_04	9	0.954243	GATK
5105_PFC_05	1	0	DELLY
5105_PFC_05	4	0.60206	GATK
5105_PFC_06	0	-Inf	DELLY
5105_PFC_06	16	1.20412	GATK
5105_PFC_01	0	-Inf	DELLY
5105_PFC_01	17	1.23045	GATK
5105_PFC_02	0	-Inf	DELLY
5105_PFC_02	6	0.778151	GATK
5105_PFC_03	0	-Inf	DELLY
5105_PFC_03	9	0.954243	GATK
5105_PFC_04	0	-Inf	DELLY
5105_PFC_04	17	1.23045	GATK
5171_PFC_05	1	0	DELLY
5171_PFC_05	3	0.477121	GATK
5171_PFC_06	3	0.477121	DELLY
5171_PFC_06	7	0.845098	GATK
5171_PFC_07	11	1.04139	DELLY
5171_PFC_07	9	0.954243	GATK
5171_PFC_08	4	0.60206	DELLY
5171_PFC_08	2	0.30103	GATK
5171_PFC_09	6	0.778151	DELLY
5171_PFC_09	17	1.23045	GATK
5171_PFC_01	2	0.30103	DELLY
5171_PFC_01	13	1.11394	GATK
5171_PFC_02	1	0	DELLY
5171_PFC_02	26	1.41497	GATK
5171_PFC_03	0	-Inf	DELLY
5171_PFC_03	8	0.90309	GATK
5171_PFC_04	0	-Inf	DELLY
5171_PFC_04	2	0.30103	GATK
5219_PFC_01	2	0.30103	DELLY
5219_PFC_01	10	1	GATK
5219_PFC_02	1	0	DELLY
5219_PFC_02	6	0.778151	GATK
5219_PFC_03	1	0	DELLY
5219_PFC_03	7	0.845098	GATK
5219_PFC_04	0	-Inf	DELLY
5219_PFC_04	6	0.778151	GATK
5316_PFC_03	1	0	DELLY
5316_PFC_03	32	1.50515	GATK
5379_PFC_02	5	0.69897	DELLY
5379_PFC_02	24	1.38021	GATK
5379_PFC_06	1	0	DELLY
5379_PFC_06	21	1.32222	GATK
5379_PFC_01	3	0.477121	DELLY
5379_PFC_01	52	1.716	GATK
5379_PFC_03	2	0.30103	DELLY
5379_PFC_03	18	1.25527	GATK
5379_PFC_04	1	0	DELLY
5379_PFC_04	13	1.11394	GATK
5379_PFC_05	0	-Inf	DELLY
5379_PFC_05	25	1.39794	GATK
5416_PFC_01	8	0.90309	DELLY
5416_PFC_01	17	1.23045	GATK
5416_PFC_04	1	0	DELLY
5416_PFC_04	8	0.90309	GATK
5416_PFC_02	1	0	DELLY
5416_PFC_02	5	0.69897	GATK
5416_PFC_03	1	0	DELLY
5416_PFC_03	18	1.25527	GATK
5416_PFC_05	1	0	DELLY
5416_PFC_05	5	0.69897	GATK
5416_PFC_06	1	0	DELLY
5416_PFC_06	20	1.30103	GATK
5451_PFC_01	6	0.778151	DELLY
5451_PFC_01	50	1.69897	GATK
5451_PFC_02	6	0.778151	DELLY
5451_PFC_02	77	1.88649	GATK
5451_PFC_03	5	0.69897	DELLY
5451_PFC_03	72	1.85733	GATK
5451_PFC_04	4	0.60206	DELLY
5451_PFC_04	34	1.53148	GATK
5451_PFC_05	3	0.477121	DELLY
5451_PFC_05	18	1.25527	GATK
5511_PFC_01	0	-Inf	DELLY
5511_PFC_01	13	1.11394	GATK
5511_PFC_02	1	0	DELLY
5511_PFC_02	16	1.20412	GATK
5511_PFC_03	0	-Inf	DELLY
5511_PFC_03	26	1.41497	GATK
5532_PFC_01	0	-Inf	DELLY
5532_PFC_01	8	0.90309	GATK
5532_PFC_02	0	-Inf	DELLY
5532_PFC_02	14	1.14613	GATK
5559_PFC_01	1	0	DELLY
5559_PFC_01	17	1.23045	GATK
5559_PFC_02	3	0.477121	DELLY
5559_PFC_02	21	1.32222	GATK
5559_PFC_03	2	0.30103	DELLY
5559_PFC_03	3	0.477121	GATK
5559_PFC_04	0	-Inf	DELLY
5559_PFC_04	17	1.23045	GATK
5657_PFC_01	5	0.69897	DELLY
5657_PFC_01	21	1.32222	GATK
5657_PFC_02	6	0.778151	DELLY
5657_PFC_02	60	1.77815	GATK
5657_PFC_03	2	0.30103	DELLY
5657_PFC_03	32	1.50515	GATK
5657_PFC_04	1	0	DELLY
5657_PFC_04	50	1.69897	GATK
5657_PFC_05	1	0	DELLY
5657_PFC_05	58	1.76343	GATK
5657_PFC_06	7	0.845098	DELLY
5657_PFC_06	16	1.20412	GATK
5657_PFC_07	15	1.17609	DELLY
5657_PFC_07	14	1.14613	GATK
5657_PFC_08	14	1.14613	DELLY
5657_PFC_08	15	1.17609	GATK
5657_PFC_09	7	0.845098	DELLY
5657_PFC_09	12	1.07918	GATK
5657_PFC_10	13	1.11394	DELLY
5657_PFC_10	27	1.43136	GATK
580_PFC_01	0	-Inf	DELLY
580_PFC_01	5	0.69897	GATK
580_PFC_02	2	0.30103	DELLY
580_PFC_02	3	0.477121	GATK
580_PFC_03	1	0	DELLY
580_PFC_03	6	0.778151	GATK
580_PFC_04	2	0.30103	DELLY
580_PFC_04	9	0.954243	GATK
5817_PFC_04	0	-Inf	DELLY
5817_PFC_04	8	0.90309	GATK
5817_PFC_01	0	-Inf	DELLY
5817_PFC_01	10	1	GATK
5817_PFC_02	0	-Inf	DELLY
5817_PFC_02	8	0.90309	GATK
5817_PFC_03	1	0	DELLY
5817_PFC_03	6	0.778151	GATK
5823_PFC_01	1	0	DELLY
5823_PFC_01	10	1	GATK
5823_PFC_02	1	0	DELLY
5823_PFC_02	25	1.39794	GATK
5823_PFC_03	0	-Inf	DELLY
5823_PFC_03	16	1.20412	GATK
5840_PFC_01	3	0.477121	DELLY
5840_PFC_01	21	1.32222	GATK
5840_PFC_02	1	0	DELLY
5840_PFC_02	21	1.32222	GATK
5943_PFC_01	3	0.477121	DELLY
5943_PFC_01	11	1.04139	GATK
5943_PFC_02	6	0.778151	DELLY
5943_PFC_02	21	1.32222	GATK
5943_PFC_03	2	0.30103	DELLY
5943_PFC_03	9	0.954243	GATK
5943_PFC_04	10	1	DELLY
5943_PFC_04	19	1.27875	GATK
5943_PFC_05	6	0.778151	DELLY
5943_PFC_05	22	1.34242	GATK
682_PFC_02	2	0.30103	DELLY
682_PFC_02	13	1.11394	GATK
682_PFC_01	1	0	DELLY
682_PFC_01	7	0.845098	GATK
682_PFC_03	0	-Inf	DELLY
682_PFC_03	24	1.38021	GATK
682_PFC_04	1	0	DELLY
682_PFC_04	5	0.69897	GATK
936_PFC_01	0	-Inf	DELLY
936_PFC_01	20	1.30103	GATK
936_PFC_02	0	-Inf	DELLY
936_PFC_02	9	0.954243	GATK
936_PFC_03	0	-Inf	DELLY
936_PFC_03	7	0.845098	GATK
5171_PFC_10	5	0.69897	DELLY
5171_PFC_10	3	0.477121	GATK
5171_PFC_11	3	0.477121	DELLY
5171_PFC_11	7	0.845098	GATK

## Sheet: Fig.s1d
Case_ID	Diagnosis	Size	Size_log10	DelType
1278	Control	4	0.60206	Germline
1278	Control	4	0.60206	Germline
1278	Control	3	0.477121	Germline
1278	Control	3	0.477121	Germline
1278	Control	9	0.954243	Germline
1278	Control	6	0.778151	Germline
1278	Control	3	0.477121	Germline
1278	Control	3	0.477121	Germline
1278	Control	5	0.69897	Germline
1278	Control	3	0.477121	Germline
1278	Control	4	0.60206	Germline
1278	Control	5	0.69897	Germline
1278	Control	4	0.60206	Germline
1278	Control	5	0.69897	Germline
1278	Control	6	0.778151	Germline
1278	Control	4	0.60206	Germline
1278	Control	6	0.778151	Germline
1278	Control	3	0.477121	Germline
1278	Control	3	0.477121	Germline
1278	Control	3	0.477121	Germline
1278	Control	6	0.778151	Germline
1278	Control	3	0.477121	Germline
1278	Control	4	0.60206	Germline
1278	Control	5	0.69897	Germline
1278	Control	3	0.477121	Germline
1278	Control	10	1	Germline
1278	Control	3	0.477121	Germline
1278	Control	3	0.477121	Germline
1278	Control	3	0.477121	Germline
1278	Control	7	0.845098	Germline
1278	Control	3	0.477121	Germline
1278	Control	4	0.60206	Germline
1278	Control	3	0.477121	Germline
1278	Control	3	0.477121	Germline
1278	Control	8	0.90309	Germline
1278	Control	3	0.477121	Germline
1278	Control	22	1.34242	Germline
1278	Control	4	0.60206	Germline
1278	Control	3	0.477121	Germline
1278	Control	3	0.477121	Germline
1278	Control	3	0.477121	Germline
1278	Control	4	0.60206	Germline
1278	Control	4	0.60206	Germline
1278	Control	52	1.716	Germline
1278	Control	3	0.477121	Germline
1278	Control	3	0.477121	Germline
1278	Control	4	0.60206	Germline
1278	Control	3	0.477121	Germline
1278	Control	3	0.477121	Germline
1278	Control	3	0.477121	Germline
1278	Control	6	0.778151	Germline
1278	Control	6	0.778151	Germline
1278	Control	7	0.845098	Germline
1278	Control	6	0.778151	Germline
1278	Control	3	0.477121	Germline
1278	Control	5	0.69897	Germline
1278	Control	8	0.90309	Germline
1278	Control	3	0.477121	Germline
1278	Control	3	0.477121	Germline
1278	Control	3	0.477121	Germline
1278	Control	3	0.477121	Germline
1278	Control	3	0.477121	Germline
1278	Control	7	0.845098	Germline
1278	Control	8	0.90309	Germline
1278	Control	3	0.477121	Germline
1278	Control	5	0.69897	Germline
1278	Control	5	0.69897	Germline
1278	Control	6	0.778151	Germline
1278	Control	4	0.60206	Germline
1278	Control	3	0.477121	Germline
1278	Control	5	0.69897	Germline
1278	Control	3	0.477121	Germline
1278	Control	3	0.477121	Germline
1278	Control	3	0.477121	Germline
1278	Control	8	0.90309	Germline
1278	Control	3	0.477121	Germline
1278	Control	3	0.477121	Germline
1278	Control	3	0.477121	Germline
1278	Control	3	0.477121	Germline
1278	Control	3	0.477121	Germline
1278	Control	3	0.477121	Germline
1278	Control	3	0.477121	Germline
1278	Control	16	1.20412	Germline
1278	Control	3	0.477121	Germline
1278	Control	3	0.477121	Germline
1278	Control	17	1.23045	Germline
1278	Control	4	0.60206	Germline
1278	Control	28	1.44716	Germline
1278	Control	3	0.477121	Germline
1278	Control	5	0.69897	Germline
1278	Control	6	0.778151	Germline
1278	Control	6	0.778151	Germline
1278	Control	6	0.778151	Germline
1278	Control	3	0.477121	Germline
1278	Control	3	0.477121	Germline
1278	Control	3	0.477121	Germline
1278	Control	3	0.477121	Germline
1278	Control	3	0.477121	Germline
1278	Control	3	0.477121	Germline
1278	Control	3	0.477121	Germline
1278	Control	3	0.477121	Germline
1278	Control	3	0.477121	Germline
1278	Control	4	0.60206	Germline
1278	Control	7	0.845098	Germline
1278	Control	5	0.69897	Germline
1278	Control	3	0.477121	Germline
1278	Control	3	0.477121	Germline
1278	Control	3	0.477121	Germline
1278	Control	5	0.69897	Germline
1278	Control	3	0.477121	Germline
1278	Control	4	0.60206	Germline
1278	Control	6	0.778151	Germline
1278	Control	4	0.60206	Germline
1278	Control	6	0.778151	Germline
1278	Control	3	0.477121	Germline
1278	Control	3	0.477121	Germline
1278	Control	4	0.60206	Germline
1278	Control	3	0.477121	Germline
1278	Control	3	0.477121	Germline
1278	Control	14	1.14613	Germline
1278	Control	3	0.477121	Germline
1278	Control	3	0.477121	Germline
1278	Control	13	1.11394	Germline
1278	Control	3	0.477121	Germline
1278	Control	3	0.477121	Germline
1278	Control	3	0.477121	Germline
1278	Control	4	0.60206	Germline
1278	Control	3	0.477121	Germline
1278	Control	3	0.477121	Germline
1278	Control	3	0.477121	Germline
1278	Control	3	0.477121	Germline
1278	Control	4	0.60206	Germline
1278	Control	3	0.477121	Germline
1278	Control	3	0.477121	Germline
1278	Control	4	0.60206	Germline
1278	Control	3	0.477121	Germline
1278	Control	3	0.477121	Germline
1278	Control	4	0.60206	Germline
1278	Control	3	0.477121	Germline
1278	Control	3	0.477121	Germline
1278	Control	4	0.60206	Germline
1278	Control	3	0.477121	Germline
1278	Control	7	0.845098	Germline
1278	Control	3	0.477121	Germline
1278	Control	3	0.477121	Germline
1278	Control	3	0.477121	Germline
1278	Control	3	0.477121	Germline
1278	Control	4	0.60206	Germline
1278	Control	3	0.477121	Germline
1278	Control	3	0.477121	Germline
1278	Control	3	0.477121	Germline
1278	Control	3	0.477121	Germline
1278	Control	3	0.477121	Germline
1278	Control	3	0.477121	Germline
1278	Control	4	0.60206	Germline
1278	Control	3	0.477121	Germline
1278	Control	3	0.477121	Germline
1278	Control	6	0.778151	Germline
1278	Control	3	0.477121	Germline
1278	Control	3	0.477121	Germline
1278	Control	5	0.69897	Germline
1278	Control	3	0.477121	Germline
1278	Control	6	0.778151	Germline
1278	Control	3	0.477121	Germline
1278	Control	3	0.477121	Germline
1278	Control	3	0.477121	Germline
1278	Control	17	1.23045	Germline
1278	Control	3	0.477121	Germline
1278	Control	3	0.477121	Germline
1278	Control	3	0.477121	Germline
1278	Control	3	0.477121	Germline
1278	Control	4	0.60206	Germline
1278	Control	5	0.69897	Germline
1278	Control	3	0.477121	Germline
1278	Control	3	0.477121	Germline
1278	Control	7	0.845098	Germline
1278	Control	6	0.778151	Germline
1278	Control	3	0.477121	Germline
1278	Control	3	0.477121	Germline
1278	Control	3	0.477121	Germline
1278	Control	3	0.477121	Germline
1278	Control	4	0.60206	Germline
1278	Control	3	0.477121	Germline
1278	Control	3	0.477121	Germline
1278	Control	3	0.477121	Germline
1278	Control	3	0.477121	Germline
1278	Control	10	1	Germline
1278	Control	7	0.845098	Germline
1278	Control	3	0.477121	Germline
1278	Control	4	0.60206	Germline
1278	Control	3	0.477121	Germline
1278	Control	4	0.60206	Germline
1278	Control	3	0.477121	Germline
1278	Control	4	0.60206	Germline
1278	Control	4	0.60206	Germline
1278	Control	5	0.69897	Germline
1278	Control	4	0.60206	Germline
1278	Control	4	0.60206	Germline
1278	Control	3	0.477121	Germline
1278	Control	3	0.477121	Germline
1278	Control	3	0.477121	Germline
1278	Control	4	0.60206	Germline
1278	Control	3	0.477121	Germline
1278	Control	4	0.60206	Germline
1278	Control	3	0.477121	Germline
1278	Control	3	0.477121	Germline
1278	Control	3	0.477121	Germline
1278	Control	3	0.477121	Germline
1278	Control	3	0.477121	Germline
1278	Control	3	0.477121	Germline
1278	Control	3	0.477121	Germline
1278	Control	3	0.477121	Germline
1278	Control	4	0.60206	Germline
1278	Control	3	0.477121	Germline
1278	Control	3	0.477121	Germline
1278	Control	3	0.477121	Germline
1278	Control	13	1.11394	Germline
1278	Control	3	0.477121	Germline
1278	Control	3	0.477121	Germline
1278	Control	4	0.60206	Germline
1278	Control	4	0.60206	Germline
1278	Control	3	0.477121	Germline
1278	Control	5	0.69897	Germline
1278	Control	5	0.69897	Germline
1278	Control	3	0.477121	Germline
1278	Control	4	0.60206	Germline
1278	Control	4	0.60206	Germline
1278	Control	3	0.477121	Germline
1278	Control	14	1.14613	Germline
1278	Control	3	0.477121	Germline
1278	Control	3	0.477121	Germline
1278	Control	4	0.60206	Germline
1278	Control	3	0.477121	Germline
1278	Control	10	1	Germline
1278	Control	3	0.477121	Germline
1278	Control	3	0.477121	Germline
1278	Control	12	1.07918	Germline
1278	Control	6	0.778151	Germline
1278	Control	3	0.477121	Germline
1278	Control	3	0.477121	Germline
1278	Control	3	0.477121	Germline
1278	Control	3	0.477121	Germline
1278	Control	3	0.477121	Germline
1278	Control	4	0.60206	Germline
1278	Control	4	0.60206	Germline
1278	Control	3	0.477121	Germline
1278	Control	3	0.477121	Germline
1278	Control	4	0.60206	Germline
1278	Control	3	0.477121	Germline
1278	Control	3	0.477121	Germline
1278	Control	4	0.60206	Germline
1278	Control	3	0.477121	Germline
1278	Control	3	0.477121	Germline
1278	Control	3	0.477121	Germline
1278	Control	3	0.477121	Germline
1278	Control	3	0.477121	Germline
1278	Control	3	0.477121	Germline
1278	Control	3	0.477121	Germline
1278	Control	11	1.04139	Germline
1278	Control	3	0.477121	Germline
1278	Control	3	0.477121	Germline
1278	Control	3	0.477121	Germline
1278	Control	3	0.477121	Germline
1278	Control	3	0.477121	Germline
1278	Control	15	1.17609	Germline
1278	Control	4	0.60206	Germline
1278	Control	3	0.477121	Germline
1278	Control	4	0.60206	Germline
1278	Control	5	0.69897	Germline
1278	Control	4	0.60206	Germline
1278	Control	6	0.778151	Germline
1278	Control	3	0.477121	Germline
1278	Control	3	0.477121	Germline
1278	Control	16	1.20412	Germline
1278	Control	3	0.477121	Germline
1278	Control	4	0.60206	Germline
1278	Control	3	0.477121	Germline
1278	Control	3	0.477121	Germline
1278	Control	3	0.477121	Germline
1278	Control	3	0.477121	Germline
1278	Control	4	0.60206	Germline
1278	Control	3	0.477121	Germline
1278	Control	6	0.778151	Germline
1278	Control	3	0.477121	Germline
1278	Control	3	0.477121	Germline
1278	Control	6	0.778151	Germline
1278	Control	3	0.477121	Germline
1278	Control	12	1.07918	Germline
1278	Control	3	0.477121	Germline
1278	Control	3	0.477121	Germline
1278	Control	3	0.477121	Germline
1278	Control	3	0.477121	Germline
1278	Control	4	0.60206	Germline
1278	Control	3	0.477121	Germline
1278	Control	3	0.477121	Germline
1278	Control	3	0.477121	Germline
1278	Control	3	0.477121	Germline
1278	Control	5	0.69897	Germline
1278	Control	3	0.477121	Germline
1278	Control	3	0.477121	Germline
1278	Control	6	0.778151	Germline
1278	Control	3	0.477121	Germline
1278	Control	3	0.477121	Germline
1278	Control	3	0.477121	Germline
1278	Control	11	1.04139	Germline
1278	Control	3	0.477121	Germline
1278	Control	4	0.60206	Germline
1278	Control	7	0.845098	Germline
1278	Control	4	0.60206	Germline
1278	Control	4	0.60206	Germline
1278	Control	7	0.845098	Germline
1278	Control	3	0.477121	Germline
1278	Control	5	0.69897	Germline
1278	Control	3	0.477121	Germline
1278	Control	7	0.845098	Germline
1278	Control	8	0.90309	Germline
1278	Control	3	0.477121	Germline
1278	Control	4	0.60206	Germline
1278	Control	4	0.60206	Germline
1278	Control	3	0.477121	Germline
1278	Control	5	0.69897	Germline
1278	Control	3	0.477121	Germline
1278	Control	3	0.477121	Germline
1278	Control	3	0.477121	Germline
1278	Control	3	0.477121	Germline
1278	Control	4	0.60206	Germline
1278	Control	7	0.845098	Germline
1278	Control	3	0.477121	Germline
1278	Control	11	1.04139	Germline
1278	Control	4	0.60206	Germline
1278	Control	3	0.477121	Germline
1278	Control	3	0.477121	Germline
1278	Control	3	0.477121	Germline
1278	Control	4	0.60206	Germline
1278	Control	3	0.477121	Germline
1278	Control	3	0.477121	Germline
1278	Control	6	0.778151	Germline
1278	Control	3	0.477121	Germline
1278	Control	3	0.477121	Germline
1278	Control	3	0.477121	Germline
1278	Control	5	0.69897	Germline
1278	Control	3	0.477121	Germline
1278	Control	8	0.90309	Germline
1278	Control	3	0.477121	Germline
1278	Control	3	0.477121	Germline
1278	Control	5	0.69897	Germline
1278	Control	3	0.477121	Germline
1278	Control	4	0.60206	Germline
1278	Control	3	0.477121	Germline
1278	Control	9	0.954243	Germline
1278	Control	3	0.477121	Germline
1278	Control	7	0.845098	Germline
1278	Control	6	0.778151	Germline
1278	Control	3	0.477121	Germline
1278	Control	3	0.477121	Germline
1278	Control	6	0.778151	Germline
1278	Control	9	0.954243	Germline
1278	Control	4	0.60206	Germline
1278	Control	3	0.477121	Germline
1278	Control	3	0.477121	Germline
1278	Control	3	0.477121	Germline
1278	Control	3	0.477121	Germline
1278	Control	4	0.60206	Germline
1278	Control	4	0.60206	Germline
1278	Control	7	0.845098	Germline
1278	Control	11	1.04139	Germline
1278	Control	16	1.20412	Germline
1278	Control	3	0.477121	Germline
1278	Control	4	0.60206	Germline
1278	Control	3	0.477121	Germline
1278	Control	3	0.477121	Germline
1278	Control	3	0.477121	Germline
1278	Control	3	0.477121	Germline
1278	Control	3	0.477121	Germline
1278	Control	3	0.477121	Germline
1278	Control	6	0.778151	Germline
1278	Control	3	0.477121	Germline
1278	Control	12	1.07918	Germline
1278	Control	3	0.477121	Germline
1278	Control	3	0.477121	Germline
1278	Control	5	0.69897	Germline
1278	Control	3	0.477121	Germline
1278	Control	3	0.477121	Germline
1278	Control	3	0.477121	Germline
1278	Control	6	0.778151	Germline
1278	Control	6	0.778151	Germline
1278	Control	4	0.60206	Germline
1278	Control	3	0.477121	Germline
1278	Control	4	0.60206	Germline
1278	Control	11	1.04139	Germline
1278	Control	4	0.60206	Germline
1278	Control	3	0.477121	Germline
1278	Control	3	0.477121	Germline
1278	Control	7	0.845098	Germline
1278	Control	3	0.477121	Germline
1278	Control	6	0.778151	Germline
1278	Control	5	0.69897	Germline
1278	Control	5	0.69897	Germline
1278	Control	6	0.778151	Germline
1278	Control	5	0.69897	Germline
1278	Control	3	0.477121	Germline
1278	Control	5	0.69897	Germline
1278	Control	6	0.778151	Germline
1278	Control	15	1.17609	Germline
1278	Control	3	0.477121	Germline
1278	Control	5	0.69897	Germline
1278	Control	3	0.477121	Germline
1278	Control	5	0.69897	Germline
1278	Control	3	0.477121	Germline
1278	Control	3	0.477121	Germline
1278	Control	6	0.778151	Germline
1278	Control	4	0.60206	Germline
1278	Control	3	0.477121	Germline
1278	Control	3	0.477121	Germline
1278	Control	3	0.477121	Germline
1278	Control	45	1.65321	Germline
1278	Control	5	0.69897	Germline
1278	Control	3	0.477121	Germline
1278	Control	4	0.60206	Germline
1278	Control	5	0.69897	Germline
1278	Control	3	0.477121	Germline
1278	Control	3	0.477121	Germline
1278	Control	3	0.477121	Germline
1278	Control	3	0.477121	Germline
1278	Control	3	0.477121	Germline
1278	Control	6	0.778151	Germline
1278	Control	4	0.60206	Germline
1278	Control	10	1	Germline
1278	Control	4	0.60206	Germline
1278	Control	3	0.477121	Germline
1278	Control	8	0.90309	Germline
1278	Control	3	0.477121	Germline
1278	Control	3	0.477121	Germline
1278	Control	3	0.477121	Germline
1278	Control	3	0.477121	Germline
1278	Control	3	0.477121	Germline
1278	Control	3	0.477121	Germline
1278	Control	3	0.477121	Germline
1278	Control	3	0.477121	Germline
1278	Control	3	0.477121	Germline
1278	Control	3	0.477121	Germline
1278	Control	7	0.845098	Germline
1278	Control	3	0.477121	Germline
1278	Control	3	0.477121	Germline
1278	Control	4	0.60206	Germline
1278	Control	4	0.60206	Germline
1278	Control	3	0.477121	Germline
1278	Control	3	0.477121	Germline
1278	Control	3	0.477121	Germline
1278	Control	4	0.60206	Germline
1278	Control	4	0.60206	Germline
1278	Control	3	0.477121	Germline
1278	Control	3	0.477121	Germline
1278	Control	4	0.60206	Germline
1278	Control	3	0.477121	Germline
1278	Control	3	0.477121	Germline
1278	Control	6	0.778151	Germline
1278	Control	5	0.69897	Germline
1278	Control	15	1.17609	Germline
1278	Control	15	1.17609	Germline
1278	Control	3	0.477121	Germline
1278	Control	3	0.477121	Germline
1278	Control	3	0.477121	Germline
1278	Control	3	0.477121	Germline
1278	Control	3	0.477121	Germline
1278	Control	3	0.477121	Germline
1278	Control	9	0.954243	Germline
1278	Control	6	0.778151	Germline
1278	Control	3	0.477121	Germline
1278	Control	6	0.778151	Germline
1278	Control	3	0.477121	Germline
1278	Control	3	0.477121	Germline
1278	Control	3	0.477121	Germline
1278	Control	3	0.477121	Germline
1278	Control	3	0.477121	Germline
1278	Control	3	0.477121	Germline
1278	Control	4	0.60206	Germline
1278	Control	3	0.477121	Germline
1278	Control	3	0.477121	Germline
1278	Control	3	0.477121	Germline
1278	Control	3	0.477121	Germline
1278	Control	3	0.477121	Germline
1278	Control	5	0.69897	Germline
1278	Control	3	0.477121	Germline
1278	Control	4	0.60206	Germline
1278	Control	3	0.477121	Germline
1278	Control	3	0.477121	Germline
1278	Control	8	0.90309	Germline
1278	Control	3	0.477121	Germline
1278	Control	3	0.477121	Germline
1278	Control	3	0.477121	Germline
1278	Control	3	0.477121	Germline
1278	Control	3	0.477121	Germline
1278	Control	4	0.60206	Germline
1278	Control	3	0.477121	Germline
1278	Control	14	1.14613	Germline
1278	Control	3	0.477121	Germline
1278	Control	3	0.477121	Germline
1278	Control	3	0.477121	Germline
1278	Control	3	0.477121	Germline
1278	Control	3	0.477121	Germline
1278	Control	3	0.477121	Germline
1278	Control	4	0.60206	Germline
1278	Control	3	0.477121	Germline
1278	Control	3	0.477121	Germline
1278	Control	3	0.477121	Germline
1278	Control	4	0.60206	Germline
1278	Control	3	0.477121	Germline
1278	Control	3	0.477121	Germline
1278	Control	3	0.477121	Germline
1278	Control	3	0.477121	Germline
1278	Control	3	0.477121	Germline
1278	Control	3	0.477121	Germline
1278	Control	8	0.90309	Germline
1278	Control	4	0.60206	Germline
1278	Control	6	0.778151	Germline
1278	Control	3	0.477121	Germline
1278	Control	4	0.60206	Germline
1278	Control	3	0.477121	Germline
1278	Control	4	0.60206	Germline
1278	Control	4	0.60206	Germline
1278	Control	3	0.477121	Germline
1278	Control	6	0.778151	Germline
1278	Control	5	0.69897	Germline
1278	Control	3	0.477121	Germline
1278	Control	3	0.477121	Germline
1278	Control	3	0.477121	Germline
1278	Control	3	0.477121	Germline
1278	Control	6	0.778151	Germline
1278	Control	3	0.477121	Germline
1278	Control	11	1.04139	Germline
1278	Control	3	0.477121	Germline
1278	Control	3	0.477121	Germline
1278	Control	3	0.477121	Germline
1278	Control	3	0.477121	Germline
1278	Control	3	0.477121	Germline
1278	Control	3	0.477121	Germline
1278	Control	3	0.477121	Germline
1278	Control	3	0.477121	Germline
1278	Control	3	0.477121	Germline
1278	Control	4	0.60206	Germline
1278	Control	6	0.778151	Germline
1278	Control	68	1.83251	Germline
1278	Control	3	0.477121	Germline
1278	Control	3	0.477121	Germline
1278	Control	3	0.477121	Germline
1278	Control	3	0.477121	Germline
1278	Control	5	0.69897	Germline
1278	Control	3	0.477121	Germline
1278	Control	3	0.477121	Germline
1278	Control	3	0.477121	Germline
1278	Control	3	0.477121	Germline
1278	Control	3	0.477121	Germline
1278	Control	3	0.477121	Germline
1278	Control	3	0.477121	Germline
1278	Control	3	0.477121	Germline
1278	Control	4	0.60206	Germline
1278	Control	4	0.60206	Germline
1278	Control	3	0.477121	Germline
1278	Control	3	0.477121	Germline
1278	Control	3	0.477121	Germline
1278	Control	3	0.477121	Germline
1278	Control	3	0.477121	Germline
1278	Control	3	0.477121	Germline
1278	Control	6	0.778151	Germline
1278	Control	3	0.477121	Germline
1278	Control	3	0.477121	Germline
1278	Control	4	0.60206	Germline
1278	Control	3	0.477121	Germline
1278	Control	3	0.477121	Germline
1278	Control	3	0.477121	Germline
1278	Control	6	0.778151	Germline
1278	Control	3	0.477121	Germline
1278	Control	3	0.477121	Germline
1278	Control	3	0.477121	Germline
1278	Control	5	0.69897	Germline
1278	Control	3	0.477121	Germline
1278	Control	3	0.477121	Germline
1278	Control	4	0.60206	Germline
1278	Control	4	0.60206	Germline
1278	Control	3	0.477121	Germline
1278	Control	3	0.477121	Germline
1278	Control	3	0.477121	Germline
1278	Control	3	0.477121	Germline
1278	Control	3	0.477121	Germline
1278	Control	5	0.69897	Germline
1278	Control	3	0.477121	Germline
1278	Control	3	0.477121	Germline
1278	Control	3	0.477121	Germline
1278	Control	6	0.778151	Germline
1278	Control	6	0.778151	Germline
1278	Control	3	0.477121	Germline
1278	Control	5	0.69897	Germline
1278	Control	3	0.477121	Germline
1278	Control	5	0.69897	Germline
1278	Control	3	0.477121	Germline
1278	Control	10	1	Germline
1278	Control	3	0.477121	Germline
1278	Control	3	0.477121	Germline
1278	Control	3	0.477121	Germline
1278	Control	3	0.477121	Germline
1278	Control	3	0.477121	Germline
1278	Control	10	1	Germline
1278	Control	4	0.60206	Germline
1278	Control	3	0.477121	Germline
1278	Control	7	0.845098	Germline
1278	Control	6	0.778151	Germline
1278	Control	3	0.477121	Germline
1278	Control	19	1.27875	Germline
1278	Control	4	0.60206	Germline
1278	Control	4	0.60206	Germline
1278	Control	3	0.477121	Germline
1278	Control	3	0.477121	Germline
1278	Control	3	0.477121	Germline
1278	Control	9	0.954243	Germline
1278	Control	3	0.477121	Germline
1278	Control	3	0.477121	Germline
1278	Control	4	0.60206	Germline
1278	Control	4	0.60206	Germline
1278	Control	3	0.477121	Germline
1278	Control	3	0.477121	Germline
1278	Control	3	0.477121	Germline
1278	Control	3	0.477121	Germline
1278	Control	5	0.69897	Germline
1278	Control	3	0.477121	Germline
1278	Control	4	0.60206	Germline
1278	Control	3	0.477121	Germline
1278	Control	3	0.477121	Germline
1278	Control	3	0.477121	Germline
1278	Control	5	0.69897	Germline
1278	Control	5	0.69897	Germline
1278	Control	3	0.477121	Germline
1278	Control	3	0.477121	Germline
1278	Control	3	0.477121	Germline
1278	Control	3	0.477121	Germline
1278	Control	3	0.477121	Germline
1278	Control	3	0.477121	Germline
1278	Control	8	0.90309	Germline
1278	Control	3	0.477121	Germline
1278	Control	3	0.477121	Germline
1278	Control	3	0.477121	Germline
1278	Control	3	0.477121	Germline
1278	Control	3	0.477121	Germline
1278	Control	3	0.477121	Germline
1278	Control	6	0.778151	Germline
1278	Control	6	0.778151	Germline
1278	Control	3	0.477121	Germline
1278	Control	3	0.477121	Germline
1278	Control	3	0.477121	Germline
1278	Control	3	0.477121	Germline
1278	Control	5	0.69897	Germline
1278	Control	3	0.477121	Germline
1278	Control	5	0.69897	Germline
1278	Control	6	0.778151	Germline
1278	Control	3	0.477121	Germline
1278	Control	6	0.778151	Germline
1278	Control	3	0.477121	Germline
1278	Control	3	0.477121	Germline
1278	Control	3	0.477121	Germline
1278	Control	3	0.477121	Germline
1278	Control	3	0.477121	Germline
1278	Control	4	0.60206	Germline
1278	Control	3	0.477121	Germline
1278	Control	3	0.477121	Germline
1278	Control	5	0.69897	Germline
1278	Control	4	0.60206	Germline
1278	Control	4	0.60206	Germline
1278	Control	3	0.477121	Germline
1278	Control	3	0.477121	Germline
1278	Control	4	0.60206	Germline
1278	Control	5	0.69897	Germline
1278	Control	3	0.477121	Germline
1278	Control	3	0.477121	Germline
1278	Control	3	0.477121	Germline
1278	Control	3	0.477121	Germline
1278	Control	3	0.477121	Germline
1278	Control	4	0.60206	Germline
1278	Control	14	1.14613	Germline
1278	Control	4	0.60206	Germline
1278	Control	9	0.954243	Germline
1278	Control	5	0.69897	Germline
1278	Control	4	0.60206	Germline
1278	Control	3	0.477121	Germline
1278	Control	3	0.477121	Germline
1278	Control	6	0.778151	Germline
1278	Control	4	0.60206	Germline
1278	Control	3	0.477121	Germline
1278	Control	3	0.477121	Germline
1278	Control	3	0.477121	Germline
1278	Control	3	0.477121	Germline
1278	Control	3	0.477121	Germline
1278	Control	10	1	Germline
1278	Control	5	0.69897	Germline
1278	Control	3	0.477121	Germline
1278	Control	6	0.778151	Germline
1278	Control	4	0.60206	Germline
1278	Control	4	0.60206	Germline
1278	Control	6	0.778151	Germline
1278	Control	7	0.845098	Germline
1278	Control	3	0.477121	Germline
1278	Control	3	0.477121	Germline
1278	Control	4	0.60206	Germline
1278	Control	3	0.477121	Germline
1278	Control	3	0.477121	Germline
1278	Control	7	0.845098	Germline
1278	Control	4	0.60206	Germline
1278	Control	3	0.477121	Germline
1278	Control	6	0.778151	Germline
1278	Control	5	0.69897	Germline
1278	Control	7	0.845098	Germline
1278	Control	4	0.60206	Germline
1278	Control	5	0.69897	Germline
1278	Control	3	0.477121	Germline
1278	Control	3	0.477121	Germline
1278	Control	3	0.477121	Germline
1278	Control	3	0.477121	Germline
1278	Control	5	0.69897	Germline
1278	Control	3	0.477121	Germline
1278	Control	4	0.60206	Germline
1278	Control	5	0.69897	Germline
1278	Control	4	0.60206	Germline
1278	Control	3	0.477121	Germline
1278	Control	3	0.477121	Germline
1278	Control	3	0.477121	Germline
1278	Control	3	0.477121	Germline
1278	Control	3	0.477121	Germline
1278	Control	3	0.477121	Germline
1278	Control	3	0.477121	Germline
1278	Control	7	0.845098	Germline
1278	Control	3	0.477121	Germline
1278	Control	3	0.477121	Germline
1278	Control	17	1.23045	Germline
1278	Control	3	0.477121	Germline
1278	Control	5	0.69897	Germline
1278	Control	3	0.477121	Germline
1278	Control	5	0.69897	Germline
1278	Control	3	0.477121	Germline
1278	Control	8	0.90309	Germline
1278	Control	4	0.60206	Germline
1278	Control	3	0.477121	Germline
1278	Control	4	0.60206	Germline
1278	Control	54	1.73239	Germline
1278	Control	3	0.477121	Germline
1278	Control	3	0.477121	Germline
1278	Control	8	0.90309	Germline
1278	Control	5	0.69897	Germline
1278	Control	8	0.90309	Germline
1278	Control	3	0.477121	Germline
1278	Control	3	0.477121	Germline
1278	Control	5	0.69897	Germline
1278	Control	3	0.477121	Germline
1278	Control	3	0.477121	Germline
1278	Control	5	0.69897	Germline
1278	Control	3	0.477121	Germline
1278	Control	4	0.60206	Germline
1278	Control	3	0.477121	Germline
1278	Control	3	0.477121	Germline
1278	Control	3	0.477121	Germline
1278	Control	3	0.477121	Germline
1278	Control	3	0.477121	Germline
1278	Control	17	1.23045	Germline
1278	Control	4	0.60206	Germline
1278	Control	5	0.69897	Germline
1278	Control	3	0.477121	Germline
1278	Control	3	0.477121	Germline
1278	Control	3	0.477121	Germline
1278	Control	3	0.477121	Germline
1278	Control	3	0.477121	Germline
1278	Control	3	0.477121	Germline
1278	Control	5	0.69897	Germline
1278	Control	3	0.477121	Germline
1278	Control	11	1.04139	Germline
1278	Control	3	0.477121	Germline
1278	Control	3	0.477121	Germline
1278	Control	4	0.60206	Germline
1278	Control	4	0.60206	Germline
1278	Control	3	0.477121	Germline
1278	Control	3	0.477121	Germline
1278	Control	3	0.477121	Germline
1278	Control	3	0.477121	Germline
1278	Control	3	0.477121	Germline
1278	Control	3	0.477121	Germline
1278	Control	3	0.477121	Germline
1278	Control	3	0.477121	Germline
1278	Control	13	1.11394	Germline
1278	Control	3	0.477121	Germline
1278	Control	3	0.477121	Germline
1278	Control	7	0.845098	Germline
1278	Control	3	0.477121	Germline
1278	Control	3	0.477121	Germline
1278	Control	6	0.778151	Germline
1278	Control	5	0.69897	Germline
1278	Control	3	0.477121	Germline
1278	Control	4	0.60206	Germline
1278	Control	7	0.845098	Germline
1278	Control	3	0.477121	Germline
1278	Control	3	0.477121	Germline
1278	Control	3	0.477121	Germline
1278	Control	3	0.477121	Germline
1278	Control	3	0.477121	Germline
1278	Control	4	0.60206	Germline
1278	Control	3	0.477121	Germline
1278	Control	3	0.477121	Germline
1278	Control	3	0.477121	Germline
1278	Control	3	0.477121	Germline
1278	Control	5	0.69897	Germline
1278	Control	6	0.778151	Germline
1278	Control	3	0.477121	Germline
1278	Control	3	0.477121	Germline
1278	Control	7	0.845098	Germline
1278	Control	6	0.778151	Germline
1278	Control	3	0.477121	Germline
1278	Control	3	0.477121	Germline
1278	Control	3	0.477121	Germline
1278	Control	3	0.477121	Germline
1278	Control	4	0.60206	Germline
1278	Control	3	0.477121	Germline
1278	Control	3	0.477121	Germline
1278	Control	3	0.477121	Germline
1278	Control	3	0.477121	Germline
1278	Control	3	0.477121	Germline
1278	Control	8	0.90309	Germline
1278	Control	3	0.477121	Germline
1278	Control	3	0.477121	Germline
1278	Control	8	0.90309	Germline
1278	Control	4	0.60206	Germline
1278	Control	3	0.477121	Germline
1278	Control	4	0.60206	Germline
1278	Control	4	0.60206	Germline
1278	Control	5	0.69897	Germline
1278	Control	3	0.477121	Germline
1278	Control	7	0.845098	Germline
1278	Control	3	0.477121	Germline
1278	Control	3	0.477121	Germline
1278	Control	3	0.477121	Germline
1278	Control	3	0.477121	Germline
1278	Control	3	0.477121	Germline
1278	Control	4	0.60206	Germline
1278	Control	3	0.477121	Germline
1278	Control	3	0.477121	Germline
1278	Control	4	0.60206	Germline
1278	Control	3	0.477121	Germline
1278	Control	3	0.477121	Germline
1278	Control	5	0.69897	Germline
1278	Control	3	0.477121	Germline
1278	Control	3	0.477121	Germline
1278	Control	13	1.11394	Germline
1278	Control	5	0.69897	Germline
1278	Control	3	0.477121	Germline
1278	Control	3	0.477121	Germline
1278	Control	6	0.778151	Germline
1278	Control	5	0.69897	Germline
1278	Control	3	0.477121	Germline
1278	Control	3	0.477121	Germline
1278	Control	5	0.69897	Germline
1278	Control	3	0.477121	Germline
1278	Control	3	0.477121	Germline
1278	Control	4	0.60206	Germline
1278	Control	3	0.477121	Germline
1278	Control	6	0.778151	Germline
1278	Control	3	0.477121	Germline
1278	Control	3	0.477121	Germline
1278	Control	13	1.11394	Germline
1278	Control	5	0.69897	Germline
1278	Control	4	0.60206	Germline
1278	Control	4	0.60206	Germline
1278	Control	5	0.69897	Germline
1278	Control	3	0.477121	Germline
1278	Control	4	0.60206	Germline
1278	Control	3	0.477121	Germline
1278	Control	3	0.477121	Germline
1278	Control	3	0.477121	Germline
1278	Control	3	0.477121	Germline
1278	Control	4	0.60206	Germline
1278	Control	3	0.477121	Germline
1278	Control	3	0.477121	Germline
1278	Control	5	0.69897	Germline
1278	Control	8	0.90309	Germline
1278	Control	3	0.477121	Germline
1278	Control	3	0.477121	Germline
1278	Control	3	0.477121	Germline
1278	Control	3	0.477121	Germline
1278	Control	4	0.60206	Germline
1278	Control	3	0.477121	Germline
1278	Control	3	0.477121	Germline
1278	Control	3	0.477121	Germline
1278	Control	4	0.60206	Germline
1278	Control	12	1.07918	Germline
1278	Control	3	0.477121	Germline
1278	Control	3	0.477121	Germline
1278	Control	3	0.477121	Germline
1278	Control	3	0.477121	Germline
1278	Control	6	0.778151	Germline
1278	Control	3	0.477121	Germline
1278	Control	73	1.86332	Germline
1278	Control	4	0.60206	Germline
1278	Control	3	0.477121	Germline
1278	Control	6	0.778151	Germline
1278	Control	3	0.477121	Germline
1278	Control	3	0.477121	Germline
1278	Control	6	0.778151	Germline
1278	Control	5	0.69897	Germline
1278	Control	3	0.477121	Germline
1278	Control	3	0.477121	Germline
1278	Control	3	0.477121	Germline
1278	Control	7	0.845098	Germline
1278	Control	7	0.845098	Germline
1278	Control	3	0.477121	Germline
1278	Control	3	0.477121	Germline
1278	Control	3	0.477121	Germline
1278	Control	3	0.477121	Germline
1278	Control	4	0.60206	Germline
1278	Control	3	0.477121	Germline
1278	Control	3	0.477121	Germline
1278	Control	5	0.69897	Germline
1278	Control	3	0.477121	Germline
1278	Control	3	0.477121	Germline
1278	Control	3	0.477121	Germline
1278	Control	4	0.60206	Germline
1278	Control	3	0.477121	Germline
1278	Control	3	0.477121	Germline
1278	Control	3	0.477121	Germline
1278	Control	4	0.60206	Germline
1278	Control	4	0.60206	Germline
1278	Control	3	0.477121	Germline
1278	Control	3	0.477121	Germline
1278	Control	4	0.60206	Germline
1278	Control	8	0.90309	Germline
1278	Control	16	1.20412	Germline
1278	Control	12	1.07918	Germline
1278	Control	4	0.60206	Germline
1278	Control	3	0.477121	Germline
1278	Control	3	0.477121	Germline
1278	Control	3	0.477121	Germline
1278	Control	3	0.477121	Germline
1278	Control	6	0.778151	Germline
1278	Control	5	0.69897	Germline
1278	Control	3	0.477121	Germline
1278	Control	4	0.60206	Germline
1278	Control	3	0.477121	Germline
1278	Control	6	0.778151	Germline
1278	Control	8	0.90309	Germline
1278	Control	6	0.778151	Germline
1278	Control	3	0.477121	Germline
1278	Control	5	0.69897	Germline
1278	Control	7	0.845098	Germline
1278	Control	3	0.477121	Germline
1278	Control	3	0.477121	Germline
1278	Control	3	0.477121	Germline
1278	Control	3	0.477121	Germline
1278	Control	3	0.477121	Germline
1278	Control	7	0.845098	Germline
1278	Control	3	0.477121	Germline
1278	Control	3	0.477121	Germline
1278	Control	3	0.477121	Germline
1278	Control	4	0.60206	Germline
1278	Control	3	0.477121	Germline
1278	Control	3	0.477121	Germline
1278	Control	3	0.477121	Germline
1278	Control	5	0.69897	Germline
1278	Control	3	0.477121	Germline
1278	Control	5	0.69897	Germline
1278	Control	4	0.60206	Germline
1278	Control	3	0.477121	Germline
1278	Control	3	0.477121	Germline
1278	Control	3	0.477121	Germline
1278	Control	3	0.477121	Germline
1278	Control	3	0.477121	Germline
1278	Control	3	0.477121	Germline
1278	Control	4	0.60206	Germline
1278	Control	6	0.778151	Germline
1278	Control	3	0.477121	Germline
1278	Control	3	0.477121	Germline
1278	Control	3	0.477121	Germline
1278	Control	3	0.477121	Germline
1278	Control	3	0.477121	Germline
1278	Control	3	0.477121	Germline
1278	Control	3	0.477121	Germline
1278	Control	3	0.477121	Germline
1278	Control	3	0.477121	Germline
1278	Control	3	0.477121	Germline
1278	Control	4	0.60206	Germline
1278	Control	7	0.845098	Germline
1278	Control	3	0.477121	Germline
1278	Control	6	0.778151	Germline
1278	Control	6	0.778151	Germline
1278	Control	3	0.477121	Germline
1278	Control	3	0.477121	Germline
1278	Control	3	0.477121	Germline
1278	Control	8	0.90309	Germline
1278	Control	4	0.60206	Germline
1278	Control	8	0.90309	Germline
1278	Control	4	0.60206	Germline
1278	Control	3	0.477121	Germline
1278	Control	3	0.477121	Germline
1278	Control	3	0.477121	Germline
1278	Control	3	0.477121	Germline
1278	Control	3	0.477121	Germline
1278	Control	3	0.477121	Germline
1278	Control	5	0.69897	Germline
1278	Control	3	0.477121	Germline
1278	Control	4	0.60206	Germline
1278	Control	6	0.778151	Germline
1278	Control	3	0.477121	Germline
1278	Control	6	0.778151	Germline
1278	Control	3	0.477121	Germline
1278	Control	3	0.477121	Germline
1278	Control	3	0.477121	Germline
1278	Control	4	0.60206	Germline
1278	Control	14	1.14613	Germline
1278	Control	3	0.477121	Germline
1278	Control	3	0.477121	Germline
1278	Control	3	0.477121	Germline
1278	Control	8	0.90309	Germline
1278	Control	3	0.477121	Germline
1278	Control	5	0.69897	Germline
1278	Control	5	0.69897	Germline
1278	Control	8	0.90309	Germline
1278	Control	3	0.477121	Germline
1278	Control	3	0.477121	Germline
1278	Control	3	0.477121	Germline
1278	Control	3	0.477121	Germline
1278	Control	3	0.477121	Germline
1278	Control	4	0.60206	Germline
1278	Control	3	0.477121	Germline
1278	Control	6	0.778151	Germline
1278	Control	3	0.477121	Germline
1278	Control	3	0.477121	Germline
1278	Control	3	0.477121	Germline
1278	Control	3	0.477121	Germline
1278	Control	4	0.60206	Germline
1278	Control	3	0.477121	Germline
1278	Control	7	0.845098	Germline
1278	Control	3	0.477121	Germline
1278	Control	4	0.60206	Germline
1278	Control	3	0.477121	Germline
1278	Control	3	0.477121	Germline
1278	Control	4	0.60206	Germline
1278	Control	3	0.477121	Germline
1278	Control	5	0.69897	Germline
1278	Control	3	0.477121	Germline
1278	Control	5	0.69897	Germline
1278	Control	3	0.477121	Germline
1278	Control	3	0.477121	Germline
1278	Control	338	2.52892	Germline
1278	Control	6	0.778151	Germline
1278	Control	3	0.477121	Germline
1278	Control	14	1.14613	Germline
1278	Control	3	0.477121	Germline
1278	Control	3	0.477121	Germline
1278	Control	3	0.477121	Germline
1278	Control	5	0.69897	Germline
1278	Control	5	0.69897	Germline
1278	Control	3	0.477121	Germline
1278	Control	13	1.11394	Germline
1278	Control	3	0.477121	Germline
1278	Control	4	0.60206	Germline
1278	Control	11	1.04139	Germline
1278	Control	3	0.477121	Germline
1278	Control	6	0.778151	Germline
1278	Control	3	0.477121	Germline
1278	Control	3	0.477121	Germline
1278	Control	3	0.477121	Germline
1278	Control	3	0.477121	Germline
1278	Control	10	1	Germline
1278	Control	3	0.477121	Germline
1278	Control	3	0.477121	Germline
1278	Control	8	0.90309	Germline
1278	Control	3	0.477121	Germline
1278	Control	3	0.477121	Germline
1278	Control	3	0.477121	Germline
1278	Control	5	0.69897	Germline
1278	Control	3	0.477121	Germline
1278	Control	3	0.477121	Germline
1278	Control	4	0.60206	Germline
1278	Control	3	0.477121	Germline
1278	Control	4	0.60206	Germline
1278	Control	3	0.477121	Germline
1278	Control	3	0.477121	Germline
1278	Control	12	1.07918	Germline
1278	Control	3	0.477121	Germline
1278	Control	3	0.477121	Germline
1278	Control	3	0.477121	Germline
1278	Control	4	0.60206	Germline
1278	Control	3	0.477121	Germline
1278	Control	3	0.477121	Germline
1278	Control	3	0.477121	Germline
1278	Control	3	0.477121	Germline
1278	Control	3	0.477121	Germline
1278	Control	3	0.477121	Germline
1278	Control	3	0.477121	Germline
1278	Control	5	0.69897	Germline
1278	Control	3	0.477121	Germline
1278	Control	3	0.477121	Germline
1278	Control	4	0.60206	Germline
1278	Control	4	0.60206	Germline
1278	Control	4	0.60206	Germline
1278	Control	3	0.477121	Germline
1278	Control	3	0.477121	Germline
1278	Control	3	0.477121	Germline
1278	Control	3	0.477121	Germline
1278	Control	3	0.477121	Germline
1278	Control	5	0.69897	Germline
1278	Control	4	0.60206	Germline
1278	Control	3	0.477121	Germline
1278	Control	15	1.17609	Germline
1278	Control	4	0.60206	Germline
1278	Control	3	0.477121	Germline
1278	Control	3	0.477121	Germline
1278	Control	3	0.477121	Germline
1278	Control	4	0.60206	Germline
1278	Control	5	0.69897	Germline
1278	Control	5	0.69897	Germline
1278	Control	6	0.778151	Germline
1278	Control	3	0.477121	Germline
1278	Control	3	0.477121	Germline
1278	Control	3	0.477121	Germline
1278	Control	3	0.477121	Germline
1278	Control	3	0.477121	Germline
1278	Control	3	0.477121	Germline
1278	Control	5	0.69897	Germline
1278	Control	3	0.477121	Germline
1278	Control	6	0.778151	Germline
1278	Control	3	0.477121	Germline
1278	Control	4	0.60206	Germline
1278	Control	3	0.477121	Germline
1278	Control	3	0.477121	Germline
1278	Control	3	0.477121	Germline
1278	Control	3	0.477121	Germline
1278	Control	4	0.60206	Germline
1278	Control	3	0.477121	Germline
1278	Control	7	0.845098	Germline
1278	Control	3	0.477121	Germline
1278	Control	3	0.477121	Germline
1278	Control	3	0.477121	Germline
1278	Control	4	0.60206	Germline
1278	Control	4	0.60206	Germline
1278	Control	6	0.778151	Germline
1278	Control	3	0.477121	Germline
1278	Control	6	0.778151	Germline
1278	Control	3	0.477121	Germline
1278	Control	6	0.778151	Germline
1278	Control	3	0.477121	Germline
1278	Control	3	0.477121	Germline
1278	Control	16	1.20412	Germline
1278	Control	3	0.477121	Germline
1278	Control	8	0.90309	Germline
1278	Control	3	0.477121	Germline
1278	Control	3	0.477121	Germline
1278	Control	6	0.778151	Germline
1278	Control	3	0.477121	Germline
1278	Control	5	0.69897	Germline
1278	Control	3	0.477121	Germline
1278	Control	3	0.477121	Germline
1278	Control	3	0.477121	Germline
1278	Control	3	0.477121	Germline
1278	Control	6	0.778151	Germline
1278	Control	3	0.477121	Germline
1278	Control	3	0.477121	Germline
1278	Control	3	0.477121	Germline
1278	Control	3	0.477121	Germline
1278	Control	3	0.477121	Germline
1278	Control	3	0.477121	Germline
1278	Control	3	0.477121	Germline
1278	Control	6	0.778151	Germline
1278	Control	4	0.60206	Germline
1278	Control	3	0.477121	Germline
1278	Control	5	0.69897	Germline
1278	Control	3	0.477121	Germline
1278	Control	4	0.60206	Germline
1278	Control	3	0.477121	Germline
1278	Control	8	0.90309	Germline
1278	Control	6	0.778151	Germline
1278	Control	3	0.477121	Germline
1278	Control	3	0.477121	Germline
1278	Control	3	0.477121	Germline
1278	Control	7	0.845098	Germline
1278	Control	3	0.477121	Germline
1278	Control	7	0.845098	Germline
1278	Control	10	1	Germline
1278	Control	3	0.477121	Germline
1278	Control	3	0.477121	Germline
1278	Control	3	0.477121	Germline
1278	Control	3	0.477121	Germline
1278	Control	4	0.60206	Germline
1278	Control	3	0.477121	Germline
1278	Control	4	0.60206	Germline
1278	Control	4	0.60206	Germline
1278	Control	3	0.477121	Germline
1278	Control	3	0.477121	Germline
1278	Control	6	0.778151	Germline
1278	Control	3	0.477121	Germline
1278	Control	5	0.69897	Germline
1278	Control	3	0.477121	Germline
1278	Control	3	0.477121	Germline
1278	Control	6	0.778151	Germline
1278	Control	6	0.778151	Germline
1278	Control	3	0.477121	Germline
1278	Control	3	0.477121	Germline
1278	Control	5	0.69897	Germline
1278	Control	3	0.477121	Germline
1278	Control	3	0.477121	Germline
1278	Control	3	0.477121	Germline
1278	Control	3	0.477121	Germline
1278	Control	3	0.477121	Germline
1278	Control	3	0.477121	Germline
1278	Control	4	0.60206	Germline
1278	Control	4	0.60206	Germline
1278	Control	3	0.477121	Germline
1278	Control	3	0.477121	Germline
1278	Control	3	0.477121	Germline
1278	Control	8	0.90309	Germline
1278	Control	17	1.23045	Germline
1278	Control	3	0.477121	Germline
1278	Control	4	0.60206	Germline
1278	Control	3	0.477121	Germline
1278	Control	3	0.477121	Germline
1278	Control	3	0.477121	Germline
1278	Control	3	0.477121	Germline
1278	Control	6	0.778151	Germline
1278	Control	4	0.60206	Germline
1278	Control	3	0.477121	Germline
1278	Control	3	0.477121	Germline
1278	Control	3	0.477121	Germline
1278	Control	3	0.477121	Germline
1278	Control	3	0.477121	Germline
1278	Control	3	0.477121	Germline
1278	Control	3	0.477121	Germline
1278	Control	3	0.477121	Germline
1278	Control	3	0.477121	Germline
1278	Control	3	0.477121	Germline
1278	Control	5	0.69897	Germline
1278	Control	3	0.477121	Germline
1278	Control	3	0.477121	Germline
1278	Control	3	0.477121	Germline
1278	Control	3	0.477121	Germline
1278	Control	3	0.477121	Germline
1278	Control	4	0.60206	Germline
1278	Control	3	0.477121	Germline
1278	Control	5	0.69897	Germline
1278	Control	3	0.477121	Germline
1278	Control	3	0.477121	Germline
1278	Control	10	1	Germline
1278	Control	3	0.477121	Germline
1278	Control	3	0.477121	Germline
1278	Control	4	0.60206	Germline
1278	Control	3	0.477121	Germline
1278	Control	3	0.477121	Germline
1278	Control	8	0.90309	Germline
1278	Control	3	0.477121	Germline
1278	Control	3	0.477121	Germline
1278	Control	6	0.778151	Germline
1278	Control	3	0.477121	Germline
1278	Control	13	1.11394	Germline
1278	Control	3	0.477121	Germline
1278	Control	5	0.69897	Germline
1278	Control	3	0.477121	Germline
1278	Control	3	0.477121	Germline
1278	Control	11	1.04139	Germline
1278	Control	7	0.845098	Germline
1278	Control	3	0.477121	Germline
1278	Control	3	0.477121	Germline
1278	Control	5	0.69897	Germline
1278	Control	3	0.477121	Germline
1278	Control	3	0.477121	Germline
1278	Control	6	0.778151	Germline
1278	Control	4	0.60206	Germline
1278	Control	4	0.60206	Germline
1278	Control	5	0.69897	Germline
1278	Control	8	0.90309	Germline
1278	Control	3	0.477121	Germline
1278	Control	3	0.477121	Germline
1278	Control	3	0.477121	Germline
1278	Control	3	0.477121	Germline
1278	Control	3	0.477121	Germline
1278	Control	3	0.477121	Germline
1278	Control	7	0.845098	Germline
1278	Control	3	0.477121	Germline
1278	Control	10	1	Germline
1278	Control	3	0.477121	Germline
1278	Control	6	0.778151	Germline
1278	Control	3	0.477121	Germline
1278	Control	3	0.477121	Germline
1278	Control	3	0.477121	Germline
1278	Control	3	0.477121	Germline
1278	Control	9	0.954243	Germline
1278	Control	3	0.477121	Germline
1278	Control	3	0.477121	Germline
1278	Control	3	0.477121	Germline
1278	Control	3	0.477121	Germline
1278	Control	4	0.60206	Germline
1278	Control	3	0.477121	Germline
1278	Control	5	0.69897	Germline
1278	Control	3	0.477121	Germline
1278	Control	3	0.477121	Germline
1278	Control	3	0.477121	Germline
1278	Control	3	0.477121	Germline
1278	Control	12	1.07918	Germline
1278	Control	3	0.477121	Germline
1278	Control	3	0.477121	Germline
1278	Control	25	1.39794	Germline
1278	Control	6	0.778151	Germline
1278	Control	3	0.477121	Germline
1278	Control	4	0.60206	Germline
1278	Control	4	0.60206	Germline
1278	Control	16	1.20412	Germline
1278	Control	3	0.477121	Germline
1278	Control	3	0.477121	Germline
1278	Control	10	1	Germline
1278	Control	3	0.477121	Germline
1278	Control	6	0.778151	Germline
1278	Control	3	0.477121	Germline
1278	Control	4	0.60206	Germline
1278	Control	3	0.477121	Germline
1278	Control	3	0.477121	Germline
1278	Control	4	0.60206	Germline
1278	Control	40	1.60206	Germline
1278	Control	6	0.778151	Germline
1278	Control	4	0.60206	Germline
1278	Control	5	0.69897	Germline
1278	Control	3	0.477121	Germline
1278	Control	3	0.477121	Germline
1278	Control	5	0.69897	Germline
1278	Control	3	0.477121	Germline
1278	Control	6	0.778151	Germline
1278	Control	3	0.477121	Germline
1278	Control	5	0.69897	Germline
1278	Control	3	0.477121	Germline
1278	Control	3	0.477121	Germline
1278	Control	3	0.477121	Germline
1278	Control	3	0.477121	Germline
1278	Control	5	0.69897	Germline
1278	Control	3	0.477121	Germline
1278	Control	6	0.778151	Germline
1278	Control	3	0.477121	Germline
1278	Control	6	0.778151	Germline
1278	Control	3	0.477121	Germline
1278	Control	3	0.477121	Germline
1278	Control	7	0.845098	Germline
1278	Control	19	1.27875	Germline
1278	Control	3	0.477121	Germline
1278	Control	3	0.477121	Germline
1278	Control	3	0.477121	Germline
1278	Control	5	0.69897	Germline
1278	Control	3	0.477121	Germline
1278	Control	8	0.90309	Germline
1278	Control	4	0.60206	Germline
1278	Control	5	0.69897	Germline
1278	Control	8	0.90309	Germline
1278	Control	3	0.477121	Germline
1278	Control	3	0.477121	Germline
1278	Control	3	0.477121	Germline
1278	Control	3	0.477121	Germline
1278	Control	3	0.477121	Germline
1278	Control	3	0.477121	Germline
1278	Control	15	1.17609	Germline
1278	Control	3	0.477121	Germline
1278	Control	3	0.477121	Germline
1278	Control	6	0.778151	Germline
1278	Control	3	0.477121	Germline
1278	Control	3	0.477121	Germline
1278	Control	4	0.60206	Germline
1278	Control	3	0.477121	Germline
1278	Control	3	0.477121	Germline
1278	Control	3	0.477121	Germline
1278	Control	3	0.477121	Germline
1278	Control	6	0.778151	Germline
1278	Control	3	0.477121	Germline
1278	Control	7	0.845098	Germline
1278	Control	3	0.477121	Germline
1278	Control	3	0.477121	Germline
1278	Control	3	0.477121	Germline
1278	Control	3	0.477121	Germline
1278	Control	3	0.477121	Germline
1278	Control	3	0.477121	Germline
1278	Control	3	0.477121	Germline
1278	Control	8	0.90309	Germline
1278	Control	3	0.477121	Germline
1278	Control	5	0.69897	Germline
1278	Control	3	0.477121	Germline
1278	Control	3	0.477121	Germline
1278	Control	4	0.60206	Germline
1278	Control	3	0.477121	Germline
1278	Control	3	0.477121	Germline
1278	Control	3	0.477121	Germline
1278	Control	3	0.477121	Germline
1278	Control	3	0.477121	Germline
1278	Control	4	0.60206	Germline
1278	Control	3	0.477121	Germline
1278	Control	4	0.60206	Germline
1278	Control	5	0.69897	Germline
1278	Control	6	0.778151	Germline
1278	Control	3	0.477121	Germline
1278	Control	4	0.60206	Germline
1278	Control	5	0.69897	Germline
1278	Control	4	0.60206	Germline
1278	Control	3	0.477121	Germline
1278	Control	3	0.477121	Germline
1278	Control	17	1.23045	Germline
1278	Control	3	0.477121	Germline
1278	Control	5	0.69897	Germline
1278	Control	3	0.477121	Germline
1278	Control	6	0.778151	Germline
1278	Control	5	0.69897	Germline
1278	Control	3	0.477121	Germline
1278	Control	3	0.477121	Germline
1278	Control	3	0.477121	Germline
1278	Control	3	0.477121	Germline
1278	Control	3	0.477121	Germline
1278	Control	3	0.477121	Germline
1278	Control	3	0.477121	Germline
1278	Control	3	0.477121	Germline
1278	Control	16	1.20412	Germline
1278	Control	3	0.477121	Germline
1278	Control	3	0.477121	Germline
1278	Control	3	0.477121	Germline
1278	Control	3	0.477121	Germline
1278	Control	6	0.778151	Germline
1278	Control	3	0.477121	Germline
1278	Control	4	0.60206	Germline
1278	Control	3	0.477121	Germline
1278	Control	4	0.60206	Germline
1278	Control	3	0.477121	Germline
1278	Control	6	0.778151	Germline
1278	Control	6	0.778151	Germline
1278	Control	6	0.778151	Germline
1278	Control	5	0.69897	Germline
1278	Control	3	0.477121	Germline
1278	Control	3	0.477121	Germline
1278	Control	5	0.69897	Germline
1278	Control	3	0.477121	Germline
1278	Control	3	0.477121	Germline
1278	Control	18	1.25527	Germline
1278	Control	3	0.477121	Germline
1278	Control	3	0.477121	Germline
1278	Control	6	0.778151	Germline
1278	Control	3	0.477121	Germline
1278	Control	8	0.90309	Germline
1278	Control	1026	3.01115	Germline
1278	Control	4	0.60206	Germline
1278	Control	3	0.477121	Germline
1278	Control	3	0.477121	Germline
1278	Control	3	0.477121	Germline
1278	Control	3	0.477121	Germline
1278	Control	3	0.477121	Germline
1278	Control	3	0.477121	Germline
1278	Control	4	0.60206	Germline
1278	Control	4	0.60206	Germline
1278	Control	3	0.477121	Germline
1278	Control	3	0.477121	Germline
1278	Control	8	0.90309	Germline
1278	Control	6	0.778151	Germline
1278	Control	4	0.60206	Germline
1278	Control	3	0.477121	Germline
1278	Control	14	1.14613	Germline
1278	Control	3	0.477121	Germline
1278	Control	3	0.477121	Germline
1278	Control	3	0.477121	Germline
1278	Control	3	0.477121	Germline
1278	Control	3	0.477121	Germline
1278	Control	3	0.477121	Germline
1278	Control	3	0.477121	Germline
1278	Control	7	0.845098	Germline
1278	Control	10	1	Germline
1278	Control	4	0.60206	Germline
1278	Control	3	0.477121	Germline
1278	Control	10	1	Germline
1278	Control	3	0.477121	Germline
1278	Control	3	0.477121	Germline
1278	Control	3	0.477121	Germline
1278	Control	6	0.778151	Germline
1278	Control	10	1	Germline
1278	Control	15	1.17609	Germline
1278	Control	3	0.477121	Germline
1278	Control	3	0.477121	Germline
1278	Control	4	0.60206	Germline
1278	Control	3	0.477121	Germline
1278	Control	4	0.60206	Germline
1278	Control	4	0.60206	Germline
1278	Control	3	0.477121	Germline
1278	Control	3	0.477121	Germline
1278	Control	3	0.477121	Germline
1278	Control	6	0.778151	Germline
1278	Control	3	0.477121	Germline
1278	Control	9	0.954243	Germline
1278	Control	3	0.477121	Germline
1278	Control	4	0.60206	Germline
1278	Control	3	0.477121	Germline
1278	Control	3	0.477121	Germline
1278	Control	5	0.69897	Germline
1278	Control	3	0.477121	Germline
1278	Control	8	0.90309	Germline
1278	Control	7	0.845098	Germline
1278	Control	7	0.845098	Germline
1278	Control	3	0.477121	Germline
1278	Control	5	0.69897	Germline
1278	Control	7	0.845098	Germline
1278	Control	3	0.477121	Germline
1278	Control	3	0.477121	Germline
1278	Control	3	0.477121	Germline
1278	Control	4	0.60206	Germline
1278	Control	8	0.90309	Germline
1278	Control	3	0.477121	Germline
1278	Control	6	0.778151	Germline
1278	Control	5	0.69897	Germline
1278	Control	4	0.60206	Germline
1278	Control	4	0.60206	Germline
1278	Control	3	0.477121	Germline
1278	Control	3	0.477121	Germline
1278	Control	3	0.477121	Germline
1278	Control	7	0.845098	Germline
1278	Control	3	0.477121	Germline
1278	Control	3	0.477121	Germline
1278	Control	3	0.477121	Germline
1278	Control	3	0.477121	Germline
1278	Control	6	0.778151	Germline
1278	Control	3	0.477121	Germline
1278	Control	3	0.477121	Germline
1278	Control	4	0.60206	Germline
1278	Control	4	0.60206	Germline
1278	Control	3	0.477121	Germline
1278	Control	3	0.477121	Germline
1278	Control	3	0.477121	Germline
1278	Control	3	0.477121	Germline
1278	Control	4	0.60206	Germline
1278	Control	4	0.60206	Germline
1278	Control	3	0.477121	Germline
1278	Control	4	0.60206	Germline
1278	Control	3	0.477121	Germline
1278	Control	3	0.477121	Germline
1278	Control	4	0.60206	Germline
1278	Control	3	0.477121	Germline
1278	Control	3	0.477121	Germline
1278	Control	3	0.477121	Germline
1278	Control	21	1.32222	Germline
1278	Control	3	0.477121	Germline
1278	Control	3	0.477121	Germline
1278	Control	6	0.778151	Germline
1278	Control	5	0.69897	Germline
1278	Control	3	0.477121	Germline
1278	Control	3	0.477121	Germline
1278	Control	3	0.477121	Germline
1278	Control	4	0.60206	Germline
1278	Control	5	0.69897	Germline
1278	Control	3	0.477121	Germline
1278	Control	12	1.07918	Germline
1278	Control	3	0.477121	Germline
1278	Control	3	0.477121	Germline
1278	Control	3	0.477121	Germline
1278	Control	5	0.69897	Germline
1278	Control	5	0.69897	Germline
1278	Control	3	0.477121	Germline
1278	Control	3	0.477121	Germline
1278	Control	4	0.60206	Germline
1278	Control	12	1.07918	Germline
1278	Control	3	0.477121	Germline
1278	Control	6	0.778151	Germline
1278	Control	3	0.477121	Germline
1278	Control	6	0.778151	Germline
1278	Control	3	0.477121	Germline
1278	Control	3	0.477121	Germline
1278	Control	5	0.69897	Germline
1278	Control	5	0.69897	Germline
1278	Control	3	0.477121	Germline
1278	Control	3	0.477121	Germline
1278	Control	3	0.477121	Germline
1278	Control	3	0.477121	Germline
1278	Control	3	0.477121	Germline
1278	Control	4	0.60206	Germline
1278	Control	3	0.477121	Germline
1278	Control	8	0.90309	Germline
1278	Control	4	0.60206	Germline
1278	Control	3	0.477121	Germline
1278	Control	3	0.477121	Germline
1278	Control	6	0.778151	Germline
1278	Control	3	0.477121	Germline
1278	Control	6	0.778151	Germline
1278	Control	5	0.69897	Germline
1278	Control	3	0.477121	Germline
1278	Control	12	1.07918	Germline
1278	Control	3	0.477121	Germline
1278	Control	6	0.778151	Germline
1278	Control	3	0.477121	Germline
1278	Control	6	0.778151	Germline
1278	Control	3	0.477121	Germline
1278	Control	11	1.04139	Germline
1278	Control	3	0.477121	Germline
1278	Control	17	1.23045	Germline
1278	Control	4	0.60206	Germline
1278	Control	4	0.60206	Germline
1278	Control	3	0.477121	Germline
1278	Control	27	1.43136	Germline
1278	Control	4	0.60206	Germline
1278	Control	19	1.27875	Germline
1278	Control	4	0.60206	Germline
1278	Control	6	0.778151	Germline
1278	Control	3	0.477121	Germline
1278	Control	3	0.477121	Germline
1278	Control	3	0.477121	Germline
1278	Control	3	0.477121	Germline
1278	Control	4	0.60206	Germline
1278	Control	4	0.60206	Germline
1278	Control	5	0.69897	Germline
1278	Control	3	0.477121	Germline
1278	Control	13	1.11394	Germline
1278	Control	3	0.477121	Germline
1278	Control	9	0.954243	Germline
1278	Control	3	0.477121	Germline
1278	Control	3	0.477121	Germline
1278	Control	3	0.477121	Germline
1278	Control	3	0.477121	Germline
1278	Control	3	0.477121	Germline
1278	Control	3	0.477121	Germline
1278	Control	3	0.477121	Germline
1278	Control	4	0.60206	Germline
1278	Control	12	1.07918	Germline
1278	Control	3	0.477121	Germline
1278	Control	3	0.477121	Germline
1278	Control	3	0.477121	Germline
1278	Control	3	0.477121	Germline
1278	Control	3	0.477121	Germline
1278	Control	5	0.69897	Germline
1278	Control	7	0.845098	Germline
1278	Control	3	0.477121	Germline
1278	Control	3	0.477121	Germline
1278	Control	3	0.477121	Germline
1278	Control	3	0.477121	Germline
1278	Control	3	0.477121	Germline
1278	Control	3	0.477121	Germline
1278	Control	5	0.69897	Germline
1278	Control	8	0.90309	Germline
1278	Control	7	0.845098	Germline
1278	Control	3	0.477121	Germline
1278	Control	4	0.60206	Germline
1278	Control	3	0.477121	Germline
1278	Control	6	0.778151	Germline
1278	Control	15	1.17609	Germline
1278	Control	3	0.477121	Germline
1278	Control	3	0.477121	Germline
1278	Control	6	0.778151	Germline
1278	Control	6	0.778151	Germline
1278	Control	3	0.477121	Germline
1278	Control	4	0.60206	Germline
1278	Control	5	0.69897	Germline
1278	Control	3	0.477121	Germline
1278	Control	3	0.477121	Germline
1278	Control	8	0.90309	Germline
1278	Control	4	0.60206	Germline
1278	Control	3	0.477121	Germline
1278	Control	3	0.477121	Germline
1278	Control	4	0.60206	Germline
1278	Control	9	0.954243	Germline
1278	Control	3	0.477121	Germline
1278	Control	4	0.60206	Germline
1278	Control	3	0.477121	Germline
1278	Control	3	0.477121	Germline
1278	Control	4	0.60206	Germline
1278	Control	3	0.477121	Germline
1278	Control	4	0.60206	Germline
1278	Control	6	0.778151	Germline
1278	Control	3	0.477121	Germline
1278	Control	3	0.477121	Germline
1278	Control	4	0.60206	Germline
1278	Control	12	1.07918	Germline
1278	Control	3	0.477121	Germline
1278	Control	3	0.477121	Germline
1278	Control	5	0.69897	Germline
1278	Control	3	0.477121	Germline
1278	Control	3	0.477121	Germline
1278	Control	5	0.69897	Germline
1278	Control	5	0.69897	Germline
1278	Control	3	0.477121	Germline
1278	Control	3	0.477121	Germline
1278	Control	4	0.60206	Germline
1278	Control	6	0.778151	Germline
1278	Control	8	0.90309	Germline
1278	Control	6	0.778151	Germline
1278	Control	3	0.477121	Germline
1278	Control	3	0.477121	Germline
1278	Control	5	0.69897	Germline
1278	Control	3	0.477121	Germline
1278	Control	3	0.477121	Germline
1278	Control	4	0.60206	Germline
1278	Control	3	0.477121	Germline
1278	Control	7	0.845098	Germline
1278	Control	3	0.477121	Germline
1278	Control	6	0.778151	Germline
1278	Control	5	0.69897	Germline
1278	Control	3	0.477121	Germline
1278	Control	6	0.778151	Germline
1278	Control	3	0.477121	Germline
1278	Control	4	0.60206	Germline
1278	Control	4	0.60206	Germline
1278	Control	3	0.477121	Germline
1278	Control	6	0.778151	Germline
1278	Control	3	0.477121	Germline
1278	Control	4	0.60206	Germline
1278	Control	4	0.60206	Germline
1278	Control	3	0.477121	Germline
1278	Control	3	0.477121	Germline
1278	Control	7	0.845098	Germline
1278	Control	3	0.477121	Germline
1278	Control	3	0.477121	Germline
1278	Control	5	0.69897	Germline
1278	Control	3	0.477121	Germline
1278	Control	3	0.477121	Germline
1278	Control	3	0.477121	Germline
1278	Control	6	0.778151	Germline
1278	Control	3	0.477121	Germline
1278	Control	7	0.845098	Germline
1278	Control	3	0.477121	Germline
1278	Control	3	0.477121	Germline
1278	Control	3	0.477121	Germline
1278	Control	3	0.477121	Germline
1278	Control	4	0.60206	Germline
1278	Control	3	0.477121	Germline
1278	Control	4	0.60206	Germline
1278	Control	3	0.477121	Germline
1278	Control	6	0.778151	Germline
1278	Control	3	0.477121	Germline
1278	Control	5	0.69897	Germline
1278	Control	5	0.69897	Germline
1278	Control	6	0.778151	Germline
1278	Control	3	0.477121	Germline
1278	Control	3	0.477121	Germline
1278	Control	3	0.477121	Germline
1278	Control	3	0.477121	Germline
1278	Control	3	0.477121	Germline
1278	Control	3	0.477121	Germline
1278	Control	3	0.477121	Germline
1278	Control	3	0.477121	Germline
1278	Control	5	0.69897	Germline
1278	Control	5	0.69897	Germline
1278	Control	3	0.477121	Germline
1278	Control	3	0.477121	Germline
1278	Control	3	0.477121	Germline
1278	Control	4	0.60206	Germline
1278	Control	5	0.69897	Germline
1278	Control	3	0.477121	Germline
1278	Control	3	0.477121	Germline
1278	Control	3	0.477121	Germline
1278	Control	3	0.477121	Germline
1278	Control	3	0.477121	Germline
1278	Control	3	0.477121	Germline
1278	Control	3	0.477121	Germline
1278	Control	3	0.477121	Germline
1278	Control	3	0.477121	Germline
1278	Control	4	0.60206	Germline
1278	Control	3	0.477121	Germline
1278	Control	3	0.477121	Germline
1278	Control	4	0.60206	Germline
1278	Control	3	0.477121	Germline
1278	Control	4	0.60206	Germline
1278	Control	6	0.778151	Germline
1278	Control	3	0.477121	Germline
1278	Control	4	0.60206	Germline
1278	Control	6	0.778151	Germline
1278	Control	4	0.60206	Germline
1278	Control	38	1.57978	Germline
1278	Control	6	0.778151	Germline
1278	Control	3	0.477121	Germline
1278	Control	3	0.477121	Germline
1278	Control	3	0.477121	Germline
1278	Control	3	0.477121	Germline
1278	Control	3	0.477121	Germline
1278	Control	4	0.60206	Germline
1278	Control	3	0.477121	Germline
1278	Control	3	0.477121	Germline
1278	Control	3	0.477121	Germline
1278	Control	4	0.60206	Germline
1278	Control	3	0.477121	Germline
1278	Control	3	0.477121	Germline
1278	Control	3	0.477121	Germline
1278	Control	3	0.477121	Germline
1278	Control	5	0.69897	Germline
1278	Control	5	0.69897	Germline
1278	Control	3	0.477121	Germline
1278	Control	5	0.69897	Germline
1278	Control	4	0.60206	Germline
1278	Control	7	0.845098	Germline
1278	Control	5	0.69897	Germline
1278	Control	3	0.477121	Germline
1278	Control	3	0.477121	Germline
1278	Control	3	0.477121	Germline
1278	Control	3	0.477121	Germline
1278	Control	3	0.477121	Germline
1278	Control	3	0.477121	Germline
1278	Control	359	2.55509	Germline
1278	Control	3	0.477121	Germline
1278	Control	3	0.477121	Germline
1278	Control	3	0.477121	Germline
1278	Control	3	0.477121	Germline
1278	Control	3	0.477121	Germline
1278	Control	3	0.477121	Germline
1278	Control	3	0.477121	Germline
1278	Control	6	0.778151	Germline
1278	Control	3	0.477121	Germline
1278	Control	7	0.845098	Germline
1278	Control	4	0.60206	Germline
1278	Control	6	0.778151	Germline
1278	Control	6	0.778151	Germline
1278	Control	3	0.477121	Germline
1278	Control	19	1.27875	Germline
1278	Control	3	0.477121	Germline
1278	Control	3	0.477121	Germline
1278	Control	3	0.477121	Germline
1278	Control	3	0.477121	Germline
1278	Control	6	0.778151	Germline
1278	Control	6	0.778151	Germline
1278	Control	4	0.60206	Germline
1278	Control	5	0.69897	Germline
1278	Control	6	0.778151	Germline
1278	Control	3	0.477121	Germline
1278	Control	3	0.477121	Germline
1278	Control	3	0.477121	Germline
1278	Control	4	0.60206	Germline
1278	Control	3	0.477121	Germline
1278	Control	3	0.477121	Germline
1278	Control	4	0.60206	Germline
1278	Control	6	0.778151	Germline
1278	Control	3	0.477121	Germline
1278	Control	6	0.778151	Germline
1278	Control	6	0.778151	Germline
1278	Control	6	0.778151	Germline
1278	Control	3	0.477121	Germline
1278	Control	3	0.477121	Germline
1278	Control	3	0.477121	Germline
1278	Control	3	0.477121	Germline
1278	Control	3	0.477121	Germline
1278	Control	7	0.845098	Germline
1278	Control	16	1.20412	Germline
1278	Control	4	0.60206	Germline
1278	Control	4	0.60206	Germline
1278	Control	4	0.60206	Germline
1278	Control	3	0.477121	Germline
1278	Control	3	0.477121	Germline
1278	Control	3	0.477121	Germline
1278	Control	3	0.477121	Germline
1278	Control	3	0.477121	Germline
1278	Control	3	0.477121	Germline
1278	Control	3	0.477121	Germline
1278	Control	3	0.477121	Germline
1278	Control	6	0.778151	Germline
1278	Control	3	0.477121	Germline
1278	Control	3	0.477121	Germline
1278	Control	3	0.477121	Germline
1278	Control	3	0.477121	Germline
1278	Control	3	0.477121	Germline
1278	Control	3	0.477121	Germline
1278	Control	4	0.60206	Germline
1278	Control	6	0.778151	Germline
1278	Control	7	0.845098	Germline
1278	Control	5	0.69897	Germline
1278	Control	5	0.69897	Germline
1278	Control	7	0.845098	Germline
1278	Control	4	0.60206	Germline
1278	Control	3	0.477121	Germline
1278	Control	4	0.60206	Germline
1278	Control	37	1.5682	Germline
1278	Control	3	0.477121	Germline
1278	Control	3	0.477121	Germline
1278	Control	4	0.60206	Germline
1278	Control	4	0.60206	Germline
1278	Control	3	0.477121	Germline
1278	Control	3	0.477121	Germline
1278	Control	3	0.477121	Germline
1278	Control	7	0.845098	Germline
1278	Control	3	0.477121	Germline
1278	Control	3	0.477121	Germline
1278	Control	4	0.60206	Germline
1278	Control	3	0.477121	Germline
1278	Control	411	2.61384	Germline
1278	Control	3	0.477121	Germline
1278	Control	3	0.477121	Germline
1278	Control	5	0.69897	Germline
1278	Control	6	0.778151	Germline
1278	Control	3	0.477121	Germline
1278	Control	3	0.477121	Germline
1278	Control	3	0.477121	Germline
1278	Control	3	0.477121	Germline
1278	Control	5	0.69897	Germline
1278	Control	16	1.20412	Germline
1278	Control	3	0.477121	Germline
1278	Control	5	0.69897	Germline
1278	Control	3	0.477121	Germline
1278	Control	5	0.69897	Germline
1278	Control	3	0.477121	Germline
1278	Control	5	0.69897	Germline
1278	Control	3	0.477121	Germline
1278	Control	3	0.477121	Germline
1278	Control	6	0.778151	Germline
1278	Control	9	0.954243	Germline
1278	Control	3	0.477121	Germline
1278	Control	6	0.778151	Germline
1278	Control	3	0.477121	Germline
1278	Control	4	0.60206	Germline
1278	Control	3	0.477121	Germline
1278	Control	3	0.477121	Germline
1278	Control	3	0.477121	Germline
1278	Control	3	0.477121	Germline
1278	Control	4	0.60206	Germline
1278	Control	5	0.69897	Germline
1278	Control	4	0.60206	Germline
1278	Control	3	0.477121	Germline
1278	Control	4	0.60206	Germline
1278	Control	6	0.778151	Germline
1278	Control	3	0.477121	Germline
1278	Control	6	0.778151	Germline
1278	Control	3	0.477121	Germline
1278	Control	6	0.778151	Germline
1278	Control	3	0.477121	Germline
1278	Control	6	0.778151	Germline
1278	Control	3	0.477121	Germline
1278	Control	3	0.477121	Germline
1278	Control	3	0.477121	Germline
1278	Control	3	0.477121	Germline
1278	Control	3	0.477121	Germline
1278	Control	6	0.778151	Germline
1278	Control	4	0.60206	Germline
1278	Control	3	0.477121	Germline
1278	Control	3	0.477121	Germline
1278	Control	6	0.778151	Germline
1278	Control	3	0.477121	Germline
1278	Control	3	0.477121	Germline
1278	Control	6	0.778151	Germline
1278	Control	3	0.477121	Germline
1278	Control	7	0.845098	Germline
1278	Control	3	0.477121	Germline
1278	Control	3	0.477121	Germline
1278	Control	3	0.477121	Germline
1278	Control	3	0.477121	Germline
1278	Control	7	0.845098	Germline
1278	Control	6	0.778151	Germline
1278	Control	4	0.60206	Germline
1278	Control	7	0.845098	Germline
1278	Control	3	0.477121	Germline
1278	Control	6	0.778151	Germline
1278	Control	3	0.477121	Germline
1278	Control	9	0.954243	Germline
1278	Control	3	0.477121	Germline
1278	Control	3	0.477121	Germline
1278	Control	3	0.477121	Germline
1278	Control	7	0.845098	Germline
1278	Control	3	0.477121	Germline
1278	Control	5	0.69897	Germline
1278	Control	4	0.60206	Germline
1278	Control	5	0.69897	Germline
1278	Control	3	0.477121	Germline
1278	Control	7	0.845098	Germline
1278	Control	6	0.778151	Germline
1278	Control	3	0.477121	Germline
1278	Control	4	0.60206	Germline
1278	Control	5	0.69897	Germline
1278	Control	3	0.477121	Germline
1278	Control	5	0.69897	Germline
1278	Control	3	0.477121	Germline
1278	Control	3	0.477121	Germline
1278	Control	8	0.90309	Germline
1278	Control	7	0.845098	Germline
1278	Control	4	0.60206	Germline
1278	Control	3	0.477121	Germline
1278	Control	3	0.477121	Germline
1278	Control	3	0.477121	Germline
1278	Control	7	0.845098	Germline
1278	Control	4	0.60206	Germline
1278	Control	7	0.845098	Germline
1278	Control	12	1.07918	Germline
1278	Control	9	0.954243	Germline
1278	Control	8	0.90309	Germline
1278	Control	3	0.477121	Germline
1278	Control	3	0.477121	Germline
1278	Control	6	0.778151	Germline
1278	Control	4	0.60206	Germline
1278	Control	16	1.20412	Germline
1278	Control	3	0.477121	Germline
1278	Control	3	0.477121	Germline
1278	Control	3	0.477121	Germline
1278	Control	3	0.477121	Germline
1278	Control	4	0.60206	Germline
1278	Control	3	0.477121	Germline
1278	Control	4	0.60206	Germline
1278	Control	4	0.60206	Germline
1278	Control	3	0.477121	Germline
1278	Control	5	0.69897	Germline
1278	Control	3	0.477121	Germline
1278	Control	3	0.477121	Germline
1278	Control	4	0.60206	Germline
1278	Control	4	0.60206	Germline
1278	Control	3	0.477121	Germline
1278	Control	4	0.60206	Germline
1278	Control	3	0.477121	Germline
1278	Control	3	0.477121	Germline
1278	Control	3	0.477121	Germline
1278	Control	5	0.69897	Germline
1278	Control	3	0.477121	Germline
1278	Control	11	1.04139	Germline
1278	Control	3	0.477121	Germline
1278	Control	3	0.477121	Germline
1278	Control	3	0.477121	Germline
[truncated: 406,599+ more rows]

## Sheet: Fig.s1e
Cell_ID	Diagnosis	Case_ID	Age	Gender	Detection_rate	Method	Allowed_unphased_read_count
1278_PFC_01	Control	1278	0.4	M	0.8128	GATK	1
1278_PFC_02	Control	1278	0.4	M	0.8117	GATK	1
1278_PFC_03	Control	1278	0.4	M	0.8099	GATK	1
1278_PFC_04	Control	1278	0.4	M	0.8008	GATK	1
1278_PFC_05	Control	1278	0.4	M	0.8127	GATK	1
1278_PFC_06	Control	1278	0.4	M	0.799	GATK	1
1278_PFC_07	Control	1278	0.4	M	0.7984	GATK	1
1278_PFC_08	Control	1278	0.4	M	0.8196	GATK	1
1278_PFC_09	Control	1278	0.4	M	0.8169	GATK	1
1465_PFC_17	Control	1465	17.5	M	0.8024	GATK	1
1465_PFC_18	Control	1465	17.5	M	0.7962	GATK	1
1465_MDA_12	Control	1465	17.5	M	0.7622	GATK	1
1465_MDA_18	Control	1465	17.5	M	0.7842	GATK	1
1465_MDA_20	Control	1465	17.5	M	0.7701	GATK	1
1465_MDA_25	Control	1465	17.5	M	0.7925	GATK	1
1465_MDA_02	Control	1465	17.5	M	0.8094	GATK	1
1465_MDA_30	Control	1465	17.5	M	0.7779	GATK	1
1465_MDA_39	Control	1465	17.5	M	0.7761	GATK	1
1465_MDA_43	Control	1465	17.5	M	0.7476	GATK	1
1465_MDA_46	Control	1465	17.5	M	0.7895	GATK	1
1465_MDA_51	Control	1465	17.5	M	0.7926	GATK	1
1465_MDA_05	Control	1465	17.5	M	0.79	GATK	1
1465_MDA_06	Control	1465	17.5	M	0.7845	GATK	1
1465_MDA_08	Control	1465	17.5	M	0.79	GATK	1
1465_PFC_22	Control	1465	17.5	M	0.8396	GATK	1
1465_PFC_20	Control	1465	17.5	M	0.8291	GATK	1
1465_PFC_21	Control	1465	17.5	M	0.8398	GATK	1
4638_MDA_02	Control	4638	15.1	F	0.8326	GATK	1
4638_MDA_03	Control	4638	15.1	F	0.8405	GATK	1
4638_MDA_04	Control	4638	15.1	F	0.834	GATK	1
4638_MDA_07	Control	4638	15.1	F	0.8315	GATK	1
4638_MDA_11	Control	4638	15.1	F	0.8276	GATK	1
4638_MDA_12	Control	4638	15.1	F	0.8333	GATK	1
4638_MDA_14	Control	4638	15.1	F	0.8341	GATK	1
4638_MDA_15	Control	4638	15.1	F	0.8255	GATK	1
4638_MDA_20	Control	4638	15.1	F	0.8476	GATK	1
4638_MDA_24	Control	4638	15.1	F	0.8339	GATK	1
4643_MDA_23	Control	4643	42.2	F	0.832	GATK	1
4643_MDA_26	Control	4643	42.2	F	0.844	GATK	1
4643_MDA_02	Control	4643	42.2	F	0.8281	GATK	1
4643_MDA_31	Control	4643	42.2	F	0.8409	GATK	1
4643_MDA_32	Control	4643	42.2	F	0.8453	GATK	1
4643_MDA_03	Control	4643	42.2	F	0.8289	GATK	1
4643_MDA_04	Control	4643	42.2	F	0.833	GATK	1
4643_MDA_05	Control	4643	42.2	F	0.8302	GATK	1
4976_PFC_01	Control	4976	104	F	0.8072	GATK	1
4976_PFC_02	Control	4976	104	F	0.7999	GATK	1
4976_PFC_03	Control	4976	104	F	0.8122	GATK	1
5087_PFC_01	Control	5087	44.9	M	0.8005	GATK	1
5087_PFC_03	Control	5087	44.9	M	0.778	GATK	1
5087_PFC_04	Control	5087	44.9	M	0.8032	GATK	1
5171_PFC_05	Control	5171	79.2	M	0.773	GATK	1
5171_PFC_06	Control	5171	79.2	M	0.8123	GATK	1
5171_PFC_07	Control	5171	79.2	M	0.7935	GATK	1
5171_PFC_08	Control	5171	79.2	M	0.7908	GATK	1
5171_PFC_09	Control	5171	79.2	M	0.8044	GATK	1
5171_PFC_01	Control	5171	79.2	M	0.8038	GATK	1
5171_PFC_02	Control	5171	79.2	M	0.8171	GATK	1
5171_PFC_03	Control	5171	79.2	M	0.7955	GATK	1
5171_PFC_04	Control	5171	79.2	M	0.7989	GATK	1
5219_PFC_01	Control	5219	77	F	0.7854	GATK	1
5219_PFC_02	Control	5219	77	F	0.7956	GATK	1
5219_PFC_03	Control	5219	77	F	0.7975	GATK	1
5219_PFC_04	Control	5219	77	F	0.8067	GATK	1
5451_PFC_01	Control	5451	57	F	0.8231	GATK	1
5451_PFC_02	Control	5451	57	F	0.8249	GATK	1
5451_PFC_03	Control	5451	57	F	0.8231	GATK	1
5451_PFC_04	Control	5451	57	F	0.8237	GATK	1
5451_PFC_05	Control	5451	57	F	0.8087	GATK	1
5511_PFC_01	Control	5511	80.2	F	0.8702	GATK	1
5511_PFC_02	Control	5511	80.2	F	0.8414	GATK	1
5511_PFC_03	Control	5511	80.2	F	0.8107	GATK	1
5532_PFC_01	Control	5532	18.4	M	0.8069	GATK	1
5532_PFC_02	Control	5532	18.4	M	0.7891	GATK	1
5559_PFC_01	Control	5559	19.8	F	0.8145	GATK	1
5559_PFC_02	Control	5559	19.8	F	0.8052	GATK	1
5559_PFC_03	Control	5559	19.8	F	0.7944	GATK	1
5559_PFC_04	Control	5559	19.8	F	0.7975	GATK	1
5657_PFC_01	Control	5657	82.2	M	0.796	GATK	1
5657_PFC_02	Control	5657	82.2	M	0.8275	GATK	1
5657_PFC_03	Control	5657	82.2	M	0.828	GATK	1
5657_PFC_04	Control	5657	82.2	M	0.818	GATK	1
5657_PFC_05	Control	5657	82.2	M	0.8201	GATK	1
5657_PFC_06	Control	5657	82.2	M	0.8036	GATK	1
5657_PFC_07	Control	5657	82.2	M	0.7808	GATK	1
5657_PFC_08	Control	5657	82.2	M	0.8145	GATK	1
5657_PFC_09	Control	5657	82.2	M	0.8101	GATK	1
5657_PFC_10	Control	5657	82.2	M	0.7965	GATK	1
5817_PFC_04	Control	5817	0.6	M	0.7992	GATK	1
5817_PFC_01	Control	5817	0.6	M	0.8047	GATK	1
5817_PFC_02	Control	5817	0.6	M	0.7995	GATK	1
5817_PFC_03	Control	5817	0.6	M	0.8004	GATK	1
5823_PFC_01	Control	5823	82.7	F	0.8669	GATK	1
5823_PFC_02	Control	5823	82.7	F	0.8982	GATK	1
5823_PFC_03	Control	5823	82.7	F	0.9073	GATK	1
5840_PFC_01	Control	5840	75.3	M	0.7934	GATK	1
5840_PFC_02	Control	5840	75.3	M	0.8078	GATK	1
5943_PFC_01	Control	5943	69	M	0.8069	GATK	1
5943_PFC_02	Control	5943	69	M	0.8108	GATK	1
5943_PFC_03	Control	5943	69	M	0.8008	GATK	1
5943_PFC_04	Control	5943	69	M	0.8126	GATK	1
5943_PFC_05	Control	5943	69	M	0.8128	GATK	1
936_PFC_01	Control	936	49.2	F	0.8076	GATK	1
936_PFC_02	Control	936	49.2	F	0.8069	GATK	1
936_PFC_03	Control	936	49.2	F	0.8045	GATK	1
5171_PFC_10	Control	5171	79.2	M	0.7365	GATK	1
5171_PFC_11	Control	5171	79.2	M	0.7808	GATK	1
1278_PFC_01	Control	1278	0.4	M	0.9233	DELLY	1
1278_PFC_02	Control	1278	0.4	M	0.9284	DELLY	1
1278_PFC_03	Control	1278	0.4	M	0.9109	DELLY	1
1278_PFC_04	Control	1278	0.4	M	0.8601	DELLY	1
1278_PFC_05	Control	1278	0.4	M	0.9149	DELLY	1
1278_PFC_06	Control	1278	0.4	M	0.9105	DELLY	1
1278_PFC_07	Control	1278	0.4	M	0.8957	DELLY	1
1278_PFC_08	Control	1278	0.4	M	0.9003	DELLY	1
1278_PFC_09	Control	1278	0.4	M	0.9213	DELLY	1
1465_PFC_17	Control	1465	17.5	M	0.9333	DELLY	1
1465_PFC_18	Control	1465	17.5	M	0.9346	DELLY	1
1465_MDA_12	Control	1465	17.5	M	0.9202	DELLY	1
1465_MDA_18	Control	1465	17.5	M	0.9589	DELLY	1
1465_MDA_20	Control	1465	17.5	M	0.9432	DELLY	1
1465_MDA_25	Control	1465	17.5	M	0.9579	DELLY	1
1465_MDA_02	Control	1465	17.5	M	0.9437	DELLY	1
1465_MDA_30	Control	1465	17.5	M	0.9739	DELLY	1
1465_MDA_39	Control	1465	17.5	M	0.9414	DELLY	1
1465_MDA_43	Control	1465	17.5	M	0.9568	DELLY	1
1465_MDA_46	Control	1465	17.5	M	0.9668	DELLY	1
1465_MDA_51	Control	1465	17.5	M	0.9386	DELLY	1
1465_MDA_05	Control	1465	17.5	M	0.9568	DELLY	1
1465_MDA_06	Control	1465	17.5	M	0.9476	DELLY	1
1465_MDA_08	Control	1465	17.5	M	0.949	DELLY	1
1465_PFC_22	Control	1465	17.5	M	0.9485	DELLY	1
1465_PFC_20	Control	1465	17.5	M	0.9037	DELLY	1
1465_PFC_21	Control	1465	17.5	M	0.9333	DELLY	1
4638_MDA_02	Control	4638	15.1	F	0.9188	DELLY	1
4638_MDA_03	Control	4638	15.1	F	0.9322	DELLY	1
4638_MDA_04	Control	4638	15.1	F	0.9282	DELLY	1
4638_MDA_07	Control	4638	15.1	F	0.9259	DELLY	1
4638_MDA_11	Control	4638	15.1	F	0.9477	DELLY	1
4638_MDA_12	Control	4638	15.1	F	0.9266	DELLY	1
4638_MDA_14	Control	4638	15.1	F	0.9504	DELLY	1
4638_MDA_15	Control	4638	15.1	F	0.9298	DELLY	1
4638_MDA_20	Control	4638	15.1	F	0.948	DELLY	1
4638_MDA_24	Control	4638	15.1	F	0.9429	DELLY	1
4643_MDA_23	Control	4643	42.2	F	0.9372	DELLY	1
4643_MDA_26	Control	4643	42.2	F	0.9619	DELLY	1
4643_MDA_02	Control	4643	42.2	F	0.9189	DELLY	1
4643_MDA_31	Control	4643	42.2	F	0.9373	DELLY	1
4643_MDA_32	Control	4643	42.2	F	0.953	DELLY	1
4643_MDA_03	Control	4643	42.2	F	0.9143	DELLY	1
4643_MDA_04	Control	4643	42.2	F	0.907	DELLY	1
4643_MDA_05	Control	4643	42.2	F	0.9039	DELLY	1
4976_PFC_01	Control	4976	104	F	0.8743	DELLY	1
4976_PFC_02	Control	4976	104	F	0.8567	DELLY	1
4976_PFC_03	Control	4976	104	F	0.8942	DELLY	1
5087_PFC_01	Control	5087	44.9	M	0.881	DELLY	1
5087_PFC_03	Control	5087	44.9	M	0.837	DELLY	1
5087_PFC_04	Control	5087	44.9	M	0.8804	DELLY	1
5171_PFC_05	Control	5171	79.2	M	0.8987	DELLY	1
5171_PFC_06	Control	5171	79.2	M	0.9278	DELLY	1
5171_PFC_07	Control	5171	79.2	M	0.8593	DELLY	1
5171_PFC_08	Control	5171	79.2	M	0.9367	DELLY	1
5171_PFC_09	Control	5171	79.2	M	0.8697	DELLY	1
5171_PFC_01	Control	5171	79.2	M	0.9015	DELLY	1
5171_PFC_02	Control	5171	79.2	M	0.9034	DELLY	1
5171_PFC_03	Control	5171	79.2	M	0.9085	DELLY	1
5171_PFC_04	Control	5171	79.2	M	0.89	DELLY	1
5219_PFC_01	Control	5219	77	F	0.8721	DELLY	1
5219_PFC_02	Control	5219	77	F	0.8913	DELLY	1
5219_PFC_03	Control	5219	77	F	0.8951	DELLY	1
5219_PFC_04	Control	5219	77	F	0.9004	DELLY	1
5451_PFC_01	Control	5451	57	F	0.8873	DELLY	1
5451_PFC_02	Control	5451	57	F	0.9209	DELLY	1
5451_PFC_03	Control	5451	57	F	0.8789	DELLY	1
5451_PFC_04	Control	5451	57	F	0.8576	DELLY	1
5451_PFC_05	Control	5451	57	F	0.8632	DELLY	1
5511_PFC_01	Control	5511	80.2	F	0.8401	DELLY	1
5511_PFC_02	Control	5511	80.2	F	0.8553	DELLY	1
5511_PFC_03	Control	5511	80.2	F	0.8981	DELLY	1
5532_PFC_01	Control	5532	18.4	M	0.9016	DELLY	1
5532_PFC_02	Control	5532	18.4	M	0.8964	DELLY	1
5559_PFC_01	Control	5559	19.8	F	0.884	DELLY	1
5559_PFC_02	Control	5559	19.8	F	0.9045	DELLY	1
5559_PFC_03	Control	5559	19.8	F	0.8909	DELLY	1
5559_PFC_04	Control	5559	19.8	F	0.8972	DELLY	1
5657_PFC_01	Control	5657	82.2	M	0.8864	DELLY	1
5657_PFC_02	Control	5657	82.2	M	0.9388	DELLY	1
5657_PFC_03	Control	5657	82.2	M	0.8867	DELLY	1
5657_PFC_04	Control	5657	82.2	M	0.8874	DELLY	1
5657_PFC_05	Control	5657	82.2	M	0.9197	DELLY	1
5657_PFC_06	Control	5657	82.2	M	0.8755	DELLY	1
5657_PFC_07	Control	5657	82.2	M	0.8421	DELLY	1
5657_PFC_08	Control	5657	82.2	M	0.8708	DELLY	1
5657_PFC_09	Control	5657	82.2	M	0.8929	DELLY	1
5657_PFC_10	Control	5657	82.2	M	0.864	DELLY	1
5817_PFC_04	Control	5817	0.6	M	0.9224	DELLY	1
5817_PFC_01	Control	5817	0.6	M	0.9083	DELLY	1
5817_PFC_02	Control	5817	0.6	M	0.8757	DELLY	1
5817_PFC_03	Control	5817	0.6	M	0.8854	DELLY	1
5823_PFC_01	Control	5823	82.7	F	0.7719	DELLY	1
5823_PFC_02	Control	5823	82.7	F	0.875	DELLY	1
5823_PFC_03	Control	5823	82.7	F	0.8781	DELLY	1
5840_PFC_01	Control	5840	75.3	M	0.8784	DELLY	1
5840_PFC_02	Control	5840	75.3	M	0.8727	DELLY	1
5943_PFC_01	Control	5943	69	M	0.8459	DELLY	1
5943_PFC_02	Control	5943	69	M	0.8994	DELLY	1
5943_PFC_03	Control	5943	69	M	0.8738	DELLY	1
5943_PFC_04	Control	5943	69	M	0.8677	DELLY	1
5943_PFC_05	Control	5943	69	M	0.8841	DELLY	1
936_PFC_01	Control	936	49.2	F	0.911	DELLY	1
936_PFC_02	Control	936	49.2	F	0.8642	DELLY	1
936_PFC_03	Control	936	49.2	F	0.8694	DELLY	1
5171_PFC_10	Control	5171	79.2	M	0.8261	DELLY	1
5171_PFC_11	Control	5171	79.2	M	0.8347	DELLY	1
1278_PFC_01	Control	1278	0.4	M	0.6589	GATK	0
1278_PFC_02	Control	1278	0.4	M	0.6619	GATK	0
1278_PFC_03	Control	1278	0.4	M	0.6626	GATK	0
1278_PFC_04	Control	1278	0.4	M	0.6498	GATK	0
1278_PFC_05	Control	1278	0.4	M	0.6639	GATK	0
1278_PFC_06	Control	1278	0.4	M	0.6512	GATK	0
1278_PFC_07	Control	1278	0.4	M	0.653	GATK	0
1278_PFC_08	Control	1278	0.4	M	0.6657	GATK	0
1278_PFC_09	Control	1278	0.4	M	0.6688	GATK	0
1465_PFC_17	Control	1465	17.5	M	0.6635	GATK	0
1465_PFC_18	Control	1465	17.5	M	0.6592	GATK	0
1465_MDA_12	Control	1465	17.5	M	0.6475	GATK	0
1465_MDA_18	Control	1465	17.5	M	0.6697	GATK	0
1465_MDA_20	Control	1465	17.5	M	0.6597	GATK	0
1465_MDA_25	Control	1465	17.5	M	0.6772	GATK	0
1465_MDA_02	Control	1465	17.5	M	0.6939	GATK	0
1465_MDA_30	Control	1465	17.5	M	0.6651	GATK	0
1465_MDA_39	Control	1465	17.5	M	0.6663	GATK	0
1465_MDA_43	Control	1465	17.5	M	0.6439	GATK	0
1465_MDA_46	Control	1465	17.5	M	0.6754	GATK	0
1465_MDA_51	Control	1465	17.5	M	0.6829	GATK	0
1465_MDA_05	Control	1465	17.5	M	0.6802	GATK	0
1465_MDA_06	Control	1465	17.5	M	0.677	GATK	0
1465_MDA_08	Control	1465	17.5	M	0.6668	GATK	0
1465_PFC_22	Control	1465	17.5	M	0.6779	GATK	0
1465_PFC_20	Control	1465	17.5	M	0.6814	GATK	0
1465_PFC_21	Control	1465	17.5	M	0.6832	GATK	0
4638_MDA_02	Control	4638	15.1	F	0.678	GATK	0
4638_MDA_03	Control	4638	15.1	F	0.6786	GATK	0
4638_MDA_04	Control	4638	15.1	F	0.6759	GATK	0
4638_MDA_07	Control	4638	15.1	F	0.6808	GATK	0
4638_MDA_11	Control	4638	15.1	F	0.6769	GATK	0
4638_MDA_12	Control	4638	15.1	F	0.6782	GATK	0
4638_MDA_14	Control	4638	15.1	F	0.6707	GATK	0
4638_MDA_15	Control	4638	15.1	F	0.6693	GATK	0
4638_MDA_20	Control	4638	15.1	F	0.7075	GATK	0
4638_MDA_24	Control	4638	15.1	F	0.6799	GATK	0
4643_MDA_23	Control	4643	42.2	F	0.6843	GATK	0
4643_MDA_26	Control	4643	42.2	F	0.7001	GATK	0
4643_MDA_02	Control	4643	42.2	F	0.6792	GATK	0
4643_MDA_31	Control	4643	42.2	F	0.6862	GATK	0
4643_MDA_32	Control	4643	42.2	F	0.6805	GATK	0
4643_MDA_03	Control	4643	42.2	F	0.6784	GATK	0
4643_MDA_04	Control	4643	42.2	F	0.6894	GATK	0
4643_MDA_05	Control	4643	42.2	F	0.673	GATK	0
4976_PFC_01	Control	4976	104	F	0.6672	GATK	0
4976_PFC_02	Control	4976	104	F	0.6603	GATK	0
4976_PFC_03	Control	4976	104	F	0.6784	GATK	0
5087_PFC_01	Control	5087	44.9	M	0.6571	GATK	0
5087_PFC_03	Control	5087	44.9	M	0.6591	GATK	0
5087_PFC_04	Control	5087	44.9	M	0.651	GATK	0
5171_PFC_05	Control	5171	79.2	M	0.654	GATK	0
5171_PFC_06	Control	5171	79.2	M	0.6637	GATK	0
5171_PFC_07	Control	5171	79.2	M	0.6608	GATK	0
5171_PFC_08	Control	5171	79.2	M	0.6623	GATK	0
5171_PFC_09	Control	5171	79.2	M	0.6723	GATK	0
5171_PFC_01	Control	5171	79.2	M	0.6478	GATK	0
5171_PFC_02	Control	5171	79.2	M	0.6611	GATK	0
5171_PFC_03	Control	5171	79.2	M	0.6396	GATK	0
5171_PFC_04	Control	5171	79.2	M	0.6525	GATK	0
5219_PFC_01	Control	5219	77	F	0.645	GATK	0
5219_PFC_02	Control	5219	77	F	0.6526	GATK	0
5219_PFC_03	Control	5219	77	F	0.6537	GATK	0
5219_PFC_04	Control	5219	77	F	0.6574	GATK	0
5451_PFC_01	Control	5451	57	F	0.6973	GATK	0
5451_PFC_02	Control	5451	57	F	0.7013	GATK	0
5451_PFC_03	Control	5451	57	F	0.6965	GATK	0
5451_PFC_04	Control	5451	57	F	0.6993	GATK	0
5451_PFC_05	Control	5451	57	F	0.6931	GATK	0
5511_PFC_01	Control	5511	80.2	F	0.6721	GATK	0
5511_PFC_02	Control	5511	80.2	F	0.663	GATK	0
5511_PFC_03	Control	5511	80.2	F	0.6293	GATK	0
5532_PFC_01	Control	5532	18.4	M	0.6608	GATK	0
5532_PFC_02	Control	5532	18.4	M	0.657	GATK	0
5559_PFC_01	Control	5559	19.8	F	0.6509	GATK	0
5559_PFC_02	Control	5559	19.8	F	0.6549	GATK	0
5559_PFC_03	Control	5559	19.8	F	0.6411	GATK	0
5559_PFC_04	Control	5559	19.8	F	0.6528	GATK	0
5657_PFC_01	Control	5657	82.2	M	0.6461	GATK	0
5657_PFC_02	Control	5657	82.2	M	0.6733	GATK	0
5657_PFC_03	Control	5657	82.2	M	0.6698	GATK	0
5657_PFC_04	Control	5657	82.2	M	0.6494	GATK	0
5657_PFC_05	Control	5657	82.2	M	0.6507	GATK	0
5657_PFC_06	Control	5657	82.2	M	0.6744	GATK	0
5657_PFC_07	Control	5657	82.2	M	0.6561	GATK	0
5657_PFC_08	Control	5657	82.2	M	0.6759	GATK	0
5657_PFC_09	Control	5657	82.2	M	0.6739	GATK	0
5657_PFC_10	Control	5657	82.2	M	0.6629	GATK	0
5817_PFC_04	Control	5817	0.6	M	0.6476	GATK	0
5817_PFC_01	Control	5817	0.6	M	0.6538	GATK	0
5817_PFC_02	Control	5817	0.6	M	0.6517	GATK	0
5817_PFC_03	Control	5817	0.6	M	0.6521	GATK	0
5823_PFC_01	Control	5823	82.7	F	0.7096	GATK	0
5823_PFC_02	Control	5823	82.7	F	0.7504	GATK	0
5823_PFC_03	Control	5823	82.7	F	0.7704	GATK	0
5840_PFC_01	Control	5840	75.3	M	0.6473	GATK	0
5840_PFC_02	Control	5840	75.3	M	0.6598	GATK	0
5943_PFC_01	Control	5943	69	M	0.678	GATK	0
5943_PFC_02	Control	5943	69	M	0.6711	GATK	0
5943_PFC_03	Control	5943	69	M	0.6678	GATK	0
5943_PFC_04	Control	5943	69	M	0.6817	GATK	0
5943_PFC_05	Control	5943	69	M	0.6787	GATK	0
936_PFC_01	Control	936	49.2	F	0.659	GATK	0
936_PFC_02	Control	936	49.2	F	0.6454	GATK	0
936_PFC_03	Control	936	49.2	F	0.6599	GATK	0
5171_PFC_10	Control	5171	79.2	M	0.6255	GATK	0
5171_PFC_11	Control	5171	79.2	M	0.6405	GATK	0
1278_PFC_01	Control	1278	0.4	M	0.765	DELLY	0
1278_PFC_02	Control	1278	0.4	M	0.8182	DELLY	0
1278_PFC_03	Control	1278	0.4	M	0.7964	DELLY	0
1278_PFC_04	Control	1278	0.4	M	0.7668	DELLY	0
1278_PFC_05	Control	1278	0.4	M	0.8144	DELLY	0
1278_PFC_06	Control	1278	0.4	M	0.7737	DELLY	0
1278_PFC_07	Control	1278	0.4	M	0.7481	DELLY	0
1278_PFC_08	Control	1278	0.4	M	0.8005	DELLY	0
1278_PFC_09	Control	1278	0.4	M	0.8268	DELLY	0
1465_PFC_17	Control	1465	17.5	M	0.8381	DELLY	0
1465_PFC_18	Control	1465	17.5	M	0.8131	DELLY	0
1465_MDA_12	Control	1465	17.5	M	0.8313	DELLY	0
1465_MDA_18	Control	1465	17.5	M	0.9114	DELLY	0
1465_MDA_20	Control	1465	17.5	M	0.8959	DELLY	0
1465_MDA_25	Control	1465	17.5	M	0.9288	DELLY	0
1465_MDA_02	Control	1465	17.5	M	0.9172	DELLY	0
1465_MDA_30	Control	1465	17.5	M	0.9283	DELLY	0
1465_MDA_39	Control	1465	17.5	M	0.8893	DELLY	0
1465_MDA_43	Control	1465	17.5	M	0.929	DELLY	0
1465_MDA_46	Control	1465	17.5	M	0.9203	DELLY	0
1465_MDA_51	Control	1465	17.5	M	0.9025	DELLY	0
1465_MDA_05	Control	1465	17.5	M	0.9236	DELLY	0
1465_MDA_06	Control	1465	17.5	M	0.9161	DELLY	0
1465_MDA_08	Control	1465	17.5	M	0.898	DELLY	0
1465_PFC_22	Control	1465	17.5	M	0.8455	DELLY	0
1465_PFC_20	Control	1465	17.5	M	0.7734	DELLY	0
1465_PFC_21	Control	1465	17.5	M	0.8212	DELLY	0
4638_MDA_02	Control	4638	15.1	F	0.8063	DELLY	0
4638_MDA_03	Control	4638	15.1	F	0.8564	DELLY	0
4638_MDA_04	Control	4638	15.1	F	0.8534	DELLY	0
4638_MDA_07	Control	4638	15.1	F	0.8348	DELLY	0
4638_MDA_11	Control	4638	15.1	F	0.8459	DELLY	0
4638_MDA_12	Control	4638	15.1	F	0.8207	DELLY	0
4638_MDA_14	Control	4638	15.1	F	0.8652	DELLY	0
4638_MDA_15	Control	4638	15.1	F	0.7982	DELLY	0
4638_MDA_20	Control	4638	15.1	F	0.8786	DELLY	0
4638_MDA_24	Control	4638	15.1	F	0.8893	DELLY	0
4643_MDA_23	Control	4643	42.2	F	0.8325	DELLY	0
4643_MDA_26	Control	4643	42.2	F	0.8365	DELLY	0
4643_MDA_02	Control	4643	42.2	F	0.8	DELLY	0
4643_MDA_31	Control	4643	42.2	F	0.8604	DELLY	0
4643_MDA_32	Control	4643	42.2	F	0.8702	DELLY	0
4643_MDA_03	Control	4643	42.2	F	0.8171	DELLY	0
4643_MDA_04	Control	4643	42.2	F	0.7984	DELLY	0
4643_MDA_05	Control	4643	42.2	F	0.7974	DELLY	0
4976_PFC_01	Control	4976	104	F	0.7571	DELLY	0
4976_PFC_02	Control	4976	104	F	0.7805	DELLY	0
4976_PFC_03	Control	4976	104	F	0.7645	DELLY	0
5087_PFC_01	Control	5087	44.9	M	0.7698	DELLY	0
5087_PFC_03	Control	5087	44.9	M	0.7391	DELLY	0
5087_PFC_04	Control	5087	44.9	M	0.7638	DELLY	0
5171_PFC_05	Control	5171	79.2	M	0.8101	DELLY	0
5171_PFC_06	Control	5171	79.2	M	0.8608	DELLY	0
5171_PFC_07	Control	5171	79.2	M	0.7437	DELLY	0
5171_PFC_08	Control	5171	79.2	M	0.827	DELLY	0
5171_PFC_09	Control	5171	79.2	M	0.7731	DELLY	0
5171_PFC_01	Control	5171	79.2	M	0.7815	DELLY	0
5171_PFC_02	Control	5171	79.2	M	0.7975	DELLY	0
5171_PFC_03	Control	5171	79.2	M	0.7855	DELLY	0
5171_PFC_04	Control	5171	79.2	M	0.7629	DELLY	0
5219_PFC_01	Control	5219	77	F	0.741	DELLY	0
5219_PFC_02	Control	5219	77	F	0.7547	DELLY	0
5219_PFC_03	Control	5219	77	F	0.8112	DELLY	0
5219_PFC_04	Control	5219	77	F	0.8114	DELLY	0
5451_PFC_01	Control	5451	57	F	0.7977	DELLY	0
5451_PFC_02	Control	5451	57	F	0.8136	DELLY	0
5451_PFC_03	Control	5451	57	F	0.7888	DELLY	0
5451_PFC_04	Control	5451	57	F	0.7185	DELLY	0
5451_PFC_05	Control	5451	57	F	0.7906	DELLY	0
5511_PFC_01	Control	5511	80.2	F	0.7286	DELLY	0
5511_PFC_02	Control	5511	80.2	F	0.75	DELLY	0
5511_PFC_03	Control	5511	80.2	F	0.7313	DELLY	0
5532_PFC_01	Control	5532	18.4	M	0.7953	DELLY	0
5532_PFC_02	Control	5532	18.4	M	0.8135	DELLY	0
5559_PFC_01	Control	5559	19.8	F	0.7652	DELLY	0
5559_PFC_02	Control	5559	19.8	F	0.8089	DELLY	0
5559_PFC_03	Control	5559	19.8	F	0.8	DELLY	0
5559_PFC_04	Control	5559	19.8	F	0.7913	DELLY	0
5657_PFC_01	Control	5657	82.2	M	0.7925	DELLY	0
5657_PFC_02	Control	5657	82.2	M	0.8397	DELLY	0
5657_PFC_03	Control	5657	82.2	M	0.7649	DELLY	0
5657_PFC_04	Control	5657	82.2	M	0.7828	DELLY	0
5657_PFC_05	Control	5657	82.2	M	0.8116	DELLY	0
5657_PFC_06	Control	5657	82.2	M	0.7938	DELLY	0
5657_PFC_07	Control	5657	82.2	M	0.756	DELLY	0
5657_PFC_08	Control	5657	82.2	M	0.7895	DELLY	0
5657_PFC_09	Control	5657	82.2	M	0.7902	DELLY	0
5657_PFC_10	Control	5657	82.2	M	0.7243	DELLY	0
5817_PFC_04	Control	5817	0.6	M	0.7931	DELLY	0
5817_PFC_01	Control	5817	0.6	M	0.7564	DELLY	0
5817_PFC_02	Control	5817	0.6	M	0.763	DELLY	0
5817_PFC_03	Control	5817	0.6	M	0.7937	DELLY	0
5823_PFC_01	Control	5823	82.7	F	0.654	DELLY	0
5823_PFC_02	Control	5823	82.7	F	0.7621	DELLY	0
5823_PFC_03	Control	5823	82.7	F	0.7885	DELLY	0
5840_PFC_01	Control	5840	75.3	M	0.7838	DELLY	0
5840_PFC_02	Control	5840	75.3	M	0.7682	DELLY	0
5943_PFC_01	Control	5943	69	M	0.7508	DELLY	0
5943_PFC_02	Control	5943	69	M	0.7751	DELLY	0
5943_PFC_03	Control	5943	69	M	0.7702	DELLY	0
5943_PFC_04	Control	5943	69	M	0.7613	DELLY	0
5943_PFC_05	Control	5943	69	M	0.7881	DELLY	0
936_PFC_01	Control	936	49.2	F	0.7618	DELLY	0
936_PFC_02	Control	936	49.2	F	0.721	DELLY	0
936_PFC_03	Control	936	49.2	F	0.7528	DELLY	0
5171_PFC_10	Control	5171	79.2	M	0.7174	DELLY	0
5171_PFC_11	Control	5171	79.2	M	0.7521	DELLY	0

## Sheet: Fig.s1f
Cell_ID	Diagnosis	Case_ID	Age	Gender	Detection_rate	Method
1278_PFC_01	Control	1278	0.4	M	0.298	GATK
1278_PFC_02	Control	1278	0.4	M	0.2504	GATK
1278_PFC_03	Control	1278	0.4	M	0.275	GATK
1278_PFC_04	Control	1278	0.4	M	0.2647	GATK
1278_PFC_05	Control	1278	0.4	M	0.2817	GATK
1278_PFC_06	Control	1278	0.4	M	0.2566	GATK
1278_PFC_07	Control	1278	0.4	M	0.2672	GATK
1278_PFC_08	Control	1278	0.4	M	0.2699	GATK
1278_PFC_09	Control	1278	0.4	M	0.2652	GATK
1465_PFC_17	Control	1465	17.5	M	0.2142	GATK
1465_PFC_18	Control	1465	17.5	M	0.1638	GATK
1465_MDA_12	Control	1465	17.5	M	0.204	GATK
1465_MDA_18	Control	1465	17.5	M	0.2074	GATK
1465_MDA_20	Control	1465	17.5	M	0.209	GATK
1465_MDA_25	Control	1465	17.5	M	0.2093	GATK
1465_MDA_02	Control	1465	17.5	M	0.2137	GATK
1465_MDA_30	Control	1465	17.5	M	0.1963	GATK
1465_MDA_39	Control	1465	17.5	M	0.2017	GATK
1465_MDA_43	Control	1465	17.5	M	0.2028	GATK
1465_MDA_46	Control	1465	17.5	M	0.2115	GATK
1465_MDA_51	Control	1465	17.5	M	0.1968	GATK
1465_MDA_05	Control	1465	17.5	M	0.2045	GATK
1465_MDA_06	Control	1465	17.5	M	0.2037	GATK
1465_MDA_08	Control	1465	17.5	M	0.1992	GATK
1465_PFC_22	Control	1465	17.5	M	0.2527	GATK
1465_PFC_20	Control	1465	17.5	M	0.2508	GATK
1465_PFC_21	Control	1465	17.5	M	0.2433	GATK
4638_MDA_02	Control	4638	15.1	F	0.2084	GATK
4638_MDA_03	Control	4638	15.1	F	0.2152	GATK
4638_MDA_04	Control	4638	15.1	F	0.1955	GATK
4638_MDA_07	Control	4638	15.1	F	0.2012	GATK
4638_MDA_11	Control	4638	15.1	F	0.1926	GATK
4638_MDA_12	Control	4638	15.1	F	0.1972	GATK
4638_MDA_14	Control	4638	15.1	F	0.1615	GATK
4638_MDA_15	Control	4638	15.1	F	0.182	GATK
4638_MDA_20	Control	4638	15.1	F	0.2269	GATK
4638_MDA_24	Control	4638	15.1	F	0.1551	GATK
4643_MDA_23	Control	4643	42.2	F	0.2095	GATK
4643_MDA_26	Control	4643	42.2	F	0.224	GATK
4643_MDA_02	Control	4643	42.2	F	0.1974	GATK
4643_MDA_31	Control	4643	42.2	F	0.2148	GATK
4643_MDA_32	Control	4643	42.2	F	0.2161	GATK
4643_MDA_03	Control	4643	42.2	F	0.1973	GATK
4643_MDA_04	Control	4643	42.2	F	0.2114	GATK
4643_MDA_05	Control	4643	42.2	F	0.2052	GATK
4976_PFC_01	Control	4976	104	F	0.2416	GATK
4976_PFC_02	Control	4976	104	F	0.2214	GATK
4976_PFC_03	Control	4976	104	F	0.2313	GATK
5087_PFC_01	Control	5087	44.9	M	0.1877	GATK
5087_PFC_03	Control	5087	44.9	M	0.0706	GATK
5087_PFC_04	Control	5087	44.9	M	0.2331	GATK
5171_PFC_05	Control	5171	79.2	M	0.0492	GATK
5171_PFC_06	Control	5171	79.2	M	0.1721	GATK
5171_PFC_07	Control	5171	79.2	M	0.1589	GATK
5171_PFC_08	Control	5171	79.2	M	0.17	GATK
5171_PFC_09	Control	5171	79.2	M	0.178	GATK
5171_PFC_01	Control	5171	79.2	M	0.2268	GATK
5171_PFC_02	Control	5171	79.2	M	0.2313	GATK
5171_PFC_03	Control	5171	79.2	M	0.2176	GATK
5171_PFC_04	Control	5171	79.2	M	0.2114	GATK
5219_PFC_01	Control	5219	77	F	0.2035	GATK
5219_PFC_02	Control	5219	77	F	0.2368	GATK
5219_PFC_03	Control	5219	77	F	0.1945	GATK
5219_PFC_04	Control	5219	77	F	0.1978	GATK
5451_PFC_01	Control	5451	57	F	0.2358	GATK
5451_PFC_02	Control	5451	57	F	0.2323	GATK
5451_PFC_03	Control	5451	57	F	0.2195	GATK
5451_PFC_04	Control	5451	57	F	0.2058	GATK
5451_PFC_05	Control	5451	57	F	0.1464	GATK
5511_PFC_01	Control	5511	80.2	F	0.2759	GATK
5511_PFC_02	Control	5511	80.2	F	0.2097	GATK
5511_PFC_03	Control	5511	80.2	F	0.288	GATK
5532_PFC_01	Control	5532	18.4	M	0.1887	GATK
5532_PFC_02	Control	5532	18.4	M	0.148	GATK
5559_PFC_01	Control	5559	19.8	F	0.2544	GATK
5559_PFC_02	Control	5559	19.8	F	0.2303	GATK
5559_PFC_03	Control	5559	19.8	F	0.2234	GATK
5559_PFC_04	Control	5559	19.8	F	0.2255	GATK
5657_PFC_01	Control	5657	82.2	M	0.1711	GATK
5657_PFC_02	Control	5657	82.2	M	0.2594	GATK
5657_PFC_03	Control	5657	82.2	M	0.2641	GATK
5657_PFC_04	Control	5657	82.2	M	0.2493	GATK
5657_PFC_05	Control	5657	82.2	M	0.2488	GATK
5657_PFC_06	Control	5657	82.2	M	0.2077	GATK
5657_PFC_07	Control	5657	82.2	M	0.147	GATK
5657_PFC_08	Control	5657	82.2	M	0.1622	GATK
5657_PFC_09	Control	5657	82.2	M	0.1705	GATK
5657_PFC_10	Control	5657	82.2	M	0.1961	GATK
5817_PFC_04	Control	5817	0.6	M	0.2412	GATK
5817_PFC_01	Control	5817	0.6	M	0.2583	GATK
5817_PFC_02	Control	5817	0.6	M	0.2481	GATK
5817_PFC_03	Control	5817	0.6	M	0.2519	GATK
5823_PFC_01	Control	5823	82.7	F	0.1795	GATK
5823_PFC_02	Control	5823	82.7	F	0.1657	GATK
5823_PFC_03	Control	5823	82.7	F	0.1831	GATK
5840_PFC_01	Control	5840	75.3	M	0.1603	GATK
5840_PFC_02	Control	5840	75.3	M	0.1614	GATK
5943_PFC_01	Control	5943	69	M	0.2209	GATK
5943_PFC_02	Control	5943	69	M	0.255	GATK
5943_PFC_03	Control	5943	69	M	0.2212	GATK
5943_PFC_04	Control	5943	69	M	0.2408	GATK
5943_PFC_05	Control	5943	69	M	0.2287	GATK
936_PFC_01	Control	936	49.2	F	0.2051	GATK
936_PFC_02	Control	936	49.2	F	0.2184	GATK
936_PFC_03	Control	936	49.2	F	0.1849	GATK
5171_PFC_10	Control	5171	79.2	M	0.0538	GATK
5171_PFC_11	Control	5171	79.2	M	0.184	GATK
1278_PFC_01	Control	1278	0.4	M	0.4936	DELLY
1278_PFC_02	Control	1278	0.4	M	0.4321	DELLY
1278_PFC_03	Control	1278	0.4	M	0.459	DELLY
1278_PFC_04	Control	1278	0.4	M	0.4256	DELLY
1278_PFC_05	Control	1278	0.4	M	0.4551	DELLY
1278_PFC_06	Control	1278	0.4	M	0.4436	DELLY
1278_PFC_07	Control	1278	0.4	M	0.4513	DELLY
1278_PFC_08	Control	1278	0.4	M	0.4282	DELLY
1278_PFC_09	Control	1278	0.4	M	0.45	DELLY
1465_PFC_17	Control	1465	17.5	M	0.4218	DELLY
1465_PFC_18	Control	1465	17.5	M	0.2869	DELLY
1465_MDA_12	Control	1465	17.5	M	0.4304	DELLY
1465_MDA_18	Control	1465	17.5	M	0.4347	DELLY
1465_MDA_20	Control	1465	17.5	M	0.429	DELLY
1465_MDA_25	Control	1465	17.5	M	0.4247	DELLY
1465_MDA_02	Control	1465	17.5	M	0.4089	DELLY
1465_MDA_30	Control	1465	17.5	M	0.429	DELLY
1465_MDA_39	Control	1465	17.5	M	0.4146	DELLY
1465_MDA_43	Control	1465	17.5	M	0.4448	DELLY
1465_MDA_46	Control	1465	17.5	M	0.4175	DELLY
1465_MDA_51	Control	1465	17.5	M	0.373	DELLY
1465_MDA_05	Control	1465	17.5	M	0.4132	DELLY
1465_MDA_06	Control	1465	17.5	M	0.3888	DELLY
1465_MDA_08	Control	1465	17.5	M	0.4003	DELLY
1465_PFC_22	Control	1465	17.5	M	0.4491	DELLY
1465_PFC_20	Control	1465	17.5	M	0.4577	DELLY
1465_PFC_21	Control	1465	17.5	M	0.4419	DELLY
4638_MDA_02	Control	4638	15.1	F	0.4506	DELLY
4638_MDA_03	Control	4638	15.1	F	0.4416	DELLY
4638_MDA_04	Control	4638	15.1	F	0.4146	DELLY
4638_MDA_07	Control	4638	15.1	F	0.4172	DELLY
4638_MDA_11	Control	4638	15.1	F	0.4185	DELLY
4638_MDA_12	Control	4638	15.1	F	0.4377	DELLY
4638_MDA_14	Control	4638	15.1	F	0.344	DELLY
4638_MDA_15	Control	4638	15.1	F	0.4082	DELLY
4638_MDA_20	Control	4638	15.1	F	0.4211	DELLY
4638_MDA_24	Control	4638	15.1	F	0.3389	DELLY
4643_MDA_23	Control	4643	42.2	F	0.4631	DELLY
4643_MDA_26	Control	4643	42.2	F	0.4567	DELLY
4643_MDA_02	Control	4643	42.2	F	0.4398	DELLY
4643_MDA_31	Control	4643	42.2	F	0.4256	DELLY
4643_MDA_32	Control	4643	42.2	F	0.4463	DELLY
4643_MDA_03	Control	4643	42.2	F	0.414	DELLY
4643_MDA_04	Control	4643	42.2	F	0.4541	DELLY
4643_MDA_05	Control	4643	42.2	F	0.4502	DELLY
4976_PFC_01	Control	4976	104	F	0.4037	DELLY
4976_PFC_02	Control	4976	104	F	0.3707	DELLY
4976_PFC_03	Control	4976	104	F	0.3456	DELLY
5087_PFC_01	Control	5087	44.9	M	0.2972	DELLY
5087_PFC_03	Control	5087	44.9	M	0.1031	DELLY
5087_PFC_04	Control	5087	44.9	M	0.3842	DELLY
5171_PFC_05	Control	5171	79.2	M	0.0938	DELLY
5171_PFC_06	Control	5171	79.2	M	0.2378	DELLY
5171_PFC_07	Control	5171	79.2	M	0.2259	DELLY
5171_PFC_08	Control	5171	79.2	M	0.2933	DELLY
5171_PFC_09	Control	5171	79.2	M	0.2734	DELLY
5171_PFC_01	Control	5171	79.2	M	0.3871	DELLY
5171_PFC_02	Control	5171	79.2	M	0.3831	DELLY
5171_PFC_03	Control	5171	79.2	M	0.3804	DELLY
5171_PFC_04	Control	5171	79.2	M	0.3421	DELLY
5219_PFC_01	Control	5219	77	F	0.3342	DELLY
5219_PFC_02	Control	5219	77	F	0.3606	DELLY
5219_PFC_03	Control	5219	77	F	0.3216	DELLY
5219_PFC_04	Control	5219	77	F	0.3178	DELLY
5451_PFC_01	Control	5451	57	F	0.333	DELLY
5451_PFC_02	Control	5451	57	F	0.3536	DELLY
5451_PFC_03	Control	5451	57	F	0.3069	DELLY
5451_PFC_04	Control	5451	57	F	0.2809	DELLY
5451_PFC_05	Control	5451	57	F	0.2191	DELLY
5511_PFC_01	Control	5511	80.2	F	0.2982	DELLY
5511_PFC_02	Control	5511	80.2	F	0.343	DELLY
5511_PFC_03	Control	5511	80.2	F	0.3111	DELLY
5532_PFC_01	Control	5532	18.4	M	0.3207	DELLY
5532_PFC_02	Control	5532	18.4	M	0.2423	DELLY
5559_PFC_01	Control	5559	19.8	F	0.399	DELLY
5559_PFC_02	Control	5559	19.8	F	0.3541	DELLY
5559_PFC_03	Control	5559	19.8	F	0.3666	DELLY
5559_PFC_04	Control	5559	19.8	F	0.3591	DELLY
5657_PFC_01	Control	5657	82.2	M	0.3364	DELLY
5657_PFC_02	Control	5657	82.2	M	0.4209	DELLY
5657_PFC_03	Control	5657	82.2	M	0.4092	DELLY
5657_PFC_04	Control	5657	82.2	M	0.4327	DELLY
5657_PFC_05	Control	5657	82.2	M	0.434	DELLY
5657_PFC_06	Control	5657	82.2	M	0.2941	DELLY
5657_PFC_07	Control	5657	82.2	M	0.2301	DELLY
5657_PFC_08	Control	5657	82.2	M	0.2379	DELLY
5657_PFC_09	Control	5657	82.2	M	0.2614	DELLY
5657_PFC_10	Control	5657	82.2	M	0.3072	DELLY
5817_PFC_04	Control	5817	0.6	M	0.4202	DELLY
5817_PFC_01	Control	5817	0.6	M	0.4149	DELLY
5817_PFC_02	Control	5817	0.6	M	0.3966	DELLY
5817_PFC_03	Control	5817	0.6	M	0.4045	DELLY
5823_PFC_01	Control	5823	82.7	F	0.2636	DELLY
5823_PFC_02	Control	5823	82.7	F	0.2818	DELLY
5823_PFC_03	Control	5823	82.7	F	0.3182	DELLY
5840_PFC_01	Control	5840	75.3	M	0.2475	DELLY
5840_PFC_02	Control	5840	75.3	M	0.2437	DELLY
5943_PFC_01	Control	5943	69	M	0.3559	DELLY
5943_PFC_02	Control	5943	69	M	0.4193	DELLY
5943_PFC_03	Control	5943	69	M	0.3724	DELLY
5943_PFC_04	Control	5943	69	M	0.371	DELLY
5943_PFC_05	Control	5943	69	M	0.3683	DELLY
936_PFC_01	Control	936	49.2	F	0.3362	DELLY
936_PFC_02	Control	936	49.2	F	0.3382	DELLY
936_PFC_03	Control	936	49.2	F	0.3024	DELLY
5171_PFC_10	Control	5171	79.2	M	0.1004	DELLY
5171_PFC_11	Control	5171	79.2	M	0.2668	DELLY
