# Supplementary material for: Prevalence and mechanisms of somatic deletions in single human neurons during normal aging and in DNA repair disorders
Source: Nat Commun. 2022 Oct 7;13:5918. doi: 10.1038/s41467-022-33642-w (PMC9546902; doi:10.1038/s41467-022-33642-w)
Supplement: Supplementary file 7 — Source Data [file 41467_2022_33642_MOESM7_ESM.zip › Source_data_figS3.xlsx]

## Sheet: Fig.s3b
SourceCell	TotDelCnt	DelCnt_confirmed_by_bulk_clone	DetectionRate
IL-11	46	43	0.934783
IL-12	19	18	0.947368

## Sheet: Fig.s3d
SrcData	Rate	Rate_LB	Rate_UB	Source
IL-11	468.656	404.891	527.414	Single cell
IL-12	407.248	302.198	488.771	Single cell
IL-1c	452	NA	NA	Bulk clone
